# Supplementary material for: Large scale comparison of QSAR and conformal prediction methods and their applications in drug discovery
Source: J Cheminform. 2019 Jan 10;11:4. doi: 10.1186/s13321-018-0325-4 (PMC6690068; doi:10.1186/s13321-018-0325-4)
Supplement: Supplementary file 2 — Additional file 2. Performance metric for the 550 QSAR models. [file 13321_2018_325_MOESM2_ESM.xlsx]

## Sheet: all
target_chemblid	sensitivity	specificity	precision	f1	mcc	ccr	pref_name	target_class	organism	target_type	activity_threshold	active	inactive	color_classes	active_ratio
CHEMBL4481	0.863333	0.704981	0.770833	0.814465	0.578374	0.784157	Nitric oxide synthase, inducible	Enzyme	Homo sapiens	SINGLE PROTEIN	6	300	261	#8da0cb	1.14943
CHEMBL2243	0.945783	0.712121	0.892045	0.918129	0.693647	0.828952	Anandamide amidohydrolase	Enzyme	Homo sapiens	SINGLE PROTEIN	6	664	264	#8da0cb	2.51515
CHEMBL4158	0.887097	0.767442	0.846154	0.866142	0.662794	0.827269	Fatty acid synthase	Enzyme	Homo sapiens	SINGLE PROTEIN	6	62	43	#8da0cb	1.44186
CHEMBL3351	0.75	0.863946	0.831933	0.788845	0.619786	0.806973	Acetyl-CoA carboxylase 1	Enzyme	Homo sapiens	SINGLE PROTEIN	6	132	147	#8da0cb	0.897959
CHEMBL4803	0.477273	0.961538	0.583333	0.525	0.480224	0.719406	Nitric-oxide synthase, endothelial	Enzyme	Homo sapiens	SINGLE PROTEIN	6	44	390	#8da0cb	0.112821
CHEMBL2734	0.895522	0.558824	0.8	0.84507	0.491073	0.727173	Phospholipase D2	Enzyme	Homo sapiens	SINGLE PROTEIN	6	67	34	#8da0cb	1.97059
CHEMBL4191	0.834356	0.902174	0.883117	0.858044	0.739868	0.868265	Monoglyceride lipase	Enzyme	Homo sapiens	SINGLE PROTEIN	6	163	184	#8da0cb	0.88587
CHEMBL4394	0.828571	0.835821	0.725	0.773333	0.646056	0.832196	Sphingosine kinase 1	Enzyme	Homo sapiens	SINGLE PROTEIN	6	70	134	#8da0cb	0.522388
CHEMBL2536	0.960526	0.75	0.869048	0.9125	0.747175	0.855263	Phospholipase D1	Enzyme	Homo sapiens	SINGLE PROTEIN	6	76	44	#8da0cb	1.72727
CHEMBL4685	0.591241	0.948052	0.80198	0.680672	0.600639	0.769646	Indoleamine 2,3-dioxygenase	Enzyme	Homo sapiens	SINGLE PROTEIN	6	137	385	#8da0cb	0.355844
CHEMBL3105	0.910944	0.74183	0.914871	0.912903	0.649945	0.826387	Poly [ADP-ribose] polymerase-1	Enzyme	Homo sapiens	SINGLE PROTEIN	6	932	306	#8da0cb	3.04575
CHEMBL3474	0.814516	0.872611	0.834711	0.82449	0.689042	0.843564	Phospholipase A2 group IIA	Enzyme	Homo sapiens	SINGLE PROTEIN	6	124	157	#8da0cb	0.789809
CHEMBL2265	0.705882	0.913876	0.8	0.75	0.64162	0.809879	Acyl coenzyme A:cholesterol acyltransferase	Enzyme	Homo sapiens	SINGLE PROTEIN	6	102	209	#8da0cb	0.488038
CHEMBL3589	0.879518	0.909774	0.858824	0.869048	0.785883	0.894646	Adenosine kinase	Enzyme	Homo sapiens	SINGLE PROTEIN	6	83	133	#8da0cb	0.62406
CHEMBL4835	0.632353	0.927757	0.693548	0.661538	0.580007	0.780055	L-lactate dehydrogenase A chain	Enzyme	Homo sapiens	SINGLE PROTEIN	6	68	263	#8da0cb	0.258555
CHEMBL1293255	0.94186	0.488372	0.786408	0.857143	0.50557	0.715116	15-hydroxyprostaglandin dehydrogenase [NAD+]	Enzyme	Homo sapiens	SINGLE PROTEIN	6.5	86	43	#8da0cb	2
CHEMBL1900	0.926829	0.782178	0.873563	0.899408	0.725167	0.854504	Aldose reductase	Enzyme	Homo sapiens	SINGLE PROTEIN	6	164	101	#8da0cb	1.62376
CHEMBL4530	0.967742	0.75	0.869565	0.916031	0.75804	0.858871	Coagulation factor XIII	Enzyme	Homo sapiens	SINGLE PROTEIN	6	62	36	#8da0cb	1.72222
CHEMBL3616354	0.822222	0.754717	0.74	0.778947	0.575133	0.78847	Branched-chain-amino-acid aminotransferase, mitochondrial	Enzyme	Homo sapiens	SINGLE PROTEIN	6	45	53	#8da0cb	0.849057
CHEMBL4465	0.989011	0.902439	0.957447	0.972973	0.911075	0.945725	Acyl coenzyme A:cholesterol acyltransferase 2	Enzyme	Homo sapiens	SINGLE PROTEIN	6	91	41	#8da0cb	2.21951
CHEMBL2916	0.659722	0.944282	0.833333	0.736434	0.650817	0.802002	Telomerase reverse transcriptase	Enzyme	Homo sapiens	SINGLE PROTEIN	6	144	341	#8da0cb	0.422287
CHEMBL4660	0.758621	0.890756	0.77193	0.765217	0.652313	0.824688	Lymphocyte differentiation antigen CD38	Enzyme	Homo sapiens	SINGLE PROTEIN	6	58	119	#8da0cb	0.487395
CHEMBL4234	0.992908	0.393939	0.875	0.930233	0.557548	0.693424	Estradiol 17-beta-dehydrogenase 3	Enzyme	Homo sapiens	SINGLE PROTEIN	6	141	33	#8da0cb	4.27273
CHEMBL2439	0.797101	0.833333	0.859375	0.827068	0.626247	0.815217	Myeloperoxidase	Enzyme	Homo sapiens	SINGLE PROTEIN	6	69	54	#8da0cb	1.27778
CHEMBL3180	0.863636	0.778947	0.783505	0.821622	0.643277	0.821292	Carboxylesterase 2	Enzyme	Homo sapiens	SINGLE PROTEIN	6	88	95	#8da0cb	0.926316
CHEMBL4617	0.608696	0.818182	0.666667	0.636364	0.435572	0.713439	Phenylethanolamine N-methyltransferase	Enzyme	Homo sapiens	SINGLE PROTEIN	6	46	77	#8da0cb	0.597403
CHEMBL4698	0.939698	0.509091	0.873832	0.905569	0.507474	0.724395	Malonyl-CoA decarboxylase	Enzyme	Homo sapiens	SINGLE PROTEIN	6	199	55	#8da0cb	3.61818
CHEMBL3921	0.714286	0.927536	0.857143	0.779221	0.66992	0.820911	Heparanase	Enzyme	Homo sapiens	SINGLE PROTEIN	6	42	69	#8da0cb	0.608696
CHEMBL5462	0.940476	0.55814	0.806122	0.868132	0.562118	0.749308	Baculoviral IAP repeat-containing protein 2	Enzyme	Homo sapiens	SINGLE PROTEIN	6.5	84	43	#8da0cb	1.95349
CHEMBL2593	0.84127	0.846154	0.84127	0.84127	0.687424	0.843712	Peptide N-myristoyltransferase 1	Enzyme	Homo sapiens	SINGLE PROTEIN	6	63	65	#8da0cb	0.969231
CHEMBL3268	0.625	0.855556	0.697674	0.659341	0.494185	0.740278	PI4-kinase beta subunit	Enzyme	Homo sapiens	SINGLE PROTEIN	6	48	90	#8da0cb	0.533333
CHEMBL4235	0.949311	0.619048	0.926842	0.937942	0.599768	0.784179	11-beta-hydroxysteroid dehydrogenase 1	Enzyme	Homo sapiens	SINGLE PROTEIN	6	1815	357	#8da0cb	5.08403
CHEMBL4829	0.966667	0.253968	0.860534	0.910518	0.324044	0.610317	Acetyl-CoA carboxylase 2	Enzyme	Homo sapiens	SINGLE PROTEIN	6	300	63	#8da0cb	4.7619
CHEMBL5689	0.90625	0.566667	0.87	0.887755	0.49773	0.736458	Tryptophan 5-hydroxylase 1	Enzyme	Homo sapiens	SINGLE PROTEIN	6	96	30	#8da0cb	3.2
CHEMBL4699	0.836364	0.938356	0.836364	0.836364	0.77472	0.88736	Isoprenylcysteine carboxyl methyltransferase	Enzyme	Homo sapiens	SINGLE PROTEIN	6	55	146	#8da0cb	0.376712
CHEMBL6154	0.922652	0.492754	0.826733	0.872063	0.471455	0.707703	Tankyrase-2	Enzyme	Homo sapiens	SINGLE PROTEIN	6	181	69	#8da0cb	2.62319
CHEMBL1781	0.886364	0.909091	0.866667	0.876404	0.792594	0.897727	DNA topoisomerase I	Enzyme	Homo sapiens	SINGLE PROTEIN	6	44	66	#8da0cb	0.666667
CHEMBL2179	0.754386	0.907692	0.877551	0.811321	0.67382	0.831039	Beta-glucocerebrosidase	Enzyme	Homo sapiens	SINGLE PROTEIN	6	57	65	#8da0cb	0.876923
CHEMBL1908389	0.767857	0.9375	0.914894	0.834951	0.720913	0.852679	Mitogen-activated protein kinase kinase kinase 12	Enzyme	Homo sapiens	SINGLE PROTEIN	6	56	64	#8da0cb	0.875
CHEMBL5704	0.842105	0.5625	0.752941	0.795031	0.424441	0.702303	Elongation of very long chain fatty acids protein 6	Enzyme	Homo sapiens	SINGLE PROTEIN	6	76	48	#8da0cb	1.58333
CHEMBL3181	0.944664	0.609023	0.821306	0.878676	0.61086	0.776843	Estradiol 17-beta-dehydrogenase 1	Enzyme	Homo sapiens	SINGLE PROTEIN	6	253	133	#8da0cb	1.90226
CHEMBL6164	0.956522	0.294118	0.830189	0.888889	0.347705	0.62532	Tankyrase-1	Enzyme	Homo sapiens	SINGLE PROTEIN	6	184	51	#8da0cb	3.60784
CHEMBL3820	0.915222	0.528384	0.814751	0.862069	0.493086	0.721803	Hexokinase type IV	Enzyme	Homo sapiens	SINGLE PROTEIN	6	519	229	#8da0cb	2.26638
CHEMBL2568	0.901141	0.595238	0.822917	0.860254	0.529809	0.748189	Liver glycogen phosphorylase	Enzyme	Homo sapiens	SINGLE PROTEIN	6	263	126	#8da0cb	2.0873
CHEMBL3975	0.927966	0.84507	0.869048	0.897541	0.77788	0.886518	Fructose-1,6-bisphosphatase	Enzyme	Homo sapiens	SINGLE PROTEIN	6	236	213	#8da0cb	1.10798
CHEMBL335	0.785714	0.967742	0.867384	0.824532	0.781825	0.876728	Protein-tyrosine phosphatase 1B	Enzyme	Homo sapiens	SINGLE PROTEIN	6	308	1147	#8da0cb	0.268527
CHEMBL1914	0.751295	0.942218	0.875252	0.80855	0.721481	0.846757	Butyrylcholinesterase	Enzyme	Homo sapiens	SINGLE PROTEIN	6	579	1073	#8da0cb	0.539609
CHEMBL2094108	0.888889	0.839117	0.875912	0.882353	0.72961	0.864003	Protein farnesyltransferase	Enzyme	Homo sapiens	PROTEIN COMPLEX	6	405	317	#8da0cb	1.2776
CHEMBL3568	0.791165	0.724576	0.751908	0.771037	0.517231	0.75787	Nitric-oxide synthase, brain	Enzyme	Homo sapiens	SINGLE PROTEIN	6	249	236	#8da0cb	1.05508
CHEMBL2782	0.674157	0.905405	0.740741	0.705882	0.59685	0.789781	Acyl coenzyme A:cholesterol acyltransferase 1	Enzyme	Homo sapiens	SINGLE PROTEIN	6	89	222	#8da0cb	0.400901
CHEMBL220	0.817621	0.940348	0.879621	0.847489	0.771815	0.878984	Acetylcholinesterase	Enzyme	Homo sapiens	SINGLE PROTEIN	6	1135	2129	#8da0cb	0.533114
CHEMBL5555	0.976471	0.346154	0.866841	0.918396	0.453785	0.661312	Acyl-CoA desaturase	Enzyme	Homo sapiens	SINGLE PROTEIN	6	340	78	#8da0cb	4.35897
CHEMBL3816	0.923664	0.790698	0.870504	0.896296	0.728196	0.857181	Cytosolic phospholipase A2	Enzyme	Homo sapiens	SINGLE PROTEIN	6	131	86	#8da0cb	1.52326
CHEMBL1902	0.810811	0.848276	0.803571	0.807175	0.658412	0.829543	FK506-binding protein 1A	Enzyme	Homo sapiens	SINGLE PROTEIN	6	111	145	#8da0cb	0.765517
CHEMBL5545	0.708861	0.88	0.756757	0.732026	0.598536	0.79443	Sn1-specific diacylglycerol lipase alpha	Enzyme	Homo sapiens	SINGLE PROTEIN	6	79	150	#8da0cb	0.526667
CHEMBL5575	0.853659	0.75	0.795455	0.823529	0.608627	0.801829	Lysyl-tRNA synthetase	Enzyme	Homo sapiens	SINGLE PROTEIN	6	41	36	#8da0cb	1.13889
CHEMBL2903	0.764151	0.900524	0.81	0.786408	0.673823	0.832337	Arachidonate 15-lipoxygenase	Enzyme	Homo sapiens	SINGLE PROTEIN	6	106	191	#8da0cb	0.554974
CHEMBL1952	0.676768	0.878453	0.752809	0.712766	0.570047	0.77761	Thymidylate synthase	Enzyme	Homo sapiens	SINGLE PROTEIN	6	99	181	#8da0cb	0.546961
CHEMBL3559	0.794872	0.84106	0.837838	0.815789	0.636256	0.817966	Steryl-sulfatase	Enzyme	Homo sapiens	SINGLE PROTEIN	6	156	151	#8da0cb	1.03311
CHEMBL3338	0.833333	0.789474	0.813953	0.823529	0.623785	0.811404	Squalene synthetase	Enzyme	Homo sapiens	SINGLE PROTEIN	6.5	42	38	#8da0cb	1.10526
CHEMBL1250375	0.96875	0.822222	0.885714	0.925373	0.812412	0.895486	NADPH oxidase 4	Enzyme	Homo sapiens	SINGLE PROTEIN	6	64	45	#8da0cb	1.42222
CHEMBL3691	0.452381	0.907216	0.678571	0.542857	0.411705	0.679799	Autotaxin	Enzyme	Homo sapiens	SINGLE PROTEIN	6	42	97	#8da0cb	0.43299
CHEMBL1782	0.967391	0.735849	0.864078	0.912821	0.746608	0.85162	Farnesyl diphosphate synthase	Enzyme	Homo sapiens	SINGLE PROTEIN	6	92	53	#8da0cb	1.73585
CHEMBL1075189	0.840909	0.671233	0.755102	0.795699	0.522408	0.756071	Pyruvate kinase isozymes M1/M2	Enzyme	Homo sapiens	SINGLE PROTEIN	6	88	73	#8da0cb	1.20548
CHEMBL3746	0.487805	0.988338	0.833333	0.615385	0.607463	0.738072	11-beta-hydroxysteroid dehydrogenase 2	Enzyme	Homo sapiens	SINGLE PROTEIN	6	41	343	#8da0cb	0.119534
CHEMBL2789	0.937008	0.73494	0.915385	0.92607	0.68954	0.835974	Estradiol 17-beta-dehydrogenase 2	Enzyme	Homo sapiens	SINGLE PROTEIN	6	254	83	#8da0cb	3.06024
CHEMBL2664	0.736842	0.822581	0.792453	0.763636	0.562294	0.779711	Adenosylhomocysteinase	Enzyme	Homo sapiens	SINGLE PROTEIN	6	57	62	#8da0cb	0.919355
CHEMBL3623	0.886364	0.931034	0.906977	0.896552	0.819811	0.908699	Quinone reductase 1)	Enzyme	Homo sapiens	SINGLE PROTEIN	6	44	58	#8da0cb	0.758621
CHEMBL2095164	0.636364	0.902985	0.763636	0.694215	0.567974	0.769674	Geranylgeranyl transferase type I	Enzyme	Homo sapiens	PROTEIN COMPLEX	6	66	134	#8da0cb	0.492537
CHEMBL5658	0.785276	0.870523	0.844884	0.81399	0.659657	0.8279	Prostaglandin E synthase	Enzyme	Homo sapiens	SINGLE PROTEIN	6	326	363	#8da0cb	0.898072
CHEMBL3959	0.743243	0.967742	0.932203	0.827068	0.752062	0.855493	Quinone reductase 2	Enzyme	Homo sapiens	SINGLE PROTEIN	6	74	124	#8da0cb	0.596774
CHEMBL5697	0.721311	0.878788	0.733333	0.727273	0.6028	0.80005	Egl nine homolog 1	Enzyme	Homo sapiens	SINGLE PROTEIN	6	61	132	#8da0cb	0.462121
CHEMBL4508	0.774194	0.77907	0.791209	0.782609	0.552918	0.776632	Glutaminyl-peptide cyclotransferase	Enzyme	Homo sapiens	SINGLE PROTEIN	6	93	86	#8da0cb	1.0814
CHEMBL5485	0.845528	0.786517	0.845528	0.845528	0.632045	0.816023	D-amino-acid oxidase	Enzyme	Homo sapiens	SINGLE PROTEIN	6	123	89	#8da0cb	1.38202
CHEMBL6009	0.931608	0.553672	0.864494	0.896797	0.535275	0.74264	Diacylglycerol O-acyltransferase 1	Enzyme	Homo sapiens	SINGLE PROTEIN	6	541	177	#8da0cb	3.0565
CHEMBL4681	0.810345	0.85	0.839286	0.824561	0.661105	0.830172	Aldo-keto-reductase family 1 member C3	Enzyme	Homo sapiens	SINGLE PROTEIN	6	174	180	#8da0cb	0.966667
CHEMBL3437	0.921348	0.707317	0.87234	0.896175	0.652817	0.814333	Amine oxidase, copper containing	Enzyme	Homo sapiens	SINGLE PROTEIN	6	89	41	#8da0cb	2.17073
CHEMBL1949	0.822222	0.868421	0.880952	0.850575	0.688233	0.845322	Cyclophilin A	Enzyme	Homo sapiens	SINGLE PROTEIN	6	45	38	#8da0cb	1.18421
CHEMBL2730	0.849057	0.882353	0.865385	0.857143	0.732281	0.865705	Protein-glutamine gamma-glutamyltransferase	Enzyme	Homo sapiens	SINGLE PROTEIN	6	106	119	#8da0cb	0.890756
CHEMBL2094135	0.933384	0.660643	0.879458	0.905619	0.630129	0.797013	Gamma-secretase	Enzyme	Homo sapiens	PROTEIN COMPLEX	6	1321	498	#8da0cb	2.65261
CHEMBL1744525	0.947735	0.574074	0.855346	0.899174	0.587091	0.760905	Nicotinamide phosphoribosyltransferase	Enzyme	Homo sapiens	SINGLE PROTEIN	6	287	108	#8da0cb	2.65741
CHEMBL2722	0.979104	0.333333	0.916201	0.946609	0.432254	0.656219	Cytochrome P450 11B2	Enzyme > Cytochrome P450	Homo sapiens	SINGLE PROTEIN	6	670	90	#8da0cb	7.44444
CHEMBL3356	0.569231	0.983871	0.78169	0.658754	0.639398	0.776551	Cytochrome P450 1A2	Enzyme > Cytochrome P450	Homo sapiens	SINGLE PROTEIN	6	195	1922	#8da0cb	0.101457
CHEMBL1835	0.622642	0.991453	0.825	0.709677	0.701332	0.807047	Thromboxane-A synthase	Enzyme > Cytochrome P450	Homo sapiens	SINGLE PROTEIN	6	53	819	#8da0cb	0.0647131
CHEMBL4878	0.898734	0.710526	0.865854	0.881988	0.623114	0.80463	Cytochrome P450 1B1	Enzyme > Cytochrome P450	Homo sapiens	SINGLE PROTEIN	6	79	38	#8da0cb	2.07895
CHEMBL340	0.529963	0.982032	0.829912	0.646857	0.622371	0.755997	Cytochrome P450 3A4	Enzyme > Cytochrome P450	Homo sapiens	SINGLE PROTEIN	6	534	3228	#8da0cb	0.165428
CHEMBL289	0.359551	0.977941	0.627451	0.457143	0.436313	0.668746	Cytochrome P450 2D6	Enzyme > Cytochrome P450	Homo sapiens	SINGLE PROTEIN	6	267	2584	#8da0cb	0.103328
CHEMBL5141	0.913043	0.86	0.923077	0.918033	0.769621	0.886522	Cytochrome P450 26A1	Enzyme > Cytochrome P450	Homo sapiens	SINGLE PROTEIN	6	92	50	#8da0cb	1.84
CHEMBL3397	0.34375	0.989974	0.741573	0.469751	0.479519	0.666862	Cytochrome P450 2C9	Enzyme > Cytochrome P450	Homo sapiens	SINGLE PROTEIN	6	192	2294	#8da0cb	0.0836966
CHEMBL1978	0.831554	0.799035	0.848668	0.840024	0.628514	0.815295	Cytochrome P450 19A1	Enzyme > Cytochrome P450	Homo sapiens	SINGLE PROTEIN	6	843	622	#8da0cb	1.35531
CHEMBL1908	0.894397	0.774704	0.879237	0.886752	0.67415	0.83455	Cytochrome P450 11B1	Enzyme > Cytochrome P450	Homo sapiens	SINGLE PROTEIN	6	464	253	#8da0cb	1.83399
CHEMBL3622	0.180952	0.996061	0.730769	0.290076	0.348071	0.588507	Cytochrome P450 2C19	Enzyme > Cytochrome P450	Homo sapiens	SINGLE PROTEIN	6	105	1777	#8da0cb	0.0590884
CHEMBL5282	0.413793	0.983229	0.6	0.489796	0.47363	0.698511	Cytochrome P450 2A6	Enzyme > Cytochrome P450	Homo sapiens	SINGLE PROTEIN	6	58	954	#8da0cb	0.0607966
CHEMBL2231	0.942529	0.682927	0.863158	0.901099	0.667159	0.812728	Cytochrome P450 1A1	Enzyme > Cytochrome P450	Homo sapiens	SINGLE PROTEIN	6	87	41	#8da0cb	2.12195
CHEMBL3522	0.933333	0.687023	0.836653	0.882353	0.656049	0.810178	Cytochrome P450 17A1	Enzyme > Cytochrome P450	Homo sapiens	SINGLE PROTEIN	6	225	131	#8da0cb	1.71756
CHEMBL3145	0.882459	0.82783	0.869875	0.876122	0.711955	0.855145	PI3-kinase p110-beta subunit	Enzyme > Kinase > PI3 Kinase	Homo sapiens	SINGLE PROTEIN	6	553	424	#66c2a5	1.30425
CHEMBL2842	0.958194	0.8159	0.928687	0.94321	0.794308	0.887047	Serine/threonine-protein kinase mTOR	Enzyme > Kinase > PI3 Kinase	Homo sapiens	SINGLE PROTEIN	6	598	239	#66c2a5	2.50209
CHEMBL4005	0.859023	0.859515	0.892578	0.875479	0.714416	0.859269	PI3-kinase p110-alpha subunit	Enzyme > Kinase > PI3 Kinase	Homo sapiens	SINGLE PROTEIN	6	1064	783	#66c2a5	1.35888
CHEMBL2111367	0.924528	0.695652	0.823529	0.871111	0.649723	0.81009	PI3-kinase p110-alpha/p85-alpha	Enzyme > Kinase > PI3 Kinase	Homo sapiens	PROTEIN COMPLEX	6.5	106	69	#66c2a5	1.53623
CHEMBL3130	0.869725	0.819951	0.864964	0.867338	0.69031	0.844838	PI3-kinase p110-delta subunit	Enzyme > Kinase > PI3 Kinase	Homo sapiens	SINGLE PROTEIN	6	545	411	#66c2a5	1.32603
CHEMBL3267	0.856672	0.836893	0.860927	0.858794	0.693269	0.846783	PI3-kinase p110-gamma subunit	Enzyme > Kinase > PI3 Kinase	Homo sapiens	SINGLE PROTEIN	6	607	515	#66c2a5	1.17864
CHEMBL2527	0.711864	0.8	0.75	0.730435	0.514487	0.755932	Serine/threonine-protein kinase Chk2	Enzyme > Kinase > Protein Kinase	Homo sapiens	SINGLE PROTEIN	6.5	59	70	#66c2a5	0.842857
CHEMBL5719	0.905882	0.852713	0.802083	0.850829	0.746342	0.879298	Cell division protein kinase 8	Enzyme > Kinase > Protein Kinase	Homo sapiens	SINGLE PROTEIN	7.5	85	129	#66c2a5	0.658915
CHEMBL4439	0.772487	0.910064	0.776596	0.774536	0.683632	0.841276	TGF-beta receptor type I	Enzyme > Kinase > Protein Kinase	Homo sapiens	SINGLE PROTEIN	7.5	189	467	#66c2a5	0.404711
CHEMBL2828	0.613636	0.901961	0.72973	0.666667	0.543905	0.757799	Casein kinase I delta	Enzyme > Kinase > Protein Kinase	Homo sapiens	SINGLE PROTEIN	6.5	44	102	#66c2a5	0.431373
CHEMBL4128	0.571429	0.903614	0.666667	0.615385	0.501171	0.737522	Tyrosine-protein kinase TIE-2	Enzyme > Kinase > Protein Kinase	Homo sapiens	SINGLE PROTEIN	7.5	112	332	#66c2a5	0.337349
CHEMBL258	0.737557	0.981395	0.871658	0.79902	0.771482	0.859476	Tyrosine-protein kinase LCK	Enzyme > Kinase > Protein Kinase	Homo sapiens	SINGLE PROTEIN	7.5	221	1290	#66c2a5	0.171318
CHEMBL5491	0.567164	0.945312	0.730769	0.638655	0.565386	0.756238	Serine/threonine-protein kinase WEE1	Enzyme > Kinase > Protein Kinase	Homo sapiens	SINGLE PROTEIN	7.5	67	256	#66c2a5	0.261719
CHEMBL3038469	0.747368	0.857955	0.739583	0.743455	0.60388	0.802661	CDK2/Cyclin A	Enzyme > Kinase > Protein Kinase	Homo sapiens	PROTEIN COMPLEX	6.5	95	176	#66c2a5	0.539773
CHEMBL2041	0.533333	0.922297	0.676056	0.596273	0.497274	0.727815	Tyrosine-protein kinase receptor RET	Enzyme > Kinase > Protein Kinase	Homo sapiens	SINGLE PROTEIN	7.5	90	296	#66c2a5	0.304054
CHEMBL2637	0.478873	0.975556	0.755556	0.586207	0.554998	0.727214	c-Jun N-terminal kinase 3	Enzyme > Kinase > Protein Kinase	Homo sapiens	SINGLE PROTEIN	7.5	71	450	#66c2a5	0.157778
CHEMBL3650	0.603306	0.950339	0.768421	0.675926	0.607264	0.776822	Fibroblast growth factor receptor 1	Enzyme > Kinase > Protein Kinase	Homo sapiens	SINGLE PROTEIN	7.5	121	443	#66c2a5	0.273138
CHEMBL2007	0.491803	0.944444	0.75	0.594059	0.509808	0.718124	Platelet-derived growth factor receptor alpha	Enzyme > Kinase > Protein Kinase	Homo sapiens	SINGLE PROTEIN	7.5	61	180	#66c2a5	0.338889
CHEMBL2599	0.593407	0.939698	0.692308	0.639053	0.56664	0.766553	Tyrosine-protein kinase SYK	Enzyme > Kinase > Protein Kinase	Homo sapiens	SINGLE PROTEIN	7.5	91	398	#66c2a5	0.228643
CHEMBL3983	0.742424	0.925926	0.859649	0.796748	0.690967	0.834175	Dual specificity protein kinase TTK	Enzyme > Kinase > Protein Kinase	Homo sapiens	SINGLE PROTEIN	7.5	132	216	#66c2a5	0.611111
CHEMBL279	0.738693	0.902889	0.752303	0.745436	0.64514	0.820791	Vascular endothelial growth factor receptor 2	Enzyme > Kinase > Protein Kinase	Homo sapiens	SINGLE PROTEIN	7.5	995	2492	#66c2a5	0.399278
CHEMBL4179	0.71875	0.732394	0.751634	0.734824	0.450382	0.725572	c-Jun N-terminal kinase 2	Enzyme > Kinase > Protein Kinase	Homo sapiens	SINGLE PROTEIN	6.5	160	142	#66c2a5	1.12676
CHEMBL2095189	0.822581	0.54902	0.689189	0.75	0.388963	0.6858	Platelet-derived growth factor receptor	Enzyme > Kinase > Protein Kinase	Homo sapiens	PROTEIN COMPLEX	6.5	62	51	#66c2a5	1.21569
CHEMBL3142	0.855422	0.940299	0.78022	0.816092	0.769179	0.89786	DNA-dependent protein kinase	Enzyme > Kinase > Protein Kinase	Homo sapiens	SINGLE PROTEIN	7.5	83	335	#66c2a5	0.247761
CHEMBL1868	0.265625	0.993243	0.68	0.382022	0.407532	0.629434	Vascular endothelial growth factor receptor 1	Enzyme > Kinase > Protein Kinase	Homo sapiens	SINGLE PROTEIN	7.5	64	1184	#66c2a5	0.0540541
CHEMBL4203	0.6	0.853659	0.666667	0.631579	0.466945	0.726829	Dual specificity protein kinase CLK4	Enzyme > Kinase > Protein Kinase	Homo sapiens	SINGLE PROTEIN	6.5	40	82	#66c2a5	0.487805
CHEMBL5331	0.716981	0.933333	0.77551	0.745098	0.668285	0.825157	Proto-oncogene tyrosine-protein kinase MER	Enzyme > Kinase > Protein Kinase	Homo sapiens	SINGLE PROTEIN	7.5	53	165	#66c2a5	0.321212
CHEMBL331	0.725806	0.860656	0.725806	0.725806	0.586462	0.793231	Cyclin-dependent kinase 4	Enzyme > Kinase > Protein Kinase	Homo sapiens	SINGLE PROTEIN	6.5	62	122	#66c2a5	0.508197
CHEMBL301	0.554054	0.966252	0.683333	0.61194	0.570776	0.760153	Cyclin-dependent kinase 2	Enzyme > Kinase > Protein Kinase	Homo sapiens	SINGLE PROTEIN	7.5	74	563	#66c2a5	0.131439
CHEMBL1907601	0.761905	0.950249	0.827586	0.793388	0.733153	0.856077	Cyclin-dependent kinase 4/cyclin D1	Enzyme > Kinase > Protein Kinase	Homo sapiens	PROTEIN COMPLEX	7.5	63	201	#66c2a5	0.313433
CHEMBL4224	0.666667	0.888889	0.806452	0.729927	0.577273	0.777778	Dual specificty protein kinase CLK1	Enzyme > Kinase > Protein Kinase	Homo sapiens	SINGLE PROTEIN	6.5	75	108	#66c2a5	0.694444
CHEMBL1862	0.641791	0.953526	0.747826	0.690763	0.63305	0.797658	Tyrosine-protein kinase ABL	Enzyme > Kinase > Protein Kinase	Homo sapiens	SINGLE PROTEIN	7.5	134	624	#66c2a5	0.214744
CHEMBL4722	0.593548	0.958853	0.736	0.657143	0.603936	0.776201	Serine/threonine-protein kinase Aurora-A	Enzyme > Kinase > Protein Kinase	Homo sapiens	SINGLE PROTEIN	7.5	155	802	#66c2a5	0.193267
CHEMBL2148	0.676471	0.923077	0.758242	0.715026	0.622885	0.799774	Tyrosine-protein kinase JAK3	Enzyme > Kinase > Protein Kinase	Homo sapiens	SINGLE PROTEIN	7.5	204	572	#66c2a5	0.356643
CHEMBL2971	0.66537	0.931373	0.753304	0.706612	0.623592	0.798371	Tyrosine-protein kinase JAK2	Enzyme > Kinase > Protein Kinase	Homo sapiens	SINGLE PROTEIN	7.5	257	816	#66c2a5	0.314951
CHEMBL1957	0.702703	0.952442	0.737589	0.719723	0.668211	0.827572	Insulin-like growth factor I receptor	Enzyme > Kinase > Protein Kinase	Homo sapiens	SINGLE PROTEIN	7.5	148	778	#66c2a5	0.190231
CHEMBL4600	0.525424	0.921659	0.645833	0.579439	0.483566	0.723541	Serine/threonine-protein kinase PAK 1	Enzyme > Kinase > Protein Kinase	Homo sapiens	SINGLE PROTEIN	7.5	59	217	#66c2a5	0.271889
CHEMBL1075104	0.627451	0.932722	0.744186	0.680851	0.595662	0.780086	Leucine-rich repeat serine/threonine-protein kinase 2	Enzyme > Kinase > Protein Kinase	Homo sapiens	SINGLE PROTEIN	7.5	102	327	#66c2a5	0.311927
CHEMBL4630	0.682927	0.903315	0.736842	0.708861	0.6003	0.793121	Serine/threonine-protein kinase Chk1	Enzyme > Kinase > Protein Kinase	Homo sapiens	SINGLE PROTEIN	7.5	287	724	#66c2a5	0.396409
CHEMBL203	0.831897	0.909286	0.661714	0.73711	0.67995	0.870591	Epidermal growth factor receptor erbB1	Enzyme > Kinase > Protein Kinase	Homo sapiens	SINGLE PROTEIN	7.5	696	3263	#66c2a5	0.213301
CHEMBL2803	0.452381	0.833333	0.558824	0.5	0.304316	0.642857	Tyrosine-protein kinase ZAP-70	Enzyme > Kinase > Protein Kinase	Homo sapiens	SINGLE PROTEIN	6.5	42	90	#66c2a5	0.466667
CHEMBL2208	0.602941	0.976415	0.732143	0.66129	0.632481	0.789678	MAP kinase-activated protein kinase 2	Enzyme > Kinase > Protein Kinase	Homo sapiens	SINGLE PROTEIN	7.5	68	636	#66c2a5	0.106918
CHEMBL3385	0.938462	0.99514	0.938462	0.938462	0.933601	0.966801	MAP kinase ERK1	Enzyme > Kinase > Protein Kinase	Homo sapiens	SINGLE PROTEIN	6.5	65	823	#66c2a5	0.0789793
CHEMBL1936	0.538961	0.9163	0.68595	0.603636	0.495897	0.72763	Stem cell growth factor receptor	Enzyme > Kinase > Protein Kinase	Homo sapiens	SINGLE PROTEIN	7.5	154	454	#66c2a5	0.339207
CHEMBL5122	0.928571	0.542857	0.764706	0.83871	0.527747	0.735714	Discoidin domain-containing receptor 2	Enzyme > Kinase > Protein Kinase	Homo sapiens	SINGLE PROTEIN	6.5	56	35	#66c2a5	1.6
CHEMBL4142	0.666667	0.882353	0.888889	0.761905	0.545027	0.77451	Fibroblast growth factor receptor 2	Enzyme > Kinase > Protein Kinase	Homo sapiens	SINGLE PROTEIN	6.5	48	34	#66c2a5	1.41176
CHEMBL1907600	0.759563	0.870712	0.739362	0.749326	0.62598	0.815138	Cyclin-dependent kinase 5/CDK5 activator 1	Enzyme > Kinase > Protein Kinase	Homo sapiens	PROTEIN COMPLEX	6.5	183	379	#66c2a5	0.48285
CHEMBL2695	0.535354	0.911439	0.688312	0.602273	0.487224	0.723396	Focal adhesion kinase 1	Enzyme > Kinase > Protein Kinase	Homo sapiens	SINGLE PROTEIN	6.5	99	271	#66c2a5	0.365314
CHEMBL4599	0.921875	0.5	0.797297	0.855072	0.480511	0.710938	Tyrosine kinase non-receptor protein 2	Enzyme > Kinase > Protein Kinase	Homo sapiens	SINGLE PROTEIN	6.5	64	30	#66c2a5	2.13333
CHEMBL1844	0.777027	0.960199	0.934959	0.848708	0.762646	0.868613	Macrophage colony stimulating factor receptor	Enzyme > Kinase > Protein Kinase	Homo sapiens	SINGLE PROTEIN	7.5	148	201	#66c2a5	0.736318
CHEMBL3582	0.487805	0.974227	0.8	0.606061	0.568702	0.731016	Protein kinase C epsilon	Enzyme > Kinase > Protein Kinase	Homo sapiens	SINGLE PROTEIN	7.5	41	194	#66c2a5	0.21134
CHEMBL262	0.672794	0.936599	0.73494	0.702495	0.629995	0.804697	Glycogen synthase kinase-3 beta	Enzyme > Kinase > Protein Kinase	Homo sapiens	SINGLE PROTEIN	7.5	272	1041	#66c2a5	0.261287
CHEMBL1906	0.804124	0.528571	0.702703	0.75	0.347717	0.666348	Serine/threonine-protein kinase RAF	Enzyme > Kinase > Protein Kinase	Homo sapiens	SINGLE PROTEIN	6.5	97	70	#66c2a5	1.38571
CHEMBL2815	0.459016	0.971774	0.8	0.583333	0.541063	0.715395	Nerve growth factor receptor Trk-A	Enzyme > Kinase > Protein Kinase	Homo sapiens	SINGLE PROTEIN	7.5	61	248	#66c2a5	0.245968
CHEMBL3778	0.733945	0.953737	0.860215	0.792079	0.724159	0.843841	Interleukin-1 receptor-associated kinase 4	Enzyme > Kinase > Protein Kinase	Homo sapiens	SINGLE PROTEIN	7.5	109	281	#66c2a5	0.3879
CHEMBL4040	0.8	0.979542	0.81203	0.80597	0.784739	0.889771	MAP kinase ERK2	Enzyme > Kinase > Protein Kinase	Homo sapiens	SINGLE PROTEIN	7.5	135	1222	#66c2a5	0.110475
CHEMBL1824	0.703349	0.963517	0.706731	0.705036	0.668267	0.833433	Receptor protein-tyrosine kinase erbB-2	Enzyme > Kinase > Protein Kinase	Homo sapiens	SINGLE PROTEIN	7.5	209	1672	#66c2a5	0.125
CHEMBL3920	0.860656	0.896714	0.826772	0.843373	0.75118	0.878685	Protein kinase C theta	Enzyme > Kinase > Protein Kinase	Homo sapiens	SINGLE PROTEIN	7.5	122	213	#66c2a5	0.57277
CHEMBL2835	0.377358	0.976415	0.727273	0.496894	0.472549	0.676887	Tyrosine-protein kinase JAK1	Enzyme > Kinase > Protein Kinase	Homo sapiens	SINGLE PROTEIN	7.5	106	636	#66c2a5	0.166667
CHEMBL4070	0.785714	0.825	0.825	0.804878	0.610714	0.805357	Casein kinase II alpha (prime)	Enzyme > Kinase > Protein Kinase	Homo sapiens	SINGLE PROTEIN	6.5	42	40	#66c2a5	1.05
CHEMBL5443	0.835443	0.834711	0.767442	0.8	0.661727	0.835077	Cell division cycle 7-related protein kinase	Enzyme > Kinase > Protein Kinase	Homo sapiens	SINGLE PROTEIN	7.5	79	121	#66c2a5	0.652893
CHEMBL5145	0.772321	0.924074	0.808411	0.789954	0.705974	0.848198	Serine/threonine-protein kinase B-raf	Enzyme > Kinase > Protein Kinase	Homo sapiens	SINGLE PROTEIN	7.5	224	540	#66c2a5	0.414815
CHEMBL1907602	0.746269	0.947368	0.877193	0.806452	0.725254	0.846819	Cyclin-dependent kinase 1/cyclin B1	Enzyme > Kinase > Protein Kinase	Homo sapiens	PROTEIN COMPLEX	6.5	67	133	#66c2a5	0.503759
CHEMBL4237	0.767442	0.606061	0.717391	0.741573	0.378743	0.686751	Ribosomal protein S6 kinase alpha 5	Enzyme > Kinase > Protein Kinase	Homo sapiens	SINGLE PROTEIN	6.5	43	33	#66c2a5	1.30303
CHEMBL1907605	0.72973	0.954984	0.794118	0.760563	0.707491	0.842357	Cyclin-dependent kinase 2/cyclin E1	Enzyme > Kinase > Protein Kinase	Homo sapiens	PROTEIN COMPLEX	7.5	74	311	#66c2a5	0.237942
CHEMBL5776	0.510638	0.901408	0.774194	0.615385	0.458336	0.706023	Mitogen-activated protein kinase kinase kinase 7	Enzyme > Kinase > Protein Kinase	Homo sapiens	SINGLE PROTEIN	6.5	47	71	#66c2a5	0.661972
CHEMBL260	0.830966	0.933817	0.800274	0.815331	0.755162	0.882391	MAP kinase p38 alpha	Enzyme > Kinase > Protein Kinase	Homo sapiens	SINGLE PROTEIN	7.5	704	2206	#66c2a5	0.31913
CHEMBL4523	0.821782	0.910088	0.801932	0.811736	0.726973	0.865935	Serine/threonine-protein kinase PIM2	Enzyme > Kinase > Protein Kinase	Homo sapiens	SINGLE PROTEIN	7.5	202	456	#66c2a5	0.442982
CHEMBL5543	0.75	0.942408	0.75	0.75	0.692408	0.846204	Dual specificity tyrosine-phosphorylation-regulated kinase 1B	Enzyme > Kinase > Protein Kinase	Homo sapiens	SINGLE PROTEIN	7.5	44	191	#66c2a5	0.230366
CHEMBL4355	0.814815	0.322581	0.676923	0.739496	0.155912	0.568698	Serine/threonine-protein kinase GAK	Enzyme > Kinase > Protein Kinase	Homo sapiens	SINGLE PROTEIN	6.5	54	31	#66c2a5	1.74194
CHEMBL1913	0.642336	0.932615	0.778761	0.704	0.613536	0.787475	Platelet-derived growth factor receptor beta	Enzyme > Kinase > Protein Kinase	Homo sapiens	SINGLE PROTEIN	7.5	137	371	#66c2a5	0.369272
CHEMBL3587	0.538462	0.958791	0.736842	0.622222	0.565597	0.748626	Dual specificity mitogen-activated protein kinase kinase 1	Enzyme > Kinase > Protein Kinase	Homo sapiens	SINGLE PROTEIN	7.5	78	364	#66c2a5	0.214286
CHEMBL5260	0.869565	0.612903	0.833333	0.851064	0.496969	0.741234	Serine/threonine-protein kinase TNNI3K	Enzyme > Kinase > Protein Kinase	Homo sapiens	SINGLE PROTEIN	6.5	69	31	#66c2a5	2.22581
CHEMBL267	0.635593	0.953649	0.761421	0.692841	0.63288	0.794621	Tyrosine-protein kinase SRC	Enzyme > Kinase > Protein Kinase	Homo sapiens	SINGLE PROTEIN	7.5	236	1014	#66c2a5	0.232742
CHEMBL2111389	0.816667	0.940171	0.777778	0.796748	0.743378	0.878419	CDK9/cyclin T1	Enzyme > Kinase > Protein Kinase	Homo sapiens	PROTEIN COMPLEX	7.5	60	234	#66c2a5	0.25641
CHEMBL1974	0.662602	0.917073	0.761682	0.708696	0.605941	0.789837	Tyrosine-protein kinase receptor FLT3	Enzyme > Kinase > Protein Kinase	Homo sapiens	SINGLE PROTEIN	7.5	246	615	#66c2a5	0.4
CHEMBL5147	0.785714	0.958333	0.846154	0.814815	0.764215	0.872024	Ephrin type-B receptor 4	Enzyme > Kinase > Protein Kinase	Homo sapiens	SINGLE PROTEIN	7.5	42	144	#66c2a5	0.291667
CHEMBL6166	0.528302	0.865854	0.717949	0.608696	0.424663	0.697078	Mitogen-activated protein kinase kinase kinase kinase 4	Enzyme > Kinase > Protein Kinase	Homo sapiens	SINGLE PROTEIN	6.5	53	82	#66c2a5	0.646341
CHEMBL2094128	0.633333	0.970674	0.791667	0.703704	0.663724	0.802004	Cyclin-dependent kinase 2/cyclin A	Enzyme > Kinase > Protein Kinase	Homo sapiens	PROTEIN COMPLEX	7.5	60	341	#66c2a5	0.175953
CHEMBL4247	0.858108	0.890625	0.838284	0.84808	0.745884	0.874367	ALK tyrosine kinase receptor	Enzyme > Kinase > Protein Kinase	Homo sapiens	SINGLE PROTEIN	7.5	296	448	#66c2a5	0.660714
CHEMBL3905	0.5	0.795918	0.666667	0.571429	0.311396	0.647959	Tyrosine-protein kinase Lyn	Enzyme > Kinase > Protein Kinase	Homo sapiens	SINGLE PROTEIN	6.5	40	49	#66c2a5	0.816327
CHEMBL5407	0.857955	0.882979	0.872832	0.86533	0.741438	0.870467	Serine/threonine-protein kinase PIM3	Enzyme > Kinase > Protein Kinase	Homo sapiens	SINGLE PROTEIN	7.5	176	188	#66c2a5	0.93617
CHEMBL5251	0.699387	0.90625	0.791667	0.742671	0.626037	0.802818	Tyrosine-protein kinase BTK	Enzyme > Kinase > Protein Kinase	Homo sapiens	SINGLE PROTEIN	7.5	163	320	#66c2a5	0.509375
CHEMBL5314	0.638554	0.87	0.80303	0.711409	0.527244	0.754277	Tyrosine-protein kinase receptor TYRO3	Enzyme > Kinase > Protein Kinase	Homo sapiens	SINGLE PROTEIN	6.5	83	100	#66c2a5	0.83
CHEMBL3836	0.908397	0.693182	0.815068	0.859206	0.62565	0.800789	LIM domain kinase 1	Enzyme > Kinase > Protein Kinase	Homo sapiens	SINGLE PROTEIN	6.5	131	88	#66c2a5	1.48864
CHEMBL4895	0.686567	0.913043	0.821429	0.747967	0.62658	0.799805	Tyrosine-protein kinase receptor UFO	Enzyme > Kinase > Protein Kinase	Homo sapiens	SINGLE PROTEIN	6.5	67	115	#66c2a5	0.582609
CHEMBL2185	0.763636	0.892437	0.724138	0.743363	0.645422	0.828037	Serine/threonine-protein kinase Aurora-B	Enzyme > Kinase > Protein Kinase	Homo sapiens	SINGLE PROTEIN	7.5	220	595	#66c2a5	0.369748
CHEMBL2111377	0.924528	0.85	0.890909	0.907407	0.780067	0.887264	CDC7/DBF4 (Cell division cycle 7-related protein kinase/Activator of S phase kinase)	Enzyme > Kinase > Protein Kinase	Homo sapiens	PROTEIN COMPLEX	6.5	53	40	#66c2a5	1.325
CHEMBL1955	0.639344	0.683333	0.672414	0.655462	0.322942	0.661339	Vascular endothelial growth factor receptor 3	Enzyme > Kinase > Protein Kinase	Homo sapiens	SINGLE PROTEIN	6.5	61	60	#66c2a5	1.01667
CHEMBL299	0.602941	0.984969	0.706897	0.650794	0.633782	0.793955	Protein kinase C alpha	Enzyme > Kinase > Protein Kinase	Homo sapiens	SINGLE PROTEIN	7.5	68	1131	#66c2a5	0.0601238
CHEMBL2292	0.595745	0.970787	0.682927	0.636364	0.602522	0.783266	Dual-specificity tyrosine-phosphorylation regulated kinase 1A	Enzyme > Kinase > Protein Kinase	Homo sapiens	SINGLE PROTEIN	7.5	47	445	#66c2a5	0.105618
CHEMBL2973	0.777251	0.910891	0.82	0.798054	0.697383	0.844071	Rho-associated protein kinase 2	Enzyme > Kinase > Protein Kinase	Homo sapiens	SINGLE PROTEIN	7.5	211	404	#66c2a5	0.522277
CHEMBL3629	0.86	0.936937	0.754386	0.803738	0.758453	0.898468	Casein kinase II alpha	Enzyme > Kinase > Protein Kinase	Homo sapiens	SINGLE PROTEIN	7.5	50	222	#66c2a5	0.225225
CHEMBL5024	0.933333	0.72973	0.807692	0.865979	0.685014	0.831532	Serine-protein kinase ATR	Enzyme > Kinase > Protein Kinase	Homo sapiens	SINGLE PROTEIN	6.5	45	37	#66c2a5	1.21622
CHEMBL2147	0.825444	0.909091	0.8429	0.834081	0.737761	0.867267	Serine/threonine-protein kinase PIM1	Enzyme > Kinase > Protein Kinase	Homo sapiens	SINGLE PROTEIN	7.5	338	572	#66c2a5	0.590909
CHEMBL4482	0.651163	0.886792	0.823529	0.727273	0.559349	0.768978	Serine/threonine-protein kinase PAK 4	Enzyme > Kinase > Protein Kinase	Homo sapiens	SINGLE PROTEIN	6.5	43	53	#66c2a5	0.811321
CHEMBL3553	0.578125	0.95	0.698113	0.632479	0.570624	0.764062	Tyrosine-protein kinase TYK2	Enzyme > Kinase > Protein Kinase	Homo sapiens	SINGLE PROTEIN	7.5	64	320	#66c2a5	0.2
CHEMBL2345	0.776119	0.738095	0.825397	0.8	0.506707	0.757107	Ribosomal protein S6 kinase alpha 3	Enzyme > Kinase > Protein Kinase	Homo sapiens	SINGLE PROTEIN	6.5	67	42	#66c2a5	1.59524
CHEMBL3045	0.644068	0.911111	0.76	0.697248	0.583928	0.777589	Protein kinase C beta	Enzyme > Kinase > Protein Kinase	Homo sapiens	SINGLE PROTEIN	7.5	59	135	#66c2a5	0.437037
CHEMBL2959	0.744681	0.924471	0.736842	0.740741	0.666629	0.834576	Tyrosine-protein kinase ITK/TSK	Enzyme > Kinase > Protein Kinase	Homo sapiens	SINGLE PROTEIN	7.5	94	331	#66c2a5	0.283988
CHEMBL2534	0.703125	0.95122	0.882353	0.782609	0.697099	0.827172	3-phosphoinositide dependent protein kinase-1	Enzyme > Kinase > Protein Kinase	Homo sapiens	SINGLE PROTEIN	6.5	64	123	#66c2a5	0.520325
CHEMBL5932	0.87	0.917647	0.861386	0.865672	0.786053	0.893824	LIM domain kinase 2	Enzyme > Kinase > Protein Kinase	Homo sapiens	SINGLE PROTEIN	7.5	100	170	#66c2a5	0.588235
CHEMBL2996	0.554054	0.924303	0.683333	0.61194	0.517019	0.739178	Protein kinase C delta	Enzyme > Kinase > Protein Kinase	Homo sapiens	SINGLE PROTEIN	7.5	74	251	#66c2a5	0.294821
CHEMBL2431	0.863158	0.90583	0.796117	0.828283	0.752135	0.884494	Serine/threonine-protein kinase AKT2	Enzyme > Kinase > Protein Kinase	Homo sapiens	SINGLE PROTEIN	7.5	95	223	#66c2a5	0.426009
CHEMBL5319	0.475	0.922222	0.730769	0.575758	0.458333	0.698611	Epithelial discoidin domain-containing receptor 1	Enzyme > Kinase > Protein Kinase	Homo sapiens	SINGLE PROTEIN	7.5	40	90	#66c2a5	0.444444
CHEMBL2343	0.894737	0.625	0.809524	0.85	0.548452	0.759868	Serine/threonine-protein kinase Sgk1	Enzyme > Kinase > Protein Kinase	Homo sapiens	SINGLE PROTEIN	6.5	57	32	#66c2a5	1.78125
CHEMBL3788	0.863636	0.991525	0.982759	0.919355	0.882799	0.927581	Serine/threonine-protein kinase PLK4	Enzyme > Kinase > Protein Kinase	Homo sapiens	SINGLE PROTEIN	7.5	66	118	#66c2a5	0.559322
CHEMBL2073	0.709091	0.607843	0.661017	0.684211	0.318757	0.658467	Tyrosine-protein kinase YES	Enzyme > Kinase > Protein Kinase	Homo sapiens	SINGLE PROTEIN	6.5	55	51	#66c2a5	1.07843
CHEMBL1991	0.823529	0.934615	0.767123	0.794326	0.738859	0.879072	Inhibitor of nuclear factor kappa B kinase beta subunit	Enzyme > Kinase > Protein Kinase	Homo sapiens	SINGLE PROTEIN	7.5	136	520	#66c2a5	0.261538
CHEMBL3231	0.658537	0.96	0.80597	0.724832	0.669017	0.809268	Rho-associated protein kinase 1	Enzyme > Kinase > Protein Kinase	Homo sapiens	SINGLE PROTEIN	7.5	82	325	#66c2a5	0.252308
CHEMBL4899	0.956522	0.688889	0.825	0.885906	0.689577	0.822705	Mitogen-activated protein kinase kinase kinase 8	Enzyme > Kinase > Protein Kinase	Homo sapiens	SINGLE PROTEIN	6.5	69	45	#66c2a5	1.53333
CHEMBL4282	0.70297	0.940621	0.763441	0.731959	0.663576	0.821796	Serine/threonine-protein kinase AKT	Enzyme > Kinase > Protein Kinase	Homo sapiens	SINGLE PROTEIN	7.5	202	741	#66c2a5	0.272605
CHEMBL308	0.475	0.958333	0.633333	0.542857	0.491155	0.716667	Cyclin-dependent kinase 1	Enzyme > Kinase > Protein Kinase	Homo sapiens	SINGLE PROTEIN	7.5	40	264	#66c2a5	0.151515
CHEMBL1981	0.647727	0.842857	0.721519	0.682635	0.501894	0.745292	Insulin receptor	Enzyme > Kinase > Protein Kinase	Homo sapiens	SINGLE PROTEIN	6.5	88	140	#66c2a5	0.628571
CHEMBL4816	0.826923	0.927778	0.767857	0.796296	0.735466	0.87735	Serine/threonine-protein kinase AKT3	Enzyme > Kinase > Protein Kinase	Homo sapiens	SINGLE PROTEIN	7.5	52	180	#66c2a5	0.288889
CHEMBL3717	0.800797	0.913549	0.8529	0.826027	0.723516	0.857173	Hepatocyte growth factor receptor	Enzyme > Kinase > Protein Kinase	Homo sapiens	SINGLE PROTEIN	7.5	753	1203	#66c2a5	0.625935
CHEMBL3024	0.590909	0.947368	0.847826	0.696429	0.601145	0.769139	Serine/threonine-protein kinase PLK1	Enzyme > Kinase > Protein Kinase	Homo sapiens	SINGLE PROTEIN	6.5	66	133	#66c2a5	0.496241
CHEMBL2276	0.511628	0.976115	0.745763	0.606897	0.576598	0.743871	c-Jun N-terminal kinase 1	Enzyme > Kinase > Protein Kinase	Homo sapiens	SINGLE PROTEIN	7.5	86	628	#66c2a5	0.136943
CHEMBL3510	0.914667	0.716418	0.900262	0.907407	0.640602	0.815542	Carbonic anhydrase XIV	Enzyme > Lyase	Homo sapiens	SINGLE PROTEIN	6	375	134	#8da0cb	2.79851
CHEMBL2326	0.95612	0.75	0.928251	0.94198	0.734026	0.85306	Carbonic anhydrase VII	Enzyme > Lyase	Homo sapiens	SINGLE PROTEIN	6	433	128	#8da0cb	3.38281
CHEMBL3242	0.931383	0.758112	0.955265	0.943173	0.654388	0.844748	Carbonic anhydrase XII	Enzyme > Lyase	Homo sapiens	SINGLE PROTEIN	6	1880	339	#8da0cb	5.54572
CHEMBL3594	0.947368	0.795402	0.957355	0.952336	0.728481	0.871385	Carbonic anhydrase IX	Enzyme > Lyase	Homo sapiens	SINGLE PROTEIN	6	2109	435	#8da0cb	4.84828
CHEMBL3729	0.791444	0.829412	0.836158	0.813187	0.620173	0.810428	Carbonic anhydrase IV	Enzyme > Lyase	Homo sapiens	SINGLE PROTEIN	6	187	170	#8da0cb	1.1
CHEMBL205	0.929196	0.92167	0.942145	0.935626	0.848804	0.925433	Carbonic anhydrase II	Enzyme > Lyase	Homo sapiens	SINGLE PROTEIN	6	2401	1749	#8da0cb	1.37278
CHEMBL4789	0.778626	0.795082	0.80315	0.790698	0.573349	0.786854	Carbonic anhydrase VA	Enzyme > Lyase	Homo sapiens	SINGLE PROTEIN	6	131	122	#8da0cb	1.07377
CHEMBL3912	0.956522	0.704918	0.88	0.916667	0.707866	0.83072	Carbonic anhydrase XIII	Enzyme > Lyase	Homo sapiens	SINGLE PROTEIN	6	138	61	#8da0cb	2.2623
CHEMBL261	0.880606	0.790323	0.828947	0.853996	0.675699	0.835464	Carbonic anhydrase I	Enzyme > Lyase	Homo sapiens	SINGLE PROTEIN	6	1717	1488	#8da0cb	1.1539
CHEMBL3025	0.602151	0.872483	0.746667	0.666667	0.499234	0.737317	Carbonic anhydrase VI	Enzyme > Lyase	Homo sapiens	SINGLE PROTEIN	6	93	149	#8da0cb	0.624161
CHEMBL3969	0.831579	0.96875	0.963415	0.892655	0.808436	0.900164	Carbonic anhydrase VB	Enzyme > Lyase	Homo sapiens	SINGLE PROTEIN	6	95	96	#8da0cb	0.989583
CHEMBL402	0.822222	1	1	0.902439	0.90227	0.911111	HMG-CoA reductase	Enzyme > Oxidoreductase	Homo sapiens	SINGLE PROTEIN	6	45	801	#8da0cb	0.0561798
CHEMBL1822	0.875	0.846154	0.875	0.875	0.721154	0.860577	Inosine-5'-monophosphate dehydrogenase 1	Enzyme > Oxidoreductase	Homo sapiens	SINGLE PROTEIN	6	64	52	#8da0cb	1.23077
CHEMBL215	0.744186	0.85466	0.792793	0.767721	0.604404	0.799423	Arachidonate 5-lipoxygenase	Enzyme > Oxidoreductase	Homo sapiens	SINGLE PROTEIN	6	473	633	#8da0cb	0.747235
CHEMBL202	0.719577	0.828383	0.723404	0.721485	0.548511	0.77398	Dihydrofolate reductase	Enzyme > Oxidoreductase	Homo sapiens	SINGLE PROTEIN	6	189	303	#8da0cb	0.623762
CHEMBL1966	0.86747	0.91958	0.862275	0.864865	0.786066	0.893525	Dihydroorotate dehydrogenase	Enzyme > Oxidoreductase	Homo sapiens	SINGLE PROTEIN	6	166	286	#8da0cb	0.58042
CHEMBL1951	0.66205	0.972603	0.821306	0.733129	0.694191	0.817326	Monoamine oxidase A	Enzyme > Oxidoreductase	Homo sapiens	SINGLE PROTEIN	6	361	1898	#8da0cb	0.1902
CHEMBL1856	0.882883	0.78	0.899083	0.890909	0.655946	0.831441	Steroid 5-alpha-reductase 2	Enzyme > Oxidoreductase	Homo sapiens	SINGLE PROTEIN	6.5	111	50	#8da0cb	2.22
CHEMBL2039	0.839019	0.798719	0.781529	0.809254	0.635901	0.818869	Monoamine oxidase B	Enzyme > Oxidoreductase	Homo sapiens	SINGLE PROTEIN	6	938	1093	#8da0cb	0.858188
CHEMBL230	0.696565	0.91841	0.700576	0.698565	0.61626	0.807487	Cyclooxygenase-2	Enzyme > Oxidoreductase	Homo sapiens	SINGLE PROTEIN	6	524	1912	#8da0cb	0.274059
CHEMBL221	0.311111	0.982216	0.617647	0.413793	0.404143	0.646664	Cyclooxygenase-1	Enzyme > Oxidoreductase	Homo sapiens	SINGLE PROTEIN	6	135	1462	#8da0cb	0.0923393
CHEMBL2002	0.95122	0.832168	0.866667	0.906977	0.793466	0.891694	Inosine-5'-monophosphate dehydrogenase 2	Enzyme > Oxidoreductase	Homo sapiens	SINGLE PROTEIN	6	164	143	#8da0cb	1.14685
CHEMBL1929	0.886364	0.88	0.866667	0.876404	0.765494	0.883182	Xanthine dehydrogenase	Enzyme > Oxidoreductase	Homo sapiens	SINGLE PROTEIN	6	44	50	#8da0cb	0.88
CHEMBL4409	0.982587	0.496063	0.925059	0.952955	0.59645	0.739325	Phosphodiesterase 10A	Enzyme > Phosphodiesterase	Homo sapiens	SINGLE PROTEIN	6	804	127	#8da0cb	6.33071
CHEMBL4408	0.974026	0.878049	0.9375	0.955414	0.868317	0.926037	Phosphodiesterase 8B	Enzyme > Phosphodiesterase	Homo sapiens	SINGLE PROTEIN	6	77	41	#8da0cb	1.87805
CHEMBL254	0.926199	0.727273	0.883803	0.904505	0.675668	0.826736	Phosphodiesterase 4A	Enzyme > Phosphodiesterase	Homo sapiens	SINGLE PROTEIN	6	271	121	#8da0cb	2.23967
CHEMBL275	0.942652	0.665198	0.873754	0.906897	0.651783	0.803925	Phosphodiesterase 4B	Enzyme > Phosphodiesterase	Homo sapiens	SINGLE PROTEIN	6	558	227	#8da0cb	2.45815
CHEMBL288	0.864198	0.902344	0.918033	0.890302	0.762275	0.883271	Phosphodiesterase 4D	Enzyme > Phosphodiesterase	Homo sapiens	SINGLE PROTEIN	6	324	256	#8da0cb	1.26562
CHEMBL241	0.802632	0.959799	0.884058	0.841379	0.786458	0.881215	Phosphodiesterase 3A	Enzyme > Phosphodiesterase	Homo sapiens	SINGLE PROTEIN	6	76	199	#8da0cb	0.38191
CHEMBL1827	0.936275	0.962225	0.913876	0.924939	0.892381	0.94925	Phosphodiesterase 5A	Enzyme > Phosphodiesterase	Homo sapiens	SINGLE PROTEIN	6	408	953	#8da0cb	0.428122
CHEMBL3012	0.875486	0.871345	0.910931	0.892857	0.740456	0.873416	Phosphodiesterase 7A	Enzyme > Phosphodiesterase	Homo sapiens	SINGLE PROTEIN	6	257	171	#8da0cb	1.50292
CHEMBL2652	0.971831	0.885057	0.953917	0.962791	0.86917	0.928444	Phosphodiesterase 2A	Enzyme > Phosphodiesterase	Homo sapiens	SINGLE PROTEIN	6	213	87	#8da0cb	2.44828
CHEMBL3535	0.960784	1	1	0.98	0.964512	0.980392	Phosphodiesterase 9A	Enzyme > Phosphodiesterase	Homo sapiens	SINGLE PROTEIN	6	51	61	#8da0cb	0.836066
CHEMBL4683	0.697674	0.969811	0.789474	0.740741	0.703437	0.833743	Fibroblast activation protein alpha	Enzyme > Protease	Homo sapiens	SINGLE PROTEIN	6	43	265	#8da0cb	0.162264
CHEMBL280	0.94368	0.701342	0.894425	0.918392	0.680182	0.822511	Matrix metalloproteinase 13	Enzyme > Protease	Homo sapiens	SINGLE PROTEIN	6	799	298	#8da0cb	2.68121
CHEMBL2016	0.944444	0.718447	0.865741	0.903382	0.698646	0.831446	Coagulation factor IX	Enzyme > Protease	Homo sapiens	SINGLE PROTEIN	6	198	103	#8da0cb	1.92233
CHEMBL2617	0.923077	0.652174	0.882353	0.902256	0.603126	0.787625	Tryptase beta-1	Enzyme > Protease	Homo sapiens	SINGLE PROTEIN	6	130	46	#8da0cb	2.82609
CHEMBL4791	0.909091	0.515152	0.789474	0.84507	0.473557	0.712121	Endothelin-converting enzyme 1	Enzyme > Protease	Homo sapiens	SINGLE PROTEIN	6	66	33	#8da0cb	2
CHEMBL248	0.866044	0.964824	0.888179	0.876972	0.838057	0.915434	Leukocyte elastase	Enzyme > Protease	Homo sapiens	SINGLE PROTEIN	6	321	995	#8da0cb	0.322613
CHEMBL268	0.92067	0.817552	0.912514	0.916574	0.74183	0.869111	Cathepsin K	Enzyme > Protease	Homo sapiens	SINGLE PROTEIN	6	895	433	#8da0cb	2.06697
CHEMBL1808	0.927273	0.674419	0.784615	0.85	0.631794	0.800846	Angiotensin-converting enzyme	Enzyme > Protease	Homo sapiens	SINGLE PROTEIN	6	55	43	#8da0cb	1.27907
CHEMBL2000	0.84375	0.912281	0.89011	0.86631	0.760034	0.878015	Plasma kallikrein	Enzyme > Protease	Homo sapiens	SINGLE PROTEIN	6	96	114	#8da0cb	0.842105
CHEMBL286	0.987607	0.507692	0.941818	0.964169	0.620465	0.74765	Renin	Enzyme > Protease	Homo sapiens	SINGLE PROTEIN	6	1049	130	#8da0cb	8.06923
CHEMBL3869	0.764151	0.865625	0.790244	0.776978	0.633546	0.814888	Matrix metalloproteinase 14	Enzyme > Protease	Homo sapiens	SINGLE PROTEIN	6	212	320	#8da0cb	0.6625
CHEMBL209	0.910714	0.78	0.822581	0.864407	0.69977	0.845357	Trypsin I	Enzyme > Protease	Homo sapiens	SINGLE PROTEIN	6	56	50	#8da0cb	1.12
CHEMBL2474	0.763636	0.90678	0.792453	0.777778	0.677233	0.835208	Methionine aminopeptidase 1	Enzyme > Protease	Homo sapiens	SINGLE PROTEIN	6	55	118	#8da0cb	0.466102
CHEMBL4393	0.935673	0.6	0.842105	0.886427	0.588108	0.767836	Matrix metalloproteinase 12	Enzyme > Protease	Homo sapiens	SINGLE PROTEIN	6	171	75	#8da0cb	2.28
CHEMBL3891	0.828571	0.811111	0.773333	0.8	0.635909	0.819841	Calpain 1	Enzyme > Protease	Homo sapiens	SINGLE PROTEIN	6	70	90	#8da0cb	0.777778
CHEMBL2079849	0.782609	0.805556	0.837209	0.808989	0.58447	0.794082	Serine protease hepsin	Enzyme > Protease	Homo sapiens	SINGLE PROTEIN	6	46	36	#8da0cb	1.27778
CHEMBL4822	0.895412	0.811111	0.896622	0.896016	0.706129	0.853261	Beta-secretase 1	Enzyme > Protease	Homo sapiens	SINGLE PROTEIN	6	1482	810	#8da0cb	1.82963
CHEMBL2611	0.859649	0.684211	0.803279	0.830508	0.555791	0.77193	Furin	Enzyme > Protease	Homo sapiens	SINGLE PROTEIN	6	57	38	#8da0cb	1.5
CHEMBL2252	0.935484	0.382353	0.734177	0.822695	0.3982	0.658918	Dipeptidyl peptidase I	Enzyme > Protease	Homo sapiens	SINGLE PROTEIN	6	62	34	#8da0cb	1.82353
CHEMBL4657	0.768293	0.974395	0.875	0.818182	0.781548	0.871344	Dipeptidyl peptidase VIII	Enzyme > Protease	Homo sapiens	SINGLE PROTEIN	6	164	703	#8da0cb	0.233286
CHEMBL321	0.924266	0.923394	0.865412	0.893871	0.835509	0.92383	Matrix metalloproteinase 9	Enzyme > Protease	Homo sapiens	SINGLE PROTEIN	6	647	1214	#8da0cb	0.532949
CHEMBL2409	0.973137	0.626667	0.909312	0.940142	0.678605	0.799902	Epoxide hydratase	Enzyme > Protease	Homo sapiens	SINGLE PROTEIN	6	1154	300	#8da0cb	3.84667
CHEMBL1907	0.772727	0.886957	0.796875	0.784615	0.664162	0.829842	Aminopeptidase N	Enzyme > Protease	Homo sapiens	SINGLE PROTEIN	6	66	115	#8da0cb	0.573913
CHEMBL4588	0.968379	0.56962	0.878136	0.921053	0.625483	0.769	Matrix metalloproteinase 8	Enzyme > Protease	Homo sapiens	SINGLE PROTEIN	6	253	79	#8da0cb	3.20253
CHEMBL244	0.930179	0.802139	0.915909	0.922989	0.74016	0.866159	Coagulation factor X	Enzyme > Protease	Homo sapiens	SINGLE PROTEIN	6	1733	748	#8da0cb	2.31684
CHEMBL2095194	0.994872	0.382353	0.902326	0.946341	0.559853	0.688612	Coagulation factor VII/tissue factor	Enzyme > Protease	Homo sapiens	PROTEIN COMPLEX	6	195	34	#8da0cb	5.73529
CHEMBL3976	0.302326	0.990755	0.684211	0.419355	0.432971	0.64654	Dipeptidyl peptidase II	Enzyme > Protease	Homo sapiens	SINGLE PROTEIN	6	43	649	#8da0cb	0.0662558
CHEMBL4244	1	0.722222	0.830508	0.907407	0.774475	0.861111	Legumain	Enzyme > Protease	Homo sapiens	SINGLE PROTEIN	6.5	49	36	#8da0cb	1.36111
CHEMBL3419	0.897059	0.205882	0.693182	0.782051	0.141019	0.551471	Carboxypeptidase B2 isoform A	Enzyme > Protease	Homo sapiens	SINGLE PROTEIN	6.5	68	34	#8da0cb	2
CHEMBL204	0.807018	0.890722	0.858667	0.832041	0.702548	0.84887	Thrombin	Enzyme > Protease	Homo sapiens	SINGLE PROTEIN	6	798	970	#8da0cb	0.82268
CHEMBL3286	0.9125	0.926923	0.884848	0.898462	0.834671	0.919712	Urokinase-type plasminogen activator	Enzyme > Protease	Homo sapiens	SINGLE PROTEIN	6	160	260	#8da0cb	0.615385
CHEMBL3468	0.977358	0.578125	0.905594	0.940109	0.652329	0.777742	Caspase-7	Enzyme > Protease	Homo sapiens	SINGLE PROTEIN	6	265	64	#8da0cb	4.14062
CHEMBL3837	0.764574	0.853211	0.752759	0.758621	0.615825	0.808893	Cathepsin L	Enzyme > Protease	Homo sapiens	SINGLE PROTEIN	6	446	763	#8da0cb	0.584535
CHEMBL332	0.864789	0.953984	0.820856	0.84225	0.80296	0.909386	Matrix metalloproteinase-1	Enzyme > Protease	Homo sapiens	SINGLE PROTEIN	6	355	1456	#8da0cb	0.243819
CHEMBL3922	0.972973	0.78022	0.915254	0.943231	0.794149	0.876596	Methionine aminopeptidase 2	Enzyme > Protease	Homo sapiens	SINGLE PROTEIN	6	222	91	#8da0cb	2.43956
CHEMBL1944	0.986842	0.762712	0.842697	0.909091	0.784444	0.874777	Neprilysin	Enzyme > Protease	Homo sapiens	SINGLE PROTEIN	6	76	59	#8da0cb	1.28814
CHEMBL1801	0.691358	0.942085	0.788732	0.736842	0.663888	0.816721	Plasminogen	Enzyme > Protease	Homo sapiens	SINGLE PROTEIN	6	81	259	#8da0cb	0.312741
CHEMBL4072	0.746988	0.961054	0.845455	0.793177	0.741056	0.854021	Cathepsin B	Enzyme > Protease	Homo sapiens	SINGLE PROTEIN	6	249	873	#8da0cb	0.285223
CHEMBL2820	0.97076	0.825688	0.897297	0.932584	0.820203	0.898224	Coagulation factor XI	Enzyme > Protease	Homo sapiens	SINGLE PROTEIN	6	171	109	#8da0cb	1.56881
CHEMBL333	0.937975	0.780738	0.873821	0.904762	0.739003	0.859356	Matrix metalloproteinase-2	Enzyme > Protease	Homo sapiens	SINGLE PROTEIN	6	790	488	#8da0cb	1.61885
CHEMBL3018	0.943005	0.509804	0.879227	0.91	0.513326	0.726405	Matriptase	Enzyme > Protease	Homo sapiens	SINGLE PROTEIN	6	193	51	#8da0cb	3.78431
CHEMBL2318	0.673077	0.912281	0.875	0.76087	0.606605	0.792679	ADAMTS4	Enzyme > Protease	Homo sapiens	SINGLE PROTEIN	6	52	57	#8da0cb	0.912281
CHEMBL4662	0.845588	0.784483	0.821429	0.833333	0.631997	0.815035	Proteasome Macropain subunit MB1	Enzyme > Protease	Homo sapiens	SINGLE PROTEIN	6	136	116	#8da0cb	1.17241
CHEMBL4073	0.73494	0.885965	0.824324	0.77707	0.633065	0.810452	Matrix metalloproteinase 7	Enzyme > Protease	Homo sapiens	SINGLE PROTEIN	6	83	114	#8da0cb	0.72807
CHEMBL2285	0.689655	0.808511	0.747664	0.717489	0.502892	0.749083	ADAMTS5	Enzyme > Protease	Homo sapiens	SINGLE PROTEIN	6	116	141	#8da0cb	0.822695
CHEMBL2954	0.951883	0.688235	0.895669	0.922921	0.684231	0.820059	Cathepsin S	Enzyme > Protease	Homo sapiens	SINGLE PROTEIN	6	956	340	#8da0cb	2.81176
CHEMBL2581	0.726908	0.913242	0.826484	0.773504	0.660349	0.820075	Cathepsin D	Enzyme > Protease	Homo sapiens	SINGLE PROTEIN	6	249	438	#8da0cb	0.568493
CHEMBL284	0.948898	0.772512	0.929342	0.939018	0.73887	0.860705	Dipeptidyl peptidase IV	Enzyme > Protease	Homo sapiens	SINGLE PROTEIN	6	1996	633	#8da0cb	3.15324
CHEMBL283	0.872576	0.762097	0.842246	0.857143	0.64056	0.817336	Matrix metalloproteinase 3	Enzyme > Protease	Homo sapiens	SINGLE PROTEIN	6	361	248	#8da0cb	1.45565
CHEMBL4618	0.935961	0.734694	0.87963	0.906921	0.698109	0.835327	Leukotriene A4 hydrolase	Enzyme > Protease	Homo sapiens	SINGLE PROTEIN	6	203	98	#8da0cb	2.07143
CHEMBL1892	0.898438	0.518519	0.815603	0.855019	0.455922	0.708478	Glutamate carboxypeptidase II	Enzyme > Protease	Homo sapiens	SINGLE PROTEIN	6	128	54	#8da0cb	2.37037
CHEMBL3776	0.804878	0.963415	0.916667	0.857143	0.796003	0.884146	Caspase-8	Enzyme > Protease	Homo sapiens	SINGLE PROTEIN	6	82	164	#8da0cb	0.5
CHEMBL3991	0.988764	0.809091	0.893401	0.938667	0.833828	0.898927	Coagulation factor VII	Enzyme > Protease	Homo sapiens	SINGLE PROTEIN	6	178	110	#8da0cb	1.61818
CHEMBL2335	0.984791	0.323529	0.91844	0.950459	0.44828	0.65416	Lysosomal Pro-X carboxypeptidase	Enzyme > Protease	Homo sapiens	SINGLE PROTEIN	6	263	34	#8da0cb	7.73529
CHEMBL3706	0.980545	0.752632	0.914701	0.946479	0.789124	0.866588	ADAM17	Enzyme > Protease	Homo sapiens	SINGLE PROTEIN	6	514	190	#8da0cb	2.70526
CHEMBL2525	0.875	0.7375	0.8125	0.842593	0.622146	0.80625	Beta secretase 2	Enzyme > Protease	Homo sapiens	SINGLE PROTEIN	6	104	80	#8da0cb	1.3
CHEMBL5028	0.93617	0.666667	0.77193	0.846154	0.634811	0.801418	ADAM10	Enzyme > Protease	Homo sapiens	SINGLE PROTEIN	6.5	47	39	#8da0cb	1.20513
CHEMBL4068	0.878788	0.590164	0.776786	0.824645	0.497028	0.734476	Chymase	Enzyme > Protease	Homo sapiens	SINGLE PROTEIN	6	99	61	#8da0cb	1.62295
CHEMBL4793	0.789062	0.989691	0.95283	0.863248	0.836987	0.889377	Dipeptidyl peptidase IX	Enzyme > Protease	Homo sapiens	SINGLE PROTEIN	6	128	485	#8da0cb	0.263918
CHEMBL4801	0.932692	0.978056	0.902326	0.917258	0.899094	0.955374	Caspase-1	Enzyme > Protease	Homo sapiens	SINGLE PROTEIN	6	208	957	#8da0cb	0.217346
CHEMBL2334	0.942268	0.803279	0.90495	0.923232	0.762555	0.872773	Caspase-3	Enzyme > Protease	Homo sapiens	SINGLE PROTEIN	6	485	244	#8da0cb	1.9877
CHEMBL1829	0.922156	0.780952	0.870056	0.895349	0.718003	0.851554	Histone deacetylase 3	Epigenetic regulator	Homo sapiens	SINGLE PROTEIN	6	334	210	#8da0cb	1.59048
CHEMBL3310	0.6375	0.826923	0.73913	0.684564	0.475556	0.732212	Histone deacetylase 11	Epigenetic regulator	Homo sapiens	SINGLE PROTEIN	6	80	104	#8da0cb	0.769231
CHEMBL2163176	0.729167	0.910448	0.853659	0.786517	0.658519	0.819807	Lysine-specific demethylase 5C	Epigenetic regulator	Homo sapiens	SINGLE PROTEIN	6	48	67	#8da0cb	0.716418
CHEMBL4462	0.89313	0.963918	0.89313	0.89313	0.857047	0.928524	NAD-dependent deacetylase sirtuin 2	Epigenetic regulator	Homo sapiens	SINGLE PROTEIN	6	131	388	#8da0cb	0.337629
CHEMBL5103	0.875	0.7875	0.831683	0.852792	0.667076	0.83125	Histone deacetylase 10	Epigenetic regulator	Homo sapiens	SINGLE PROTEIN	6	96	80	#8da0cb	1.2
CHEMBL1865	0.914865	0.768421	0.860229	0.886706	0.698001	0.841643	Histone deacetylase 6	Epigenetic regulator	Homo sapiens	SINGLE PROTEIN	6	740	475	#8da0cb	1.55789
CHEMBL1937	0.824713	0.812709	0.836735	0.83068	0.636749	0.818711	Histone deacetylase 2	Epigenetic regulator	Homo sapiens	SINGLE PROTEIN	6	348	299	#8da0cb	1.16388
CHEMBL4506	0.571429	0.979118	0.780488	0.659794	0.63251	0.775273	NAD-dependent deacetylase sirtuin 1	Epigenetic regulator	Homo sapiens	SINGLE PROTEIN	6	56	431	#8da0cb	0.12993
CHEMBL4145	0.741379	0.863636	0.781818	0.761062	0.61097	0.802508	Histone deacetylase 9	Epigenetic regulator	Homo sapiens	SINGLE PROTEIN	6	58	88	#8da0cb	0.659091
CHEMBL1287623	0.967742	0.7	0.833333	0.895522	0.715497	0.833871	Lethal(3)malignant brain tumor-like protein 3	Epigenetic regulator	Homo sapiens	SINGLE PROTEIN	6	62	40	#8da0cb	1.55
CHEMBL5896	0.808511	0.977011	0.95	0.873563	0.819168	0.892761	Lysine-specific demethylase 4A	Epigenetic regulator	Homo sapiens	SINGLE PROTEIN	6	47	87	#8da0cb	0.54023
CHEMBL325	0.914038	0.808901	0.888123	0.900894	0.730525	0.861469	Histone deacetylase 1	Epigenetic regulator	Homo sapiens	SINGLE PROTEIN	6	1268	764	#8da0cb	1.65969
CHEMBL2189110	0.84058	0.8	0.783784	0.811189	0.638846	0.82029	Histone-lysine N-methyltransferase EZH2	Epigenetic regulator	Homo sapiens	SINGLE PROTEIN	6	69	80	#8da0cb	0.8625
CHEMBL6136	0.716418	0.897778	0.676056	0.695652	0.602019	0.807098	Lysine-specific histone demethylase 1	Epigenetic regulator	Homo sapiens	SINGLE PROTEIN	6	67	225	#8da0cb	0.297778
CHEMBL4461	0.632653	0.915385	0.738095	0.681319	0.576627	0.774019	NAD-dependent deacetylase sirtuin 3	Epigenetic regulator	Homo sapiens	SINGLE PROTEIN	6	49	130	#8da0cb	0.376923
CHEMBL1163125	0.6	0.917778	0.75974	0.670487	0.557784	0.758889	Bromodomain-containing protein 4	Epigenetic regulator	Homo sapiens	SINGLE PROTEIN	6	195	450	#8da0cb	0.433333
CHEMBL3192	0.840617	0.840764	0.813433	0.826802	0.679719	0.840691	Histone deacetylase 8	Epigenetic regulator	Homo sapiens	SINGLE PROTEIN	6	389	471	#8da0cb	0.825902
CHEMBL2716	0.545455	0.924812	0.75	0.631579	0.522746	0.735133	Histone deacetylase 7	Epigenetic regulator	Homo sapiens	SINGLE PROTEIN	6	55	133	#8da0cb	0.413534
CHEMBL3524	0.757962	0.846154	0.777778	0.767742	0.606498	0.802058	Histone deacetylase 4	Epigenetic regulator	Homo sapiens	SINGLE PROTEIN	6	157	221	#8da0cb	0.710407
CHEMBL2563	0.561404	0.924528	0.8	0.659794	0.538497	0.742966	Histone deacetylase 5	Epigenetic regulator	Homo sapiens	SINGLE PROTEIN	6	57	106	#8da0cb	0.537736
CHEMBL1795186	0.840909	0.638889	0.74	0.787234	0.493049	0.739899	Bromodomain-containing protein 3	Epigenetic regulator	Homo sapiens	SINGLE PROTEIN	6	44	36	#8da0cb	1.22222
CHEMBL3774295	0.717391	0.787879	0.825	0.767442	0.498422	0.752635	Lysine-specific demethylase 5B	Epigenetic regulator	Homo sapiens	SINGLE PROTEIN	6.5	46	33	#8da0cb	1.39394
CHEMBL3132741	0.929825	0.513514	0.746479	0.828125	0.503826	0.721669	Peregrin	Epigenetic regulator	Homo sapiens	SINGLE PROTEIN	6	57	37	#8da0cb	1.54054
CHEMBL2094130	0.968627	0.238095	0.837288	0.898182	0.318093	0.603361	GABA-A receptor; alpha-2/beta-3/gamma-2	Ligand-gated ion channel	Homo sapiens	PROTEIN COMPLEX	6.5	255	63	#fc8d62	4.04762
CHEMBL2094120	0.992462	0.241379	0.899772	0.943847	0.411264	0.616921	GABA-A receptor; alpha-3/beta-3/gamma-2	Ligand-gated ion channel	Homo sapiens	PROTEIN COMPLEX	6.5	398	58	#fc8d62	6.86207
CHEMBL2094121	0.961652	0.425	0.876344	0.917018	0.481554	0.693326	GABA-A receptor; alpha-1/beta-3/gamma-2	Ligand-gated ion channel	Homo sapiens	PROTEIN COMPLEX	6.5	339	80	#fc8d62	4.2375
CHEMBL1907594	0.902878	0.803371	0.877622	0.890071	0.712496	0.853124	Neuronal acetylcholine receptor; alpha3/beta4	Ligand-gated ion channel	Homo sapiens	PROTEIN COMPLEX	5	278	178	#fc8d62	1.5618
CHEMBL4805	0.914237	0.604575	0.814985	0.861762	0.558962	0.759406	P2X purinoceptor 7	Ligand-gated ion channel	Homo sapiens	SINGLE PROTEIN	6.5	583	306	#fc8d62	1.90523
CHEMBL4016	0.862319	0.594595	0.798658	0.829268	0.476569	0.728457	Glutamate receptor ionotropic, AMPA 2	Ligand-gated ion channel	Homo sapiens	SINGLE PROTEIN	5	138	74	#fc8d62	1.86486
CHEMBL1907589	0.941842	0.565789	0.898305	0.919558	0.553367	0.753816	Neuronal acetylcholine receptor; alpha4/beta2	Ligand-gated ion channel	Homo sapiens	PROTEIN COMPLEX	5	619	152	#fc8d62	4.07237
CHEMBL2492	0.914712	0.519084	0.871951	0.89282	0.466459	0.716898	Neuronal acetylcholine receptor protein alpha-7 subunit	Ligand-gated ion channel	Homo sapiens	SINGLE PROTEIN	5	469	131	#fc8d62	3.58015
CHEMBL1904	0.95082	0.212121	0.690476	0.8	0.252239	0.58147	Glutamate [NMDA] receptor subunit epsilon 2	Ligand-gated ion channel	Homo sapiens	SINGLE PROTEIN	6.5	61	33	#fc8d62	1.84848
CHEMBL1899	0.986159	0.84127	0.966102	0.976027	0.860997	0.913715	Serotonin 3a (5-HT3a) receptor	Ligand-gated ion channel	Homo sapiens	SINGLE PROTEIN	5	289	63	#fc8d62	4.5873
CHEMBL1907603	0.759259	0.616667	0.640625	0.694915	0.378268	0.687963	Glutamate NMDA receptor; GRIN1/GRIN2B	Ligand-gated ion channel	Homo sapiens	PROTEIN COMPLEX	6.5	54	60	#fc8d62	0.9
CHEMBL1907604	0.975904	0.75	0.880435	0.925714	0.773066	0.862952	Glutamate NMDA receptor; GRIN1/GRIN2A	Ligand-gated ion channel	Homo sapiens	PROTEIN COMPLEX	5	83	44	#fc8d62	1.88636
CHEMBL1882	0.824561	0.692308	0.746032	0.783333	0.522722	0.758435	Neuronal acetylcholine receptor protein alpha-4 subunit	Ligand-gated ion channel	Homo sapiens	SINGLE PROTEIN	6.5	57	52	#fc8d62	1.09615
CHEMBL2095172	0.946667	0.727273	0.8875	0.916129	0.70841	0.83697	GABA-A receptor; alpha-1/beta-2/gamma-2	Ligand-gated ion channel	Homo sapiens	PROTEIN COMPLEX	5	75	33	#fc8d62	2.27273
CHEMBL2094122	0.981424	0.214286	0.878116	0.926901	0.326526	0.597855	GABA-A receptor; alpha-5/beta-3/gamma-2	Ligand-gated ion channel	Homo sapiens	PROTEIN COMPLEX	6.5	323	56	#fc8d62	5.76786
CHEMBL2096675	0.969697	0.885714	0.96	0.964824	0.863549	0.927706	Integrin alpha-V/beta-5	Membrane receptor	Homo sapiens	PROTEIN COMPLEX	6	99	35	#8da0cb	2.82857
CHEMBL5971	0.981481	0.290323	0.905983	0.942222	0.403259	0.635902	Smoothened homolog	Membrane receptor	Homo sapiens	SINGLE PROTEIN	6	216	31	#8da0cb	6.96774
CHEMBL287	0.860182	0.967901	0.915858	0.887147	0.844105	0.914042	Sigma opioid receptor	Membrane receptor	Homo sapiens	SINGLE PROTEIN	6	329	810	#8da0cb	0.406173
CHEMBL278	0.945946	0.7	0.939597	0.942761	0.65478	0.822973	Integrin alpha-4	Membrane receptor	Homo sapiens	SINGLE PROTEIN	6	148	30	#8da0cb	4.93333
CHEMBL5936	0.940594	0.583333	0.826087	0.87963	0.583397	0.761964	Toll-like receptor 7	Membrane receptor	Homo sapiens	SINGLE PROTEIN	6	101	48	#8da0cb	2.10417
CHEMBL2095226	0.89	0.639344	0.801802	0.843602	0.554954	0.764672	Integrin alpha-5/beta-1	Membrane receptor	Homo sapiens	PROTEIN COMPLEX	6	100	61	#8da0cb	1.63934
CHEMBL1985	0.808118	0.825	0.796364	0.802198	0.632462	0.816559	Glucagon receptor	Membrane receptor	Homo sapiens	SINGLE PROTEIN	7	271	320	#8da0cb	0.846875
CHEMBL2111416	0.786885	0.71875	0.727273	0.755906	0.506284	0.752818	Integrin alpha-V/beta-6	Membrane receptor	Homo sapiens	PROTEIN COMPLEX	6	61	64	#8da0cb	0.953125
CHEMBL2095184	0.97076	0.363636	0.887701	0.927374	0.445525	0.667198	Integrin alpha-4/beta-7	Membrane receptor	Homo sapiens	PROTEIN COMPLEX	6	171	33	#8da0cb	5.18182
CHEMBL1907599	0.944099	0.539823	0.897638	0.920283	0.534706	0.741961	Integrin alpha-4/beta-1	Membrane receptor	Homo sapiens	PROTEIN COMPLEX	6	483	113	#8da0cb	4.27434
CHEMBL1864	0.863946	0.567568	0.798742	0.830065	0.453288	0.715757	Thrombopoietin receptor	Membrane receptor	Homo sapiens	SINGLE PROTEIN	6	147	74	#8da0cb	1.98649
CHEMBL2487	0.878661	0.94863	0.933333	0.905172	0.832908	0.913646	Beta amyloid A4 protein	Membrane receptor	Homo sapiens	SINGLE PROTEIN	6	239	292	#8da0cb	0.818493
CHEMBL1907598	0.961832	0.604651	0.908108	0.934198	0.631521	0.783242	Integrin alpha-V/beta-3	Membrane receptor	Homo sapiens	PROTEIN COMPLEX	6	524	129	#8da0cb	4.06202
CHEMBL1800	0.850168	0.706278	0.794025	0.821138	0.565021	0.778223	Corticotropin releasing factor receptor 1	Membrane receptor	Homo sapiens	SINGLE PROTEIN	7	594	446	#8da0cb	1.33184
CHEMBL2093869	0.919176	0.7675	0.861813	0.889571	0.702825	0.843338	Integrin alpha-IIb/beta-3	Membrane receptor	Homo sapiens	PROTEIN COMPLEX	6	631	400	#8da0cb	1.5775
CHEMBL2096661	0.910569	0.536232	0.777778	0.838951	0.495096	0.7234	Intercellular adhesion molecule (ICAM-1), Integrin alpha-L/beta-2	Membrane receptor	Homo sapiens	PROTEIN COMPLEX	6.5	123	69	#8da0cb	1.78261
CHEMBL3798	0.906915	0.811224	0.902116	0.904509	0.71992	0.85907	Calcitonin gene-related peptide type 1 receptor	Membrane receptor	Homo sapiens	SINGLE PROTEIN	7	376	196	#8da0cb	1.91837
CHEMBL1881	0.739726	0.966825	0.885246	0.80597	0.751846	0.853275	Prostanoid EP2 receptor	Membrane receptor > Family A GPCR	Homo sapiens	SINGLE PROTEIN	7	73	211	#e78ac3	0.345972
CHEMBL218	0.814237	0.930907	0.820916	0.817563	0.747013	0.872572	Cannabinoid CB1 receptor	Membrane receptor > Family A GPCR	Homo sapiens	SINGLE PROTEIN	7	1475	3792	#e78ac3	0.388977
CHEMBL2203	0.853933	0.810811	0.783505	0.817204	0.661007	0.832372	Motilin receptor	Membrane receptor > Family A GPCR	Homo sapiens	SINGLE PROTEIN	7	89	111	#e78ac3	0.801802
CHEMBL4429	0.899582	0.738095	0.830116	0.863454	0.65264	0.818838	Neurokinin 3 receptor	Membrane receptor > Family A GPCR	Homo sapiens	SINGLE PROTEIN	7	239	168	#e78ac3	1.42262
CHEMBL2001	0.841176	0.835853	0.849505	0.84532	0.676729	0.838515	Purinergic receptor P2Y12	Membrane receptor > Family A GPCR	Homo sapiens	SINGLE PROTEIN	7	510	463	#e78ac3	1.10151
CHEMBL1983	0.886111	0.82	0.898592	0.892308	0.702341	0.853056	Serotonin 1d (5-HT1d) receptor	Membrane receptor > Family A GPCR	Homo sapiens	SINGLE PROTEIN	7	360	200	#e78ac3	1.8
CHEMBL3371	0.915082	0.859842	0.854153	0.883568	0.773847	0.887462	Serotonin 6 (5-HT6) receptor	Membrane receptor > Family A GPCR	Homo sapiens	SINGLE PROTEIN	7	1472	1641	#e78ac3	0.897014
CHEMBL2056	0.751244	0.970656	0.798942	0.774359	0.741039	0.86095	Dopamine D1 receptor	Membrane receptor > Family A GPCR	Homo sapiens	SINGLE PROTEIN	7	201	1295	#e78ac3	0.155212
CHEMBL5409	0.789157	0.853755	0.779762	0.784431	0.641614	0.821456	G-protein coupled bile acid receptor 1	Membrane receptor > Family A GPCR	Homo sapiens	SINGLE PROTEIN	7	166	253	#e78ac3	0.656126
CHEMBL2274	0.911765	0.685185	0.820106	0.86351	0.623661	0.798475	Sphingosine 1-phosphate receptor Edg-8	Membrane receptor > Family A GPCR	Homo sapiens	SINGLE PROTEIN	7	170	108	#e78ac3	1.57407
CHEMBL229	0.833333	0.735016	0.845588	0.839416	0.565423	0.784175	Alpha-1a adrenergic receptor	Membrane receptor > Family A GPCR	Homo sapiens	SINGLE PROTEIN	7	552	317	#e78ac3	1.74132
CHEMBL5815	0.857143	0.594595	0.827586	0.842105	0.46305	0.725869	C-C chemokine receptor type 9	Membrane receptor > Family A GPCR	Homo sapiens	SINGLE PROTEIN	7	84	37	#e78ac3	2.27027
CHEMBL3764	0.71875	0.863971	0.713178	0.715953	0.581528	0.79136	Urotensin II receptor	Membrane receptor > Family A GPCR	Homo sapiens	SINGLE PROTEIN	7	128	272	#e78ac3	0.470588
CHEMBL219	0.845679	0.896809	0.782857	0.813056	0.727332	0.871244	Dopamine D4 receptor	Membrane receptor > Family A GPCR	Homo sapiens	SINGLE PROTEIN	7	648	1473	#e78ac3	0.439919
CHEMBL3819	0.861538	0.666667	0.8	0.82963	0.542293	0.764103	Lysophosphatidic acid receptor Edg-2	Membrane receptor > Family A GPCR	Homo sapiens	SINGLE PROTEIN	6.5	65	42	#e78ac3	1.54762
CHEMBL2327	0.916667	0.987368	0.945701	0.930958	0.914876	0.952018	Neurokinin 2 receptor	Membrane receptor > Family A GPCR	Homo sapiens	SINGLE PROTEIN	7	228	950	#e78ac3	0.24
CHEMBL2414	0.634921	0.976401	0.625	0.629921	0.606825	0.805661	C-C chemokine receptor type 4	Membrane receptor > Family A GPCR	Homo sapiens	SINGLE PROTEIN	7	63	1017	#e78ac3	0.0619469
CHEMBL3473	0.940426	0.73029	0.871795	0.904811	0.701903	0.835358	C-C chemokine receptor type 3	Membrane receptor > Family A GPCR	Homo sapiens	SINGLE PROTEIN	7	470	241	#e78ac3	1.95021
CHEMBL2413	0.908654	0.783186	0.794118	0.847534	0.694504	0.84592	C-C chemokine receptor type 1	Membrane receptor > Family A GPCR	Homo sapiens	SINGLE PROTEIN	7	208	226	#e78ac3	0.920354
CHEMBL1995	0.680556	0.841121	0.742424	0.710145	0.530211	0.760839	Prostanoid IP receptor	Membrane receptor > Family A GPCR	Homo sapiens	SINGLE PROTEIN	6.5	72	107	#e78ac3	0.672897
CHEMBL2434	0.909774	0.962795	0.855124	0.881603	0.852557	0.936285	Interleukin-8 receptor B	Membrane receptor > Family A GPCR	Homo sapiens	SINGLE PROTEIN	7	266	1102	#e78ac3	0.241379
CHEMBL259	0.859649	0.881714	0.780255	0.81803	0.724539	0.870682	Melanocortin receptor 4	Membrane receptor > Family A GPCR	Homo sapiens	SINGLE PROTEIN	7	855	1750	#e78ac3	0.488571
CHEMBL249	0.937861	0.958042	0.939219	0.938539	0.896104	0.947952	Neurokinin 1 receptor	Membrane receptor > Family A GPCR	Homo sapiens	SINGLE PROTEIN	7	692	1001	#e78ac3	0.691309
CHEMBL3155	0.822129	0.870419	0.855685	0.838571	0.693938	0.846274	Serotonin 7 (5-HT7) receptor	Membrane receptor > Family A GPCR	Homo sapiens	SINGLE PROTEIN	7	714	764	#e78ac3	0.934555
CHEMBL5113	0.777778	0.910761	0.831683	0.803828	0.699268	0.844269	Orexin receptor 1	Membrane receptor > Family A GPCR	Homo sapiens	SINGLE PROTEIN	7	216	381	#e78ac3	0.566929
CHEMBL264	0.934606	0.694842	0.901889	0.917956	0.655021	0.814724	Histamine H3 receptor	Membrane receptor > Family A GPCR	Homo sapiens	SINGLE PROTEIN	7	2095	698	#e78ac3	3.00143
CHEMBL1855	0.899485	0.718045	0.823113	0.859606	0.635284	0.808765	Gonadotropin-releasing hormone receptor	Membrane receptor > Family A GPCR	Homo sapiens	SINGLE PROTEIN	7	388	266	#e78ac3	1.45865
CHEMBL274	0.943089	0.889397	0.8	0.865672	0.80108	0.916243	C-C chemokine receptor type 5	Membrane receptor > Family A GPCR	Homo sapiens	SINGLE PROTEIN	7	615	1311	#e78ac3	0.469108
CHEMBL3399910	0.867925	0.75	0.741935	0.8	0.616291	0.808962	Probable G-protein coupled receptor 88	Membrane receptor > Family A GPCR	Homo sapiens	SINGLE PROTEIN	6.5	53	64	#e78ac3	0.828125
CHEMBL253	0.842266	0.81414	0.763889	0.801165	0.649355	0.828203	Cannabinoid CB2 receptor	Membrane receptor > Family A GPCR	Homo sapiens	SINGLE PROTEIN	7	1959	2744	#e78ac3	0.713921
CHEMBL1875	0.958333	0.663551	0.892537	0.924266	0.677356	0.810942	Serotonin 4 (5-HT4) receptor	Membrane receptor > Family A GPCR	Homo sapiens	SINGLE PROTEIN	7	312	107	#e78ac3	2.91589
CHEMBL5071	0.879475	0.751479	0.814365	0.845668	0.639676	0.815477	G protein-coupled receptor 44	Membrane receptor > Family A GPCR	Homo sapiens	SINGLE PROTEIN	7	838	676	#e78ac3	1.23964
CHEMBL2069161	0.796296	0.575	0.716667	0.754386	0.382061	0.685648	Probable G-protein coupled receptor 142	Membrane receptor > Family A GPCR	Homo sapiens	SINGLE PROTEIN	6.5	54	40	#e78ac3	1.35
CHEMBL4123	0.891304	0.9	0.836735	0.863158	0.781491	0.895652	Neurotensin receptor 1	Membrane receptor > Family A GPCR	Homo sapiens	SINGLE PROTEIN	6.5	46	80	#e78ac3	0.575
CHEMBL234	0.848936	0.902521	0.873085	0.860841	0.753879	0.875729	Dopamine D3 receptor	Membrane receptor > Family A GPCR	Homo sapiens	SINGLE PROTEIN	7	1410	1785	#e78ac3	0.789916
CHEMBL223	0.850704	0.937992	0.827397	0.838889	0.781674	0.894348	Alpha-1d adrenergic receptor	Membrane receptor > Family A GPCR	Homo sapiens	SINGLE PROTEIN	7	355	1016	#e78ac3	0.349409
CHEMBL233	0.831325	0.928281	0.858667	0.844775	0.765635	0.879803	Mu opioid receptor	Membrane receptor > Family A GPCR	Homo sapiens	SINGLE PROTEIN	7	1162	2217	#e78ac3	0.524132
CHEMBL224	0.772642	0.918429	0.834862	0.802548	0.704483	0.845535	Serotonin 2a (5-HT2a) receptor	Membrane receptor > Family A GPCR	Homo sapiens	SINGLE PROTEIN	7	1060	1986	#e78ac3	0.533736
CHEMBL4422	0.767918	0.864646	0.770548	0.769231	0.633008	0.816282	Free fatty acid receptor 1	Membrane receptor > Family A GPCR	Homo sapiens	SINGLE PROTEIN	7	293	495	#e78ac3	0.591919
CHEMBL3759	0.783439	0.818323	0.759259	0.77116	0.599425	0.800881	Histamine H4 receptor	Membrane receptor > Family A GPCR	Homo sapiens	SINGLE PROTEIN	7	471	644	#e78ac3	0.731366
CHEMBL214	0.875088	0.782979	0.859407	0.867177	0.661354	0.829033	Serotonin 1a (5-HT1a) receptor	Membrane receptor > Family A GPCR	Homo sapiens	SINGLE PROTEIN	7	1425	940	#e78ac3	1.51596
CHEMBL1790	0.768293	0.899628	0.823529	0.794953	0.677795	0.83396	Vasopressin V2 receptor	Membrane receptor > Family A GPCR	Homo sapiens	SINGLE PROTEIN	7	164	269	#e78ac3	0.609665
CHEMBL213	0.745098	0.960658	0.805654	0.774194	0.727912	0.852878	Beta-1 adrenergic receptor	Membrane receptor > Family A GPCR	Homo sapiens	SINGLE PROTEIN	7	306	1398	#e78ac3	0.218884
CHEMBL1921	0.787234	0.875	0.755102	0.770833	0.655442	0.831117	Vasopressin V1b receptor	Membrane receptor > Family A GPCR	Homo sapiens	SINGLE PROTEIN	7	94	192	#e78ac3	0.489583
CHEMBL245	0.883152	0.920161	0.867824	0.875421	0.800519	0.901657	Muscarinic acetylcholine receptor M3	Membrane receptor > Family A GPCR	Homo sapiens	SINGLE PROTEIN	7	736	1240	#e78ac3	0.593548
CHEMBL252	0.807692	0.994369	0.926471	0.863014	0.854218	0.901031	Endothelin receptor ET-A	Membrane receptor > Family A GPCR	Homo sapiens	SINGLE PROTEIN	7	78	888	#e78ac3	0.0878378
CHEMBL255	0.856258	0.926663	0.854141	0.855198	0.782438	0.89146	Adenosine A2b receptor	Membrane receptor > Family A GPCR	Homo sapiens	SINGLE PROTEIN	7	807	1609	#e78ac3	0.501554
CHEMBL1916	0.7	0.974306	0.826389	0.757962	0.72306	0.837153	Alpha-2c adrenergic receptor	Membrane receptor > Family A GPCR	Homo sapiens	SINGLE PROTEIN	7	170	973	#e78ac3	0.174717
CHEMBL1901	0.807692	0.975359	0.813953	0.810811	0.785678	0.891526	Cholecystokinin A receptor	Membrane receptor > Family A GPCR	Homo sapiens	SINGLE PROTEIN	7	130	974	#e78ac3	0.13347
CHEMBL4714	0.428571	0.87037	0.5625	0.486486	0.327648	0.649471	Pyrimidinergic receptor P2Y6	Membrane receptor > Family A GPCR	Homo sapiens	SINGLE PROTEIN	6.5	42	108	#e78ac3	0.388889
CHEMBL4398	0.666667	0.886667	0.690909	0.678571	0.559586	0.776667	Purinergic receptor P2Y2	Membrane receptor > Family A GPCR	Homo sapiens	SINGLE PROTEIN	6.5	57	150	#e78ac3	0.38
CHEMBL1833	0.611979	0.931786	0.707831	0.656425	0.574393	0.771883	Serotonin 2b (5-HT2b) receptor	Membrane receptor > Family A GPCR	Homo sapiens	SINGLE PROTEIN	7	384	1422	#e78ac3	0.270042
CHEMBL4330	1	0.87234	0.892857	0.943396	0.882539	0.93617	Cysteinyl leukotriene receptor 2	Membrane receptor > Family A GPCR	Homo sapiens	SINGLE PROTEIN	7	50	47	#e78ac3	1.06383
CHEMBL1946	0.946701	0.714286	0.890215	0.917589	0.697392	0.830493	Melatonin receptor 1B	Membrane receptor > Family A GPCR	Homo sapiens	SINGLE PROTEIN	7	394	161	#e78ac3	2.4472
CHEMBL4561	0.934911	0.537572	0.855596	0.893497	0.529631	0.736242	Neuropeptide Y receptor type 5	Membrane receptor > Family A GPCR	Homo sapiens	SINGLE PROTEIN	7	507	173	#e78ac3	2.93064
CHEMBL4616	0.871166	0.699764	0.817266	0.843356	0.583434	0.785465	Ghrelin receptor	Membrane receptor > Family A GPCR	Homo sapiens	SINGLE PROTEIN	7	652	423	#e78ac3	1.54137
CHEMBL1804	0.833333	0.942446	0.849057	0.841121	0.780262	0.88789	Somatostatin receptor 2	Membrane receptor > Family A GPCR	Homo sapiens	SINGLE PROTEIN	7	54	139	#e78ac3	0.388489
CHEMBL1941	0.584906	0.994583	0.861111	0.696629	0.696736	0.789744	Histamine H2 receptor	Membrane receptor > Family A GPCR	Homo sapiens	SINGLE PROTEIN	6.5	53	923	#e78ac3	0.0574215
CHEMBL232	0.679654	0.878935	0.758454	0.716895	0.57365	0.779294	Alpha-1b adrenergic receptor	Membrane receptor > Family A GPCR	Homo sapiens	SINGLE PROTEIN	7	231	413	#e78ac3	0.559322
CHEMBL225	0.710052	0.90445	0.729801	0.719791	0.619947	0.807251	Serotonin 2c (5-HT2c) receptor	Membrane receptor > Family A GPCR	Homo sapiens	SINGLE PROTEIN	7	776	2135	#e78ac3	0.363466
CHEMBL3795	0.403226	0.965409	0.694444	0.510204	0.465131	0.684317	Melanocortin receptor 1	Membrane receptor > Family A GPCR	Homo sapiens	SINGLE PROTEIN	7	62	318	#e78ac3	0.194969
CHEMBL3785	0.619469	0.89801	0.630631	0.625	0.520826	0.758739	Hydroxycarboxylic acid receptor 2	Membrane receptor > Family A GPCR	Homo sapiens	SINGLE PROTEIN	7	113	402	#e78ac3	0.281095
CHEMBL4015	0.871688	0.873478	0.769704	0.817528	0.72387	0.872583	C-C chemokine receptor type 2	Membrane receptor > Family A GPCR	Homo sapiens	SINGLE PROTEIN	7	717	1478	#e78ac3	0.485115
CHEMBL2069	0.5	0.968059	0.759259	0.602941	0.557909	0.734029	Thromboxane A2 receptor	Membrane receptor > Family A GPCR	Homo sapiens	SINGLE PROTEIN	7	82	407	#e78ac3	0.201474
CHEMBL4441	0.815094	0.904847	0.802974	0.808989	0.717149	0.859971	C-X-C chemokine receptor type 3	Membrane receptor > Family A GPCR	Homo sapiens	SINGLE PROTEIN	7	265	557	#e78ac3	0.475763
CHEMBL4644	0.578125	0.989122	0.72549	0.643478	0.632259	0.783623	Melanocortin receptor 3	Membrane receptor > Family A GPCR	Homo sapiens	SINGLE PROTEIN	7	64	1287	#e78ac3	0.049728
CHEMBL2049	0.890511	0.715976	0.835616	0.862191	0.621528	0.803244	Oxytocin receptor	Membrane receptor > Family A GPCR	Homo sapiens	SINGLE PROTEIN	7	274	169	#e78ac3	1.6213
CHEMBL3359	0.734694	0.888889	0.75	0.742268	0.627148	0.811791	Formyl peptide receptor 1	Membrane receptor > Family A GPCR	Homo sapiens	SINGLE PROTEIN	6.5	49	108	#e78ac3	0.453704
CHEMBL210	0.90404	0.950911	0.896494	0.900251	0.853065	0.927475	Beta-2 adrenergic receptor	Membrane receptor > Family A GPCR	Homo sapiens	SINGLE PROTEIN	7	594	1263	#e78ac3	0.470309
CHEMBL2955	0.8	0.90566	0.878049	0.837209	0.71287	0.85283	Sphingosine 1-phosphate receptor Edg-5	Membrane receptor > Family A GPCR	Homo sapiens	SINGLE PROTEIN	6.5	45	53	#e78ac3	0.849057
CHEMBL1889	0.871875	0.953279	0.8429	0.857143	0.815367	0.912577	Vasopressin V1a receptor	Membrane receptor > Family A GPCR	Homo sapiens	SINGLE PROTEIN	7	320	1113	#e78ac3	0.287511
CHEMBL217	0.781856	0.892798	0.775945	0.778889	0.673318	0.837327	Dopamine D2 receptor	Membrane receptor > Family A GPCR	Homo sapiens	SINGLE PROTEIN	7	1444	3041	#e78ac3	0.474844
CHEMBL1821	0.435185	0.99122	0.824561	0.569697	0.57423	0.713203	Muscarinic acetylcholine receptor M4	Membrane receptor > Family A GPCR	Homo sapiens	SINGLE PROTEIN	7	108	1139	#e78ac3	0.09482
CHEMBL1836	0.921182	0.878641	0.882075	0.901205	0.80034	0.899912	Prostanoid EP4 receptor	Membrane receptor > Family A GPCR	Homo sapiens	SINGLE PROTEIN	7	203	206	#e78ac3	0.985437
CHEMBL4761	0.727273	0.777778	0.666667	0.695652	0.497568	0.752525	C3a anaphylatoxin chemotactic receptor	Membrane receptor > Family A GPCR	Homo sapiens	SINGLE PROTEIN	6.5	55	90	#e78ac3	0.611111
CHEMBL1811	0.924157	0.774411	0.830808	0.875	0.712029	0.849284	Prostanoid EP1 receptor	Membrane receptor > Family A GPCR	Homo sapiens	SINGLE PROTEIN	7	356	297	#e78ac3	1.19865
CHEMBL298	0.784483	0.932773	0.919192	0.846512	0.726256	0.858628	Cholecystokinin B receptor	Membrane receptor > Family A GPCR	Homo sapiens	SINGLE PROTEIN	7	116	119	#e78ac3	0.97479
CHEMBL227	0.903382	0.602151	0.834821	0.867749	0.537582	0.752766	Type-1 angiotensin II receptor	Membrane receptor > Family A GPCR	Homo sapiens	SINGLE PROTEIN	7	207	93	#e78ac3	2.22581
CHEMBL4315	0.732955	0.738693	0.712707	0.722689	0.471043	0.735824	Purinergic receptor P2Y1	Membrane receptor > Family A GPCR	Homo sapiens	SINGLE PROTEIN	7	176	199	#e78ac3	0.884422
CHEMBL237	0.801464	0.935071	0.864758	0.831909	0.750962	0.868267	Kappa opioid receptor	Membrane receptor > Family A GPCR	Homo sapiens	SINGLE PROTEIN	7	1093	2110	#e78ac3	0.518009
CHEMBL1850	0.762712	0.949309	0.803571	0.782609	0.725844	0.85601	Dopamine D5 receptor	Membrane receptor > Family A GPCR	Homo sapiens	SINGLE PROTEIN	7	59	217	#e78ac3	0.271889
CHEMBL256	0.823704	0.898394	0.803468	0.81346	0.717745	0.861049	Adenosine A3 receptor	Membrane receptor > Family A GPCR	Homo sapiens	SINGLE PROTEIN	7	1350	2677	#e78ac3	0.504296
CHEMBL246	0.945996	0.933518	0.875862	0.909579	0.863602	0.939757	Beta-3 adrenergic receptor	Membrane receptor > Family A GPCR	Homo sapiens	SINGLE PROTEIN	7	537	1083	#e78ac3	0.495845
CHEMBL251	0.794236	0.909276	0.791583	0.792907	0.702847	0.851756	Adenosine A2a receptor	Membrane receptor > Family A GPCR	Homo sapiens	SINGLE PROTEIN	7	1492	3439	#e78ac3	0.433847
CHEMBL3974	0.841837	0.764444	0.756881	0.797101	0.605225	0.803141	Proteinase-activated receptor 1	Membrane receptor > Family A GPCR	Homo sapiens	SINGLE PROTEIN	7	196	225	#e78ac3	0.871111
CHEMBL1867	0.756522	0.968807	0.836538	0.794521	0.755141	0.862665	Alpha-2a adrenergic receptor	Membrane receptor > Family A GPCR	Homo sapiens	SINGLE PROTEIN	7	230	1090	#e78ac3	0.211009
CHEMBL231	0.785311	0.957841	0.847561	0.815249	0.763719	0.871576	Histamine H1 receptor	Membrane receptor > Family A GPCR	Homo sapiens	SINGLE PROTEIN	7	354	1186	#e78ac3	0.298482
CHEMBL226	0.7219	0.925377	0.703955	0.712815	0.641194	0.823639	Adenosine A1 receptor	Membrane receptor > Family A GPCR	Homo sapiens	SINGLE PROTEIN	7	863	3511	#e78ac3	0.245799
CHEMBL1942	0.528736	0.993795	0.884615	0.661871	0.663971	0.761265	Alpha-2b adrenergic receptor	Membrane receptor > Family A GPCR	Homo sapiens	SINGLE PROTEIN	7	87	967	#e78ac3	0.089969
CHEMBL236	0.87561	0.933205	0.837806	0.856291	0.798291	0.904407	Delta opioid receptor	Membrane receptor > Family A GPCR	Homo sapiens	SINGLE PROTEIN	7	820	2081	#e78ac3	0.394041
CHEMBL4427	0.841346	0.81	0.821596	0.831354	0.651856	0.825673	Prostanoid DP receptor	Membrane receptor > Family A GPCR	Homo sapiens	SINGLE PROTEIN	7	208	200	#e78ac3	1.04
CHEMBL1945	0.848057	0.792	0.821918	0.834783	0.641773	0.820028	Melatonin receptor 1A	Membrane receptor > Family A GPCR	Homo sapiens	SINGLE PROTEIN	7	283	250	#e78ac3	1.132
CHEMBL4333	0.889005	0.710332	0.843936	0.865885	0.613526	0.799669	Sphingosine 1-phosphate receptor Edg-1	Membrane receptor > Family A GPCR	Homo sapiens	SINGLE PROTEIN	7	955	542	#e78ac3	1.76199
CHEMBL1792	0.771084	0.931507	0.864865	0.815287	0.722165	0.851296	Somatostatin receptor 5	Membrane receptor > Family A GPCR	Homo sapiens	SINGLE PROTEIN	7	83	146	#e78ac3	0.568493
CHEMBL211	0.755882	0.954136	0.821086	0.787136	0.73196	0.855009	Muscarinic acetylcholine receptor M2	Membrane receptor > Family A GPCR	Homo sapiens	SINGLE PROTEIN	7	340	1221	#e78ac3	0.27846
CHEMBL2028	0.856209	0.837963	0.789157	0.821317	0.687445	0.847086	Somatostatin receptor 3	Membrane receptor > Family A GPCR	Homo sapiens	SINGLE PROTEIN	7	153	216	#e78ac3	0.708333
CHEMBL1898	0.901099	0.863281	0.903581	0.902338	0.763942	0.88219	Serotonin 1b (5-HT1b) receptor	Membrane receptor > Family A GPCR	Homo sapiens	SINGLE PROTEIN	7	364	256	#e78ac3	1.42188
CHEMBL4777	0.783784	0.963806	0.768212	0.77592	0.741276	0.873795	Neuropeptide Y receptor type 1	Membrane receptor > Family A GPCR	Homo sapiens	SINGLE PROTEIN	7	148	967	#e78ac3	0.153051
CHEMBL344	0.857809	0.64061	0.796106	0.825806	0.513836	0.749209	Melanin-concentrating hormone receptor 1	Membrane receptor > Family A GPCR	Homo sapiens	SINGLE PROTEIN	7	1716	1049	#e78ac3	1.63584
CHEMBL216	0.668342	0.960773	0.798799	0.72777	0.675054	0.814557	Muscarinic acetylcholine receptor M1	Membrane receptor > Family A GPCR	Homo sapiens	SINGLE PROTEIN	7	398	1708	#e78ac3	0.233021
CHEMBL5652	0.83617	0.661458	0.751434	0.791541	0.508107	0.748814	Glucose-dependent insulinotropic receptor	Membrane receptor > Family A GPCR	Homo sapiens	SINGLE PROTEIN	7	470	384	#e78ac3	1.22396
CHEMBL4608	0.444444	0.984642	0.526316	0.481928	0.465549	0.714543	Melanocortin receptor 5	Membrane receptor > Family A GPCR	Homo sapiens	SINGLE PROTEIN	7	45	1172	#e78ac3	0.0383959
CHEMBL3426	0.622222	0.961039	0.823529	0.708861	0.648259	0.791631	Serotonin 5a (5-HT5a) receptor	Membrane receptor > Family A GPCR	Homo sapiens	SINGLE PROTEIN	7	45	154	#e78ac3	0.292208
CHEMBL1798	0.857143	0.980278	0.857143	0.857143	0.837421	0.918711	Cysteinyl leukotriene receptor 1	Membrane receptor > Family A GPCR	Homo sapiens	SINGLE PROTEIN	7	119	862	#e78ac3	0.138051
CHEMBL2035	0.423529	0.995997	0.878049	0.571429	0.593688	0.709763	Muscarinic acetylcholine receptor M5	Membrane receptor > Family A GPCR	Homo sapiens	SINGLE PROTEIN	7	85	1249	#e78ac3	0.0680544
CHEMBL2107	0.83908	0.731343	0.669725	0.744898	0.557426	0.785212	C-X-C chemokine receptor type 4	Membrane receptor > Family A GPCR	Homo sapiens	SINGLE PROTEIN	7	87	134	#e78ac3	0.649254
CHEMBL4029	0.883721	0.990815	0.826087	0.853933	0.846998	0.937268	Interleukin-8 receptor A	Membrane receptor > Family A GPCR	Homo sapiens	SINGLE PROTEIN	6.5	43	871	#e78ac3	0.0493685
CHEMBL3230	0.533333	0.939163	0.75	0.623377	0.534514	0.736248	Sphingosine 1-phosphate receptor Edg-6	Membrane receptor > Family A GPCR	Homo sapiens	SINGLE PROTEIN	7	90	263	#e78ac3	0.342205
CHEMBL5857	0.653846	0.922414	0.790698	0.715789	0.610464	0.78813	Trace amine-associated receptor 1	Membrane receptor > Family A GPCR	Homo sapiens	SINGLE PROTEIN	7	52	116	#e78ac3	0.448276
CHEMBL3157	0.875969	0.993289	0.94958	0.91129	0.900025	0.934629	Bradykinin B2 receptor	Membrane receptor > Family A GPCR	Homo sapiens	SINGLE PROTEIN	7	129	894	#e78ac3	0.144295
CHEMBL4792	0.898048	0.674312	0.853608	0.875264	0.591529	0.78618	Orexin receptor 2	Membrane receptor > Family A GPCR	Homo sapiens	SINGLE PROTEIN	7	461	218	#e78ac3	2.11468
CHEMBL2373	0.5	0.882716	0.604167	0.54717	0.408285	0.691358	C5a anaphylatoxin chemotactic receptor	Membrane receptor > Family A GPCR	Homo sapiens	SINGLE PROTEIN	7	58	162	#e78ac3	0.358025
CHEMBL2014	0.856753	0.806202	0.862637	0.859685	0.662028	0.831477	Nociceptin receptor	Membrane receptor > Family A GPCR	Homo sapiens	SINGLE PROTEIN	7	733	516	#e78ac3	1.42054
CHEMBL4308	0.895966	0.601896	0.833992	0.863869	0.525931	0.748931	Bradykinin B1 receptor	Membrane receptor > Family A GPCR	Homo sapiens	SINGLE PROTEIN	7	471	211	#e78ac3	2.23223
CHEMBL4018	0.822785	0.975269	0.738636	0.778443	0.759829	0.899027	Neuropeptide Y receptor type 2	Membrane receptor > Family A GPCR	Homo sapiens	SINGLE PROTEIN	7	79	930	#e78ac3	0.0849462
CHEMBL3892	0.594828	0.968577	0.669903	0.630137	0.594343	0.781702	Sphingosine 1-phosphate receptor Edg-3	Membrane receptor > Family A GPCR	Homo sapiens	SINGLE PROTEIN	7	116	1082	#e78ac3	0.107209
CHEMBL4596	0.882979	0.717647	0.775701	0.825871	0.611673	0.800313	C-C chemokine receptor type 8	Membrane receptor > Family A GPCR	Homo sapiens	SINGLE PROTEIN	7	94	85	#e78ac3	1.10588
CHEMBL3710	0.929878	0.828467	0.866477	0.897059	0.766369	0.879173	Prostanoid EP3 receptor	Membrane receptor > Family A GPCR	Homo sapiens	SINGLE PROTEIN	7	328	274	#e78ac3	1.19708
CHEMBL4080	0.91	0.778626	0.758333	0.827273	0.682915	0.844313	Bombesin receptor subtype-3	Membrane receptor > Family A GPCR	Homo sapiens	SINGLE PROTEIN	7	100	131	#e78ac3	0.763359
CHEMBL3772	0.865979	0.79703	0.754491	0.8064	0.654681	0.831505	Metabotropic glutamate receptor 1	Membrane receptor > Family C GPCR	Homo sapiens	SINGLE PROTEIN	7	291	404	#e78ac3	0.720297
CHEMBL1878	0.698413	0.910853	0.792793	0.742616	0.631043	0.804633	Calcium sensing receptor	Membrane receptor > Family C GPCR	Homo sapiens	SINGLE PROTEIN	7	126	258	#e78ac3	0.488372
CHEMBL5137	0.619565	0.951407	0.75	0.678571	0.615734	0.785486	Metabotropic glutamate receptor 2	Membrane receptor > Family C GPCR	Homo sapiens	SINGLE PROTEIN	7	92	391	#e78ac3	0.235294
CHEMBL2736	0.55102	0.984334	0.818182	0.658537	0.639139	0.767677	Metabotropic glutamate receptor 4	Membrane receptor > Family C GPCR	Homo sapiens	SINGLE PROTEIN	7	49	383	#e78ac3	0.127937
CHEMBL3227	0.735586	0.852007	0.676417	0.704762	0.574125	0.793797	Metabotropic glutamate receptor 5	Membrane receptor > Family C GPCR	Homo sapiens	SINGLE PROTEIN	7	503	1196	#e78ac3	0.420569
CHEMBL208	0.847636	0.819407	0.783172	0.81413	0.662502	0.833521	Progesterone receptor	Nuclear receptor	Homo sapiens	SINGLE PROTEIN	7	571	742	#a6d854	0.769542
CHEMBL2808	0.683871	0.938697	0.768116	0.723549	0.649313	0.811284	LXR-alpha	Nuclear receptor	Homo sapiens	SINGLE PROTEIN	7	155	522	#a6d854	0.296935
CHEMBL1994	0.435644	0.966135	0.721311	0.54321	0.497548	0.70089	Mineralocorticoid receptor	Nuclear receptor	Homo sapiens	SINGLE PROTEIN	7	101	502	#a6d854	0.201195
CHEMBL2061	0.815789	0.803191	0.626263	0.708571	0.5789	0.80949	Retinoid X receptor alpha	Nuclear receptor	Homo sapiens	SINGLE PROTEIN	7	76	188	#a6d854	0.404255
CHEMBL1741186	0.794118	0.887828	0.800847	0.797468	0.683201	0.840973	Nuclear receptor ROR-gamma	Nuclear receptor	Homo sapiens	SINGLE PROTEIN	7	238	419	#a6d854	0.568019
CHEMBL239	0.680653	0.929011	0.696897	0.688679	0.615179	0.804832	Peroxisome proliferator-activated receptor alpha	Nuclear receptor	Homo sapiens	SINGLE PROTEIN	7	429	1789	#a6d854	0.239799
CHEMBL4093	0.671875	0.896243	0.68984	0.680739	0.573106	0.784059	LXR-beta	Nuclear receptor	Homo sapiens	SINGLE PROTEIN	7	192	559	#a6d854	0.34347
CHEMBL2047	0.608696	0.939076	0.707071	0.654206	0.5807	0.773886	Bile acid receptor FXR	Nuclear receptor	Homo sapiens	SINGLE PROTEIN	7	115	476	#a6d854	0.241597
CHEMBL1947	0.913669	0.938119	0.835526	0.872852	0.827979	0.925894	Thyroid hormone receptor beta-1	Nuclear receptor	Homo sapiens	SINGLE PROTEIN	7	139	404	#a6d854	0.344059
CHEMBL1977	0.866667	0.974194	0.906977	0.886364	0.854696	0.92043	Vitamin D receptor	Nuclear receptor	Homo sapiens	SINGLE PROTEIN	7	90	310	#a6d854	0.290323
CHEMBL242	0.913043	0.873529	0.773684	0.837607	0.757067	0.893286	Estrogen receptor beta	Nuclear receptor	Homo sapiens	SINGLE PROTEIN	7	644	1360	#a6d854	0.473529
CHEMBL235	0.775081	0.915622	0.732416	0.753145	0.677328	0.845351	Peroxisome proliferator-activated receptor gamma	Nuclear receptor	Homo sapiens	SINGLE PROTEIN	7	618	2074	#a6d854	0.297975
CHEMBL1871	0.804745	0.882821	0.810662	0.807692	0.688524	0.843783	Androgen Receptor	Nuclear receptor	Homo sapiens	SINGLE PROTEIN	7	548	879	#a6d854	0.623436
CHEMBL1860	0.690141	0.934932	0.720588	0.705036	0.635456	0.812536	Thyroid hormone receptor alpha	Nuclear receptor	Homo sapiens	SINGLE PROTEIN	7	71	292	#a6d854	0.243151
CHEMBL2008	0.75	0.705882	0.705882	0.727273	0.455882	0.727941	Retinoic acid receptor beta	Nuclear receptor	Homo sapiens	SINGLE PROTEIN	7	48	51	#a6d854	0.941176
CHEMBL206	0.820513	0.912649	0.789041	0.804469	0.724742	0.866581	Estrogen receptor alpha	Nuclear receptor	Homo sapiens	SINGLE PROTEIN	7	702	1763	#a6d854	0.398185
CHEMBL2055	0.847826	0.717949	0.78	0.8125	0.572843	0.782887	Retinoic acid receptor alpha	Nuclear receptor	Homo sapiens	SINGLE PROTEIN	6.5	46	39	#a6d854	1.17949
CHEMBL3979	0.80303	0.877834	0.792735	0.797849	0.679056	0.840432	Peroxisome proliferator-activated receptor delta	Nuclear receptor	Homo sapiens	SINGLE PROTEIN	7	462	794	#a6d854	0.581864
CHEMBL2034	0.905263	0.846587	0.8256	0.863598	0.747523	0.875925	Glucocorticoid receptor	Nuclear receptor	Homo sapiens	SINGLE PROTEIN	7	1140	1421	#a6d854	0.802252
CHEMBL2003	0.780488	0.762712	0.695652	0.735632	0.536045	0.7716	Retinoic acid receptor gamma	Nuclear receptor	Homo sapiens	SINGLE PROTEIN	7	41	59	#a6d854	0.694915
CHEMBL3880	0.951768	0.848958	0.910769	0.930818	0.813511	0.900363	Heat shock protein HSP 90-alpha	Other	Homo sapiens	SINGLE PROTEIN	6	311	192	#8da0cb	1.61979
CHEMBL5480	0.868421	0.594595	0.814815	0.840764	0.482265	0.731508	Perforin-1	Other	Homo sapiens	SINGLE PROTEIN	5	76	37	#8da0cb	2.05405
CHEMBL4361	0.841004	0.909091	0.873913	0.857143	0.754067	0.875048	Induced myeloid leukemia cell differentiation protein Mcl-1	Other	Homo sapiens	SINGLE PROTEIN	6	239	319	#8da0cb	0.749216
CHEMBL4051	0.926941	0.725	0.948598	0.937644	0.621795	0.82597	Cystic fibrosis transmembrane conductance regulator	Other	Homo sapiens	SINGLE PROTEIN	5	219	40	#8da0cb	5.475
CHEMBL4550	0.962567	0.696429	0.913706	0.9375	0.708411	0.829498	5-lipoxygenase activating protein	Other	Homo sapiens	SINGLE PROTEIN	6	187	56	#8da0cb	3.33929
CHEMBL1293224	0.8	0.840909	0.837209	0.818182	0.641233	0.820455	Microtubule-associated protein tau	Other	Homo sapiens	SINGLE PROTEIN	6.5	45	44	#8da0cb	1.02273
CHEMBL4198	0.873563	0.808511	0.849162	0.86119	0.68473	0.841037	Inhibitor of apoptosis protein 3	Other	Homo sapiens	SINGLE PROTEIN	6	174	141	#8da0cb	1.23404
CHEMBL2390810	1	0.925926	0.914894	0.955556	0.920393	0.962963	Microtubule-associated protein 2	Other	Homo sapiens	SINGLE PROTEIN	6	43	54	#8da0cb	0.796296
CHEMBL3712907	0.910714	0.944444	0.962264	0.93578	0.844543	0.927579	Transmembrane domain-containing protein TMIGD3	Other	Homo sapiens	SINGLE PROTEIN	6	56	36	#8da0cb	1.55556
CHEMBL1075323	0.696429	0.864078	0.735849	0.715596	0.56794	0.780253	Endoplasmin	Other	Homo sapiens	SINGLE PROTEIN	6	56	103	#8da0cb	0.543689
CHEMBL4303	0.827434	0.845494	0.838565	0.832962	0.673119	0.836464	Heat shock protein HSP 90-beta	Other	Homo sapiens	SINGLE PROTEIN	6	226	233	#8da0cb	0.969957
CHEMBL5023	0.891304	0.877451	0.929178	0.909847	0.757561	0.884378	p53-binding protein Mdm-2	Other	Homo sapiens	SINGLE PROTEIN	6	368	204	#8da0cb	1.80392
CHEMBL4625	0.887574	0.741935	0.903614	0.895522	0.620341	0.814755	Apoptosis regulator Bcl-X	Other	Homo sapiens	SINGLE PROTEIN	5	338	124	#8da0cb	2.72581
CHEMBL3305	0.96875	0.677419	0.861111	0.911765	0.707273	0.823085	Testis-specific androgen-binding protein	Other	Homo sapiens	SINGLE PROTEIN	6.5	64	31	#8da0cb	2.06452
CHEMBL3100	0.910448	0.432432	0.743902	0.818792	0.401941	0.67144	Plasma retinol-binding protein	Other	Homo sapiens	SINGLE PROTEIN	6.5	67	37	#8da0cb	1.81081
CHEMBL4860	0.963526	0.635135	0.921512	0.942051	0.655676	0.79933	Apoptosis regulator Bcl-2	Other	Homo sapiens	SINGLE PROTEIN	5	329	74	#8da0cb	4.44595
CHEMBL3572	0.911483	0.504274	0.867882	0.889148	0.447871	0.707878	Cholesteryl ester transfer protein	Other	Homo sapiens	SINGLE PROTEIN	5	418	117	#8da0cb	3.57265
CHEMBL1919	0.886076	0.44898	0.721649	0.795455	0.380156	0.667528	Voltage-gated calcium channel alpha2/delta subunit 1	Other	Homo sapiens	SINGLE PROTEIN	6.5	79	49	#8da0cb	1.61224
CHEMBL4581	0.853881	0.662539	0.774327	0.812161	0.530085	0.75821	Kinesin-like protein 1	Other	Homo sapiens	SINGLE PROTEIN	6	438	323	#8da0cb	1.35604
CHEMBL228	0.927088	0.870229	0.92123	0.92415	0.798963	0.898658	Serotonin transporter	Transporter	Homo sapiens	SINGLE PROTEIN	6	2359	1441	#8da0cb	1.63706
CHEMBL238	0.832981	0.930693	0.875556	0.853738	0.772036	0.881837	Dopamine transporter	Transporter	Homo sapiens	SINGLE PROTEIN	6	946	1616	#8da0cb	0.585396
CHEMBL5393	0.653226	0.842342	0.698276	0.675	0.503382	0.747784	ATP-binding cassette sub-family G member 2	Transporter	Homo sapiens	SINGLE PROTEIN	6	124	222	#8da0cb	0.558559
CHEMBL2337	0.927739	0.54023	0.832636	0.877619	0.52306	0.733984	Glycine transporter 1	Transporter	Homo sapiens	SINGLE PROTEIN	6	429	174	#8da0cb	2.46552
CHEMBL2781	0.808	0.881818	0.885965	0.845188	0.688717	0.844909	Sodium/hydrogen exchanger 1	Transporter	Homo sapiens	SINGLE PROTEIN	6	125	110	#8da0cb	1.13636
CHEMBL2778	0.970803	0.642857	0.869281	0.917241	0.687079	0.80683	Ileal bile acid transporter	Transporter	Homo sapiens	SINGLE PROTEIN	6	137	56	#8da0cb	2.44643
CHEMBL1075145	0.863309	0.764286	0.784314	0.821918	0.630551	0.813798	Transitional endoplasmic reticulum ATPase	Transporter	Homo sapiens	SINGLE PROTEIN	6	139	140	#8da0cb	0.992857
CHEMBL222	0.909389	0.878357	0.899935	0.904637	0.78864	0.893873	Norepinephrine transporter	Transporter	Homo sapiens	SINGLE PROTEIN	6	1523	1266	#8da0cb	1.203
CHEMBL4979	0.744	0.895582	0.781513	0.762295	0.64775	0.819791	Sodium/glucose cotransporter 1	Transporter	Homo sapiens	SINGLE PROTEIN	6	125	249	#8da0cb	0.502008
CHEMBL4302	0.719512	0.917505	0.851986	0.780165	0.66014	0.818509	P-glycoprotein 1	Transporter	Homo sapiens	SINGLE PROTEIN	6	328	497	#8da0cb	0.65996
CHEMBL3884	0.956193	0.60199	0.887798	0.920727	0.622606	0.779092	Sodium/glucose cotransporter 2	Transporter	Homo sapiens	SINGLE PROTEIN	6	662	201	#8da0cb	3.29353
CHEMBL1997	0.918182	0.54	0.814516	0.863248	0.508577	0.729091	Equilibrative nucleoside transporter 1	Transporter	Homo sapiens	SINGLE PROTEIN	6.5	110	50	#8da0cb	2.2
CHEMBL2535	0.978261	0.53125	0.75	0.849057	0.594834	0.754755	Glucose transporter	Transporter	Homo sapiens	SINGLE PROTEIN	6	46	32	#8da0cb	1.4375
CHEMBL4478	0.232558	0.965517	0.526316	0.322581	0.285158	0.599038	Voltage-gated N-type calcium channel alpha-1B subunit	Voltage-gated ion channel	Homo sapiens	SINGLE PROTEIN	6.5	43	261	#fc8d62	0.164751
CHEMBL4296	0.981935	0.430464	0.95144	0.966447	0.509119	0.706199	Sodium channel protein type IX alpha subunit	Voltage-gated ion channel	Homo sapiens	SINGLE PROTEIN	5	1716	151	#fc8d62	11.3642
CHEMBL4306	0.978632	0.237288	0.910537	0.943357	0.326553	0.60796	Voltage-gated potassium channel subunit Kv1.5	Voltage-gated ion channel	Homo sapiens	SINGLE PROTEIN	5	468	59	#fc8d62	7.9322
CHEMBL6007	0.936877	0.478723	0.851964	0.892405	0.480307	0.7078	Transient receptor potential cation channel subfamily A member 1	Voltage-gated ion channel	Homo sapiens	SINGLE PROTEIN	5	301	94	#fc8d62	3.20213
CHEMBL240	0.82814	0.813861	0.840019	0.834037	0.64126	0.821001	HERG	Voltage-gated ion channel	Homo sapiens	SINGLE PROTEIN	5	4172	3535	#fc8d62	1.1802
CHEMBL4633	0.986047	0.105263	0.861789	0.91974	0.198889	0.545655	Voltage-gated potassium channel subunit Kv1.3	Voltage-gated ion channel	Homo sapiens	SINGLE PROTEIN	5	215	38	#fc8d62	5.65789
CHEMBL5451	0.888889	0.92	0.923077	0.90566	0.80829	0.904444	Sodium channel protein type X alpha subunit	Voltage-gated ion channel	Homo sapiens	SINGLE PROTEIN	6.5	54	50	#fc8d62	1.08
CHEMBL4304	0.906977	0.833333	0.866667	0.886364	0.744652	0.870155	Calcium-activated potassium channel subunit alpha-1	Voltage-gated ion channel	Homo sapiens	SINGLE PROTEIN	5	43	36	#fc8d62	1.19444
CHEMBL1075319	0.826087	0.6875	0.752475	0.787565	0.520311	0.756793	Transient receptor potential cation channel subfamily M member 8	Voltage-gated ion channel	Homo sapiens	SINGLE PROTEIN	6.5	92	80	#fc8d62	1.15
CHEMBL1293292	0.850746	0.755102	0.826087	0.838235	0.609573	0.802924	ATP-sensitive inward rectifier potassium channel 1	Voltage-gated ion channel	Homo sapiens	SINGLE PROTEIN	6.5	67	49	#fc8d62	1.36735
CHEMBL1980	0.861592	0.708543	0.811075	0.83557	0.580022	0.785067	Sodium channel protein type V alpha subunit	Voltage-gated ion channel	Homo sapiens	SINGLE PROTEIN	5	289	199	#fc8d62	1.45226
CHEMBL4794	0.988693	0.561983	0.967425	0.977943	0.646127	0.775338	Vanilloid receptor	Voltage-gated ion channel	Homo sapiens	SINGLE PROTEIN	5	1592	121	#fc8d62	13.157

## Sheet: P450s
target_chemblid	sensitivity	specificity	precision	f1	mcc	ccr	pref_name	target_class	organism	target_type	activity_threshold	active	inactive	color_classes	active_ratio
CHEMBL3622	0.180952	0.996061	0.730769	0.290076	0.348071	0.588507	Cytochrome P450 2C19	Enzyme > Cytochrome P450	Homo sapiens	SINGLE PROTEIN	6	105	1777	#8da0cb	0.0590884
CHEMBL2722	0.979104	0.333333	0.916201	0.946609	0.432254	0.656219	Cytochrome P450 11B2	Enzyme > Cytochrome P450	Homo sapiens	SINGLE PROTEIN	6	670	90	#8da0cb	7.44444
CHEMBL3397	0.34375	0.989974	0.741573	0.469751	0.479519	0.666862	Cytochrome P450 2C9	Enzyme > Cytochrome P450	Homo sapiens	SINGLE PROTEIN	6	192	2294	#8da0cb	0.0836966
CHEMBL289	0.359551	0.977941	0.627451	0.457143	0.436313	0.668746	Cytochrome P450 2D6	Enzyme > Cytochrome P450	Homo sapiens	SINGLE PROTEIN	6	267	2584	#8da0cb	0.103328
CHEMBL5282	0.413793	0.983229	0.6	0.489796	0.47363	0.698511	Cytochrome P450 2A6	Enzyme > Cytochrome P450	Homo sapiens	SINGLE PROTEIN	6	58	954	#8da0cb	0.0607966
CHEMBL340	0.529963	0.982032	0.829912	0.646857	0.622371	0.755997	Cytochrome P450 3A4	Enzyme > Cytochrome P450	Homo sapiens	SINGLE PROTEIN	6	534	3228	#8da0cb	0.165428
CHEMBL3356	0.569231	0.983871	0.78169	0.658754	0.639398	0.776551	Cytochrome P450 1A2	Enzyme > Cytochrome P450	Homo sapiens	SINGLE PROTEIN	6	195	1922	#8da0cb	0.101457
CHEMBL4878	0.898734	0.710526	0.865854	0.881988	0.623114	0.80463	Cytochrome P450 1B1	Enzyme > Cytochrome P450	Homo sapiens	SINGLE PROTEIN	6	79	38	#8da0cb	2.07895
CHEMBL1835	0.622642	0.991453	0.825	0.709677	0.701332	0.807047	Thromboxane-A synthase	Enzyme > Cytochrome P450	Homo sapiens	SINGLE PROTEIN	6	53	819	#8da0cb	0.0647131
CHEMBL3522	0.933333	0.687023	0.836653	0.882353	0.656049	0.810178	Cytochrome P450 17A1	Enzyme > Cytochrome P450	Homo sapiens	SINGLE PROTEIN	6	225	131	#8da0cb	1.71756
CHEMBL2231	0.942529	0.682927	0.863158	0.901099	0.667159	0.812728	Cytochrome P450 1A1	Enzyme > Cytochrome P450	Homo sapiens	SINGLE PROTEIN	6	87	41	#8da0cb	2.12195
CHEMBL1978	0.831554	0.799035	0.848668	0.840024	0.628514	0.815295	Cytochrome P450 19A1	Enzyme > Cytochrome P450	Homo sapiens	SINGLE PROTEIN	6	843	622	#8da0cb	1.35531
CHEMBL1908	0.894397	0.774704	0.879237	0.886752	0.67415	0.83455	Cytochrome P450 11B1	Enzyme > Cytochrome P450	Homo sapiens	SINGLE PROTEIN	6	464	253	#8da0cb	1.83399
CHEMBL5141	0.913043	0.86	0.923077	0.918033	0.769621	0.886522	Cytochrome P450 26A1	Enzyme > Cytochrome P450	Homo sapiens	SINGLE PROTEIN	6	92	50	#8da0cb	1.84

## Sheet: ion channels
target_chemblid	sensitivity	specificity	precision	f1	mcc	ccr	pref_name	target_class	organism	target_type	activity_threshold	active	inactive	color_classes	active_ratio
CHEMBL4478	0.232558	0.965517	0.526316	0.322581	0.285158	0.599038	Voltage-gated N-type calcium channel alpha-1B subunit	Voltage-gated ion channel	Homo sapiens	SINGLE PROTEIN	6.5	43	261	#fc8d62	0.164751
CHEMBL1907603	0.759259	0.616667	0.640625	0.694915	0.378268	0.687963	Glutamate NMDA receptor; GRIN1/GRIN2B	Ligand-gated ion channel	Homo sapiens	PROTEIN COMPLEX	6.5	54	60	#fc8d62	0.9
CHEMBL5451	0.888889	0.92	0.923077	0.90566	0.80829	0.904444	Sodium channel protein type X alpha subunit	Voltage-gated ion channel	Homo sapiens	SINGLE PROTEIN	6.5	54	50	#fc8d62	1.08
CHEMBL1882	0.824561	0.692308	0.746032	0.783333	0.522722	0.758435	Neuronal acetylcholine receptor protein alpha-4 subunit	Ligand-gated ion channel	Homo sapiens	SINGLE PROTEIN	6.5	57	52	#fc8d62	1.09615
CHEMBL1075319	0.826087	0.6875	0.752475	0.787565	0.520311	0.756793	Transient receptor potential cation channel subfamily M member 8	Voltage-gated ion channel	Homo sapiens	SINGLE PROTEIN	6.5	92	80	#fc8d62	1.15
CHEMBL240	0.82814	0.813861	0.840019	0.834037	0.64126	0.821001	HERG	Voltage-gated ion channel	Homo sapiens	SINGLE PROTEIN	5	4172	3535	#fc8d62	1.1802
CHEMBL4304	0.906977	0.833333	0.866667	0.886364	0.744652	0.870155	Calcium-activated potassium channel subunit alpha-1	Voltage-gated ion channel	Homo sapiens	SINGLE PROTEIN	5	43	36	#fc8d62	1.19444
CHEMBL1293292	0.850746	0.755102	0.826087	0.838235	0.609573	0.802924	ATP-sensitive inward rectifier potassium channel 1	Voltage-gated ion channel	Homo sapiens	SINGLE PROTEIN	6.5	67	49	#fc8d62	1.36735
CHEMBL1980	0.861592	0.708543	0.811075	0.83557	0.580022	0.785067	Sodium channel protein type V alpha subunit	Voltage-gated ion channel	Homo sapiens	SINGLE PROTEIN	5	289	199	#fc8d62	1.45226
CHEMBL1907594	0.902878	0.803371	0.877622	0.890071	0.712496	0.853124	Neuronal acetylcholine receptor; alpha3/beta4	Ligand-gated ion channel	Homo sapiens	PROTEIN COMPLEX	5	278	178	#fc8d62	1.5618
CHEMBL1904	0.95082	0.212121	0.690476	0.8	0.252239	0.58147	Glutamate [NMDA] receptor subunit epsilon 2	Ligand-gated ion channel	Homo sapiens	SINGLE PROTEIN	6.5	61	33	#fc8d62	1.84848
CHEMBL4016	0.862319	0.594595	0.798658	0.829268	0.476569	0.728457	Glutamate receptor ionotropic, AMPA 2	Ligand-gated ion channel	Homo sapiens	SINGLE PROTEIN	5	138	74	#fc8d62	1.86486
CHEMBL1907604	0.975904	0.75	0.880435	0.925714	0.773066	0.862952	Glutamate NMDA receptor; GRIN1/GRIN2A	Ligand-gated ion channel	Homo sapiens	PROTEIN COMPLEX	5	83	44	#fc8d62	1.88636
CHEMBL4805	0.914237	0.604575	0.814985	0.861762	0.558962	0.759406	P2X purinoceptor 7	Ligand-gated ion channel	Homo sapiens	SINGLE PROTEIN	6.5	583	306	#fc8d62	1.90523
CHEMBL2095172	0.946667	0.727273	0.8875	0.916129	0.70841	0.83697	GABA-A receptor; alpha-1/beta-2/gamma-2	Ligand-gated ion channel	Homo sapiens	PROTEIN COMPLEX	5	75	33	#fc8d62	2.27273
CHEMBL6007	0.936877	0.478723	0.851964	0.892405	0.480307	0.7078	Transient receptor potential cation channel subfamily A member 1	Voltage-gated ion channel	Homo sapiens	SINGLE PROTEIN	5	301	94	#fc8d62	3.20213
CHEMBL2492	0.914712	0.519084	0.871951	0.89282	0.466459	0.716898	Neuronal acetylcholine receptor protein alpha-7 subunit	Ligand-gated ion channel	Homo sapiens	SINGLE PROTEIN	5	469	131	#fc8d62	3.58015
CHEMBL2094130	0.968627	0.238095	0.837288	0.898182	0.318093	0.603361	GABA-A receptor; alpha-2/beta-3/gamma-2	Ligand-gated ion channel	Homo sapiens	PROTEIN COMPLEX	6.5	255	63	#fc8d62	4.04762
CHEMBL1907589	0.941842	0.565789	0.898305	0.919558	0.553367	0.753816	Neuronal acetylcholine receptor; alpha4/beta2	Ligand-gated ion channel	Homo sapiens	PROTEIN COMPLEX	5	619	152	#fc8d62	4.07237
CHEMBL2094121	0.961652	0.425	0.876344	0.917018	0.481554	0.693326	GABA-A receptor; alpha-1/beta-3/gamma-2	Ligand-gated ion channel	Homo sapiens	PROTEIN COMPLEX	6.5	339	80	#fc8d62	4.2375
CHEMBL1899	0.986159	0.84127	0.966102	0.976027	0.860997	0.913715	Serotonin 3a (5-HT3a) receptor	Ligand-gated ion channel	Homo sapiens	SINGLE PROTEIN	5	289	63	#fc8d62	4.5873
CHEMBL4633	0.986047	0.105263	0.861789	0.91974	0.198889	0.545655	Voltage-gated potassium channel subunit Kv1.3	Voltage-gated ion channel	Homo sapiens	SINGLE PROTEIN	5	215	38	#fc8d62	5.65789
CHEMBL2094122	0.981424	0.214286	0.878116	0.926901	0.326526	0.597855	GABA-A receptor; alpha-5/beta-3/gamma-2	Ligand-gated ion channel	Homo sapiens	PROTEIN COMPLEX	6.5	323	56	#fc8d62	5.76786
CHEMBL2094120	0.992462	0.241379	0.899772	0.943847	0.411264	0.616921	GABA-A receptor; alpha-3/beta-3/gamma-2	Ligand-gated ion channel	Homo sapiens	PROTEIN COMPLEX	6.5	398	58	#fc8d62	6.86207
CHEMBL4306	0.978632	0.237288	0.910537	0.943357	0.326553	0.60796	Voltage-gated potassium channel subunit Kv1.5	Voltage-gated ion channel	Homo sapiens	SINGLE PROTEIN	5	468	59	#fc8d62	7.9322
CHEMBL4296	0.981935	0.430464	0.95144	0.966447	0.509119	0.706199	Sodium channel protein type IX alpha subunit	Voltage-gated ion channel	Homo sapiens	SINGLE PROTEIN	5	1716	151	#fc8d62	11.3642
CHEMBL4794	0.988693	0.561983	0.967425	0.977943	0.646127	0.775338	Vanilloid receptor	Voltage-gated ion channel	Homo sapiens	SINGLE PROTEIN	5	1592	121	#fc8d62	13.157
