# Supplementary material for: Large scale comparison of QSAR and conformal prediction methods and their applications in drug discovery
Source: J Cheminform. 2019 Jan 10;11:4. doi: 10.1186/s13321-018-0325-4 (PMC6690068; doi:10.1186/s13321-018-0325-4)
Supplement: Supplementary file 3 — Additional file 3. Performance metric for the 550 MCP models [file 13321_2018_325_MOESM3_ESM.xlsx]

## Sheet: Sheet1
target_chemblid	confidence_level	both_0	both_1	correct_0	correct_1	empty_0	empty_1	incorrect_0	incorrect_1	total_0	total_1	total	validity_0	validity_1	validity	efficiency_0	efficiency_1	efficiency	both_0_%	both_1_%	both_%	empty_0_%	empty_1_%	empty_%	incorrect_0_%	incorrect_1_%	incorrect_%	accuracy_0	accuracy_1	accuracy	coverage_0	coverage_1	coverage	specificity_excl	sensitivity_excl	f1_excl	mcc_excl	ccr_excl	specificity_incl	sensitivity_incl	f1_incl	mcc_incl	ccr_incl	pref_name	target_class	organism	target_type	activity_threshold	active
CHEMBL1075104	70	0	0	235	72	48	15	44	15	327	102	429	0.718654	0.705882	0.715618	0.718654	0.705882	0.715618	0	0	0	0.146789	0.147059	0.146853	0.134557	0.147059	0.137529	0.842294	0.827586	0.838798	0.853211	0.852941	0.853147	0.718654	0.705882	0.70936	0.612858	0.712268	0.718654	0.705882	0.70936	0.612858	0.712268	Leucine-rich repeat serine/threonine-protein kinase 2	Enzyme > Kinase > Protein Kinase	Homo sapiens	SINGLE PROTEIN	7.5	102
CHEMBL1075104	75	0	1	253	78	14	6	60	17	327	102	429	0.7737	0.77451	0.773893	0.7737	0.764706	0.771562	0	0.00980392	0.002331	0.0428135	0.0588235	0.04662	0.183486	0.166667	0.179487	0.808307	0.821053	0.811275	0.957187	0.931373	0.951049	0.7737	0.764706	0.669528	0.562226	0.769203	0.7737	0.77451	0.67234	0.564809	0.774105	Leucine-rich repeat serine/threonine-protein kinase 2	Enzyme > Kinase > Protein Kinase	Homo sapiens	SINGLE PROTEIN	7.5	102
CHEMBL1075104	80	19	10	252	76	0	0	56	16	327	102	429	0.828746	0.843137	0.832168	0.770642	0.745098	0.764569	0.058104	0.0980392	0.0675991	0	0	0	0.171254	0.156863	0.167832	0.818182	0.826087	0.82	0.941896	0.901961	0.932401	0.770642	0.745098	0.678571	0.57661	0.75787	0.828746	0.843137	0.704918	0.607831	0.835942	Leucine-rich repeat serine/threonine-protein kinase 2	Enzyme > Kinase > Protein Kinase	Homo sapiens	SINGLE PROTEIN	7.5	102
CHEMBL1075104	85	73	21	214	71	0	0	40	10	327	102	429	0.877676	0.901961	0.88345	0.654434	0.696078	0.664336	0.223242	0.205882	0.219114	0	0	0	0.122324	0.0980392	0.11655	0.84252	0.876543	0.850746	0.776758	0.794118	0.780886	0.654434	0.696078	0.739583	0.654095	0.675256	0.877676	0.901961	0.786325	0.719119	0.889818	Leucine-rich repeat serine/threonine-protein kinase 2	Enzyme > Kinase > Protein Kinase	Homo sapiens	SINGLE PROTEIN	7.5	102
CHEMBL1075104	90	144	36	162	60	0	0	21	6	327	102	429	0.93578	0.941176	0.937063	0.495413	0.588235	0.517483	0.440367	0.352941	0.41958	0	0	0	0.0642202	0.0588235	0.0629371	0.885246	0.909091	0.891566	0.559633	0.647059	0.58042	0.495413	0.588235	0.816327	0.74835	0.541824	0.93578	0.941176	0.876712	0.838266	0.938478	Leucine-rich repeat serine/threonine-protein kinase 2	Enzyme > Kinase > Protein Kinase	Homo sapiens	SINGLE PROTEIN	7.5	102
CHEMBL1075104	95	198	52	121	49	0	0	8	1	327	102	429	0.975535	0.990196	0.979021	0.370031	0.480392	0.39627	0.605505	0.509804	0.582751	0	0	0	0.0244648	0.00980392	0.020979	0.937984	0.98	0.949721	0.394495	0.490196	0.417249	0.370031	0.480392	0.915888	0.884093	0.425211	0.975535	0.990196	0.957346	0.94437	0.982866	Leucine-rich repeat serine/threonine-protein kinase 2	Enzyme > Kinase > Protein Kinase	Homo sapiens	SINGLE PROTEIN	7.5	102
CHEMBL1075145	70	0	0	99	101	25	26	16	12	140	139	279	0.707143	0.726619	0.716846	0.707143	0.726619	0.716846	0	0	0	0.178571	0.18705	0.182796	0.114286	0.0863309	0.100358	0.86087	0.893805	0.877193	0.821429	0.81295	0.817204	0.707143	0.726619	0.878261	0.754907	0.716881	0.707143	0.726619	0.878261	0.754907	0.716881	Transitional endoplasmic reticulum ATPase	Transporter	Homo sapiens	SINGLE PROTEIN	6	139
CHEMBL1075145	75	0	0	110	109	11	9	19	21	140	139	279	0.785714	0.784173	0.784946	0.785714	0.784173	0.784946	0	0	0	0.0785714	0.0647482	0.0716846	0.135714	0.151079	0.143369	0.852713	0.838462	0.84556	0.921429	0.935252	0.928315	0.785714	0.784173	0.844961	0.691216	0.784943	0.785714	0.784173	0.844961	0.691216	0.784943	Transitional endoplasmic reticulum ATPase	Transporter	Homo sapiens	SINGLE PROTEIN	6	139
CHEMBL1075145	80	8	3	111	109	0	0	21	27	140	139	279	0.85	0.805755	0.827957	0.792857	0.784173	0.78853	0.0571429	0.0215827	0.0394265	0	0	0	0.15	0.194245	0.172043	0.840909	0.801471	0.820896	0.942857	0.978417	0.960573	0.792857	0.784173	0.819549	0.642594	0.788515	0.85	0.805755	0.823529	0.656464	0.827878	Transitional endoplasmic reticulum ATPase	Transporter	Homo sapiens	SINGLE PROTEIN	6	139
CHEMBL1075145	85	25	23	100	100	0	0	15	16	140	139	279	0.892857	0.884892	0.888889	0.714286	0.719424	0.716846	0.178571	0.165468	0.172043	0	0	0	0.107143	0.115108	0.111111	0.869565	0.862069	0.865801	0.821429	0.834532	0.827957	0.714286	0.719424	0.865801	0.731634	0.716855	0.892857	0.884892	0.888087	0.777789	0.888875	Transitional endoplasmic reticulum ATPase	Transporter	Homo sapiens	SINGLE PROTEIN	6	139
CHEMBL1075145	90	40	52	93	83	0	0	7	4	140	139	279	0.95	0.971223	0.960573	0.664286	0.597122	0.630824	0.285714	0.374101	0.329749	0	0	0	0.05	0.028777	0.0394265	0.93	0.954023	0.941176	0.714286	0.625899	0.670251	0.664286	0.597122	0.937853	0.882503	0.630704	0.95	0.971223	0.960854	0.921365	0.960612	Transitional endoplasmic reticulum ATPase	Transporter	Homo sapiens	SINGLE PROTEIN	6	139
CHEMBL1075145	95	59	88	78	50	0	0	3	1	140	139	279	0.978571	0.992806	0.985663	0.557143	0.359712	0.458781	0.421429	0.633094	0.526882	0	0	0	0.0214286	0.00719424	0.0143369	0.962963	0.980392	0.969697	0.578571	0.366906	0.473118	0.557143	0.359712	0.961538	0.937025	0.458428	0.978571	0.992806	0.985714	0.971427	0.985689	Transitional endoplasmic reticulum ATPase	Transporter	Homo sapiens	SINGLE PROTEIN	6	139
CHEMBL1075189	70	0	0	54	59	6	11	13	18	73	88	161	0.739726	0.670455	0.701863	0.739726	0.670455	0.701863	0	0	0	0.0821918	0.125	0.10559	0.178082	0.204545	0.192547	0.80597	0.766234	0.784722	0.917808	0.875	0.89441	0.739726	0.670455	0.791946	0.570823	0.70509	0.739726	0.670455	0.791946	0.570823	0.70509	Pyruvate kinase isozymes M1/M2	Enzyme	Homo sapiens	SINGLE PROTEIN	6	88
CHEMBL1075189	75	1	4	55	65	0	1	17	18	73	88	161	0.767123	0.784091	0.776398	0.753425	0.738636	0.745342	0.0136986	0.0454545	0.0310559	0	0.0113636	0.00621118	0.232877	0.204545	0.217391	0.763889	0.783133	0.774194	0.986301	0.943182	0.962733	0.753425	0.738636	0.787879	0.546564	0.746031	0.767123	0.784091	0.797688	0.559654	0.775607	Pyruvate kinase isozymes M1/M2	Enzyme	Homo sapiens	SINGLE PROTEIN	6	88
CHEMBL1075189	80	11	14	51	59	0	0	11	15	73	88	161	0.849315	0.829545	0.838509	0.69863	0.670455	0.68323	0.150685	0.159091	0.15528	0	0	0	0.150685	0.170455	0.161491	0.822581	0.797297	0.808824	0.849315	0.840909	0.84472	0.69863	0.670455	0.819444	0.617727	0.684542	0.849315	0.829545	0.848837	0.676548	0.83943	Pyruvate kinase isozymes M1/M2	Enzyme	Homo sapiens	SINGLE PROTEIN	6	88
CHEMBL1075189	85	19	24	47	54	0	0	7	10	73	88	161	0.90411	0.886364	0.89441	0.643836	0.613636	0.627329	0.260274	0.272727	0.267081	0	0	0	0.0958904	0.113636	0.10559	0.87037	0.84375	0.855932	0.739726	0.727273	0.732919	0.643836	0.613636	0.864	0.711961	0.628736	0.90411	0.886364	0.901734	0.788268	0.895237	Pyruvate kinase isozymes M1/M2	Enzyme	Homo sapiens	SINGLE PROTEIN	6	88
CHEMBL1075189	90	32	39	37	45	0	0	4	4	73	88	161	0.945205	0.954545	0.950311	0.506849	0.511364	0.509317	0.438356	0.443182	0.440994	0	0	0	0.0547945	0.0454545	0.0496894	0.902439	0.918367	0.911111	0.561644	0.556818	0.559006	0.506849	0.511364	0.918367	0.820806	0.509106	0.945205	0.954545	0.954545	0.899751	0.949875	Pyruvate kinase isozymes M1/M2	Enzyme	Homo sapiens	SINGLE PROTEIN	6	88
CHEMBL1075189	95	46	63	25	24	0	0	2	1	73	88	161	0.972603	0.988636	0.981366	0.342466	0.272727	0.304348	0.630137	0.715909	0.677019	0	0	0	0.0273973	0.0113636	0.0186335	0.925926	0.96	0.942308	0.369863	0.284091	0.322981	0.342466	0.272727	0.941176	0.88527	0.307597	0.972603	0.988636	0.983051	0.962438	0.98062	Pyruvate kinase isozymes M1/M2	Enzyme	Homo sapiens	SINGLE PROTEIN	6	88
CHEMBL1075319	70	0	3	60	65	0	6	20	18	80	92	172	0.75	0.73913	0.744186	0.75	0.706522	0.726744	0	0.0326087	0.0174419	0	0.0652174	0.0348837	0.25	0.195652	0.22093	0.75	0.783133	0.766871	1	0.902174	0.947674	0.75	0.706522	0.77381	0.533534	0.728261	0.75	0.73913	0.781609	0.541327	0.744565	Transient receptor potential cation channel subfamily M member 8	Voltage-gated ion channel	Homo sapiens	SINGLE PROTEIN	6.5	92
CHEMBL1075319	75	5	11	59	63	0	0	16	18	80	92	172	0.8	0.804348	0.802326	0.7375	0.684783	0.709302	0.0625	0.119565	0.0930233	0	0	0	0.2	0.195652	0.197674	0.786667	0.777778	0.782051	0.9375	0.880435	0.906977	0.7375	0.684783	0.7875	0.564073	0.711141	0.8	0.804348	0.813187	0.603528	0.802174	Transient receptor potential cation channel subfamily M member 8	Voltage-gated ion channel	Homo sapiens	SINGLE PROTEIN	6.5	92
CHEMBL1075319	80	17	23	50	56	0	0	13	13	80	92	172	0.8375	0.858696	0.848837	0.625	0.608696	0.616279	0.2125	0.25	0.232558	0	0	0	0.1625	0.141304	0.151163	0.793651	0.811594	0.80303	0.7875	0.75	0.767442	0.625	0.608696	0.811594	0.605245	0.616848	0.8375	0.858696	0.858696	0.696196	0.848098	Transient receptor potential cation channel subfamily M member 8	Voltage-gated ion channel	Homo sapiens	SINGLE PROTEIN	6.5	92
CHEMBL1075319	85	30	33	41	48	0	0	9	11	80	92	172	0.8875	0.880435	0.883721	0.5125	0.521739	0.517442	0.375	0.358696	0.366279	0	0	0	0.1125	0.119565	0.116279	0.82	0.813559	0.816514	0.625	0.641304	0.633721	0.5125	0.521739	0.827586	0.632061	0.51712	0.8875	0.880435	0.89011	0.766894	0.883967	Transient receptor potential cation channel subfamily M member 8	Voltage-gated ion channel	Homo sapiens	SINGLE PROTEIN	6.5	92
CHEMBL1075319	90	52	48	26	37	0	0	2	7	80	92	172	0.975	0.923913	0.947674	0.325	0.402174	0.366279	0.65	0.521739	0.581395	0	0	0	0.025	0.076087	0.0523256	0.928571	0.840909	0.875	0.35	0.478261	0.418605	0.325	0.402174	0.891566	0.752859	0.363587	0.975	0.923913	0.949721	0.896783	0.949457	Transient receptor potential cation channel subfamily M member 8	Voltage-gated ion channel	Homo sapiens	SINGLE PROTEIN	6.5	92
CHEMBL1075319	95	66	83	13	9	0	0	1	0	80	92	172	0.9875	1	0.994186	0.1625	0.0978261	0.127907	0.825	0.902174	0.866279	0	0	0	0.0125	0	0.00581395	0.928571	1	0.956522	0.175	0.0978261	0.133721	0.1625	0.0978261	0.947368	0.914174	0.130163	0.9875	1	0.994595	0.988373	0.99375	Transient receptor potential cation channel subfamily M member 8	Voltage-gated ion channel	Homo sapiens	SINGLE PROTEIN	6.5	92
CHEMBL1075323	70	1	0	73	44	6	1	23	11	103	56	159	0.718447	0.785714	0.742138	0.708738	0.785714	0.735849	0.00970874	0	0.00628931	0.0582524	0.0178571	0.0440252	0.223301	0.196429	0.213836	0.760417	0.8	0.774834	0.932039	0.982143	0.949686	0.708738	0.785714	0.721311	0.542814	0.747226	0.718447	0.785714	0.721311	0.544805	0.75208	Endoplasmin	Other	Homo sapiens	SINGLE PROTEIN	6	56
CHEMBL1075323	75	13	3	70	42	0	0	20	11	103	56	159	0.805825	0.803571	0.805031	0.679612	0.75	0.704403	0.126214	0.0535714	0.100629	0	0	0	0.194175	0.196429	0.194969	0.777778	0.792453	0.783217	0.873786	0.946429	0.899371	0.679612	0.75	0.730435	0.55574	0.714806	0.805825	0.803571	0.743802	0.592096	0.804698	Endoplasmin	Other	Homo sapiens	SINGLE PROTEIN	6	56
CHEMBL1075323	80	27	17	65	32	0	0	11	7	103	56	159	0.893204	0.875	0.886792	0.631068	0.571429	0.610063	0.262136	0.303571	0.27673	0	0	0	0.106796	0.125	0.113208	0.855263	0.820513	0.843478	0.737864	0.696429	0.72327	0.631068	0.571429	0.780488	0.661213	0.601248	0.893204	0.875	0.844828	0.757	0.884102	Endoplasmin	Other	Homo sapiens	SINGLE PROTEIN	6	56
CHEMBL1075323	85	44	23	51	28	0	0	8	5	103	56	159	0.92233	0.910714	0.918239	0.495146	0.5	0.496855	0.427184	0.410714	0.421384	0	0	0	0.0776699	0.0892857	0.081761	0.864407	0.848485	0.858696	0.572816	0.589286	0.578616	0.495146	0.5	0.811594	0.700586	0.497573	0.92233	0.910714	0.886957	0.823673	0.916522	Endoplasmin	Other	Homo sapiens	SINGLE PROTEIN	6	56
CHEMBL1075323	90	57	31	42	22	0	0	4	3	103	56	159	0.961165	0.946429	0.955975	0.407767	0.392857	0.402516	0.553398	0.553571	0.553459	0	0	0	0.038835	0.0535714	0.0440252	0.913043	0.88	0.901408	0.446602	0.446429	0.446541	0.407767	0.392857	0.862745	0.786236	0.400312	0.961165	0.946429	0.938053	0.903996	0.953797	Endoplasmin	Other	Homo sapiens	SINGLE PROTEIN	6	56
CHEMBL1075323	95	75	46	27	9	0	0	1	1	103	56	159	0.990291	0.982143	0.987421	0.262136	0.160714	0.226415	0.728155	0.821429	0.761006	0	0	0	0.00970874	0.0178571	0.0125786	0.964286	0.9	0.947368	0.271845	0.178571	0.238994	0.262136	0.160714	0.9	0.864286	0.211425	0.990291	0.982143	0.982143	0.972434	0.986217	Endoplasmin	Other	Homo sapiens	SINGLE PROTEIN	6	56
CHEMBL1163125	70	0	0	321	141	59	25	70	29	450	195	645	0.713333	0.723077	0.716279	0.713333	0.723077	0.716279	0	0	0	0.131111	0.128205	0.130233	0.155556	0.148718	0.153488	0.820972	0.829412	0.823529	0.868889	0.871795	0.869767	0.713333	0.723077	0.740157	0.617031	0.718205	0.713333	0.723077	0.740157	0.617031	0.718205	Bromodomain-containing protein 4	Epigenetic regulator	Homo sapiens	SINGLE PROTEIN	6	195
CHEMBL1163125	75	3	4	345	151	9	6	93	34	450	195	645	0.773333	0.794872	0.779845	0.766667	0.774359	0.768992	0.00666667	0.0205128	0.0108527	0.02	0.0307692	0.0232558	0.206667	0.174359	0.196899	0.787671	0.816216	0.796148	0.973333	0.948718	0.965891	0.766667	0.774359	0.703963	0.565281	0.770513	0.773333	0.794872	0.709382	0.571436	0.784103	Bromodomain-containing protein 4	Epigenetic regulator	Homo sapiens	SINGLE PROTEIN	6	195
CHEMBL1163125	80	41	21	332	143	0	0	77	31	450	195	645	0.828889	0.841026	0.832558	0.737778	0.733333	0.736434	0.0911111	0.107692	0.096124	0	0	0	0.171111	0.158974	0.167442	0.811736	0.821839	0.814751	0.908889	0.892308	0.903876	0.737778	0.733333	0.725888	0.598094	0.735556	0.828889	0.841026	0.752294	0.63598	0.834957	Bromodomain-containing protein 4	Epigenetic regulator	Homo sapiens	SINGLE PROTEIN	6	195
CHEMBL1163125	85	115	55	287	118	0	0	48	22	450	195	645	0.893333	0.887179	0.891473	0.637778	0.605128	0.627907	0.255556	0.282051	0.263566	0	0	0	0.106667	0.112821	0.108527	0.856716	0.842857	0.852632	0.744444	0.717949	0.736434	0.637778	0.605128	0.771242	0.668939	0.621453	0.893333	0.887179	0.831731	0.755309	0.890256	Bromodomain-containing protein 4	Epigenetic regulator	Homo sapiens	SINGLE PROTEIN	6	195
CHEMBL1163125	90	169	86	251	100	0	0	30	9	450	195	645	0.933333	0.953846	0.939535	0.557778	0.512821	0.544186	0.375556	0.441026	0.395349	0	0	0	0.0666667	0.0461538	0.0604651	0.893238	0.917431	0.9	0.624444	0.558974	0.604651	0.557778	0.512821	0.83682	0.771706	0.535299	0.933333	0.953846	0.905109	0.863335	0.94359	Bromodomain-containing protein 4	Epigenetic regulator	Homo sapiens	SINGLE PROTEIN	6	195
CHEMBL1163125	95	253	104	186	86	0	0	11	5	450	195	645	0.975556	0.974359	0.975194	0.413333	0.441026	0.421705	0.562222	0.533333	0.553488	0	0	0	0.0244444	0.025641	0.0248062	0.944162	0.945055	0.944444	0.437778	0.466667	0.446512	0.413333	0.441026	0.914894	0.8747	0.427179	0.975556	0.974359	0.959596	0.94193	0.974957	Bromodomain-containing protein 4	Epigenetic regulator	Homo sapiens	SINGLE PROTEIN	6	195
CHEMBL1250375	70	0	0	33	47	12	15	0	2	45	64	109	0.733333	0.734375	0.733945	0.733333	0.734375	0.733945	0	0	0	0.266667	0.234375	0.247706	0	0.03125	0.0183486	1	0.959184	0.97561	0.733333	0.765625	0.752294	0.733333	0.734375	0.979167	0.950985	0.733854	0.733333	0.734375	0.979167	0.950985	0.733854	NADPH oxidase 4	Enzyme	Homo sapiens	SINGLE PROTEIN	6	64
CHEMBL1250375	75	0	0	35	50	10	12	0	2	45	64	109	0.777778	0.78125	0.779817	0.777778	0.78125	0.779817	0	0	0	0.222222	0.1875	0.201835	0	0.03125	0.0183486	1	0.961538	0.977011	0.777778	0.8125	0.798165	0.777778	0.78125	0.980392	0.95371	0.779514	0.777778	0.78125	0.980392	0.95371	0.779514	NADPH oxidase 4	Enzyme	Homo sapiens	SINGLE PROTEIN	6	64
CHEMBL1250375	80	0	0	37	53	8	9	0	2	45	64	109	0.822222	0.828125	0.825688	0.822222	0.828125	0.825688	0	0	0	0.177778	0.140625	0.155963	0	0.03125	0.0183486	1	0.963636	0.978261	0.822222	0.859375	0.844037	0.822222	0.828125	0.981481	0.956148	0.825174	0.822222	0.828125	0.981481	0.956148	0.825174	NADPH oxidase 4	Enzyme	Homo sapiens	SINGLE PROTEIN	6	64
CHEMBL1250375	85	0	0	37	55	8	6	0	3	45	64	109	0.822222	0.859375	0.844037	0.822222	0.859375	0.844037	0	0	0	0.177778	0.09375	0.12844	0	0.046875	0.0275229	1	0.948276	0.968421	0.822222	0.90625	0.87156	0.822222	0.859375	0.973451	0.936566	0.840799	0.822222	0.859375	0.973451	0.936566	0.840799	NADPH oxidase 4	Enzyme	Homo sapiens	SINGLE PROTEIN	6	64
CHEMBL1250375	90	6	3	37	56	0	0	2	5	45	64	109	0.955556	0.921875	0.93578	0.822222	0.875	0.853211	0.133333	0.046875	0.0825688	0	0	0	0.0444444	0.078125	0.0642202	0.948718	0.918033	0.93	0.866667	0.953125	0.917431	0.822222	0.875	0.941176	0.85655	0.848611	0.955556	0.921875	0.944	0.870209	0.938715	NADPH oxidase 4	Enzyme	Homo sapiens	SINGLE PROTEIN	6	64
CHEMBL1250375	95	17	14	28	48	0	0	0	2	45	64	109	1	0.96875	0.981651	0.622222	0.75	0.697248	0.377778	0.21875	0.284404	0	0	0	0	0.03125	0.0183486	1	0.96	0.974359	0.622222	0.78125	0.715596	0.622222	0.75	0.979592	0.946573	0.686111	1	0.96875	0.984127	0.963082	0.984375	NADPH oxidase 4	Enzyme	Homo sapiens	SINGLE PROTEIN	6	64
CHEMBL1287623	70	0	1	29	51	5	8	6	2	40	62	102	0.725	0.83871	0.794118	0.725	0.822581	0.784314	0	0.016129	0.00980392	0.125	0.129032	0.127451	0.15	0.0322581	0.0784314	0.828571	0.962264	0.909091	0.875	0.854839	0.862745	0.725	0.822581	0.927273	0.810289	0.77379	0.725	0.83871	0.928571	0.811532	0.781855	Lethal(3)malignant brain tumor-like protein 3	Epigenetic regulator	Homo sapiens	SINGLE PROTEIN	6	62
CHEMBL1287623	75	1	4	32	52	1	1	6	5	40	62	102	0.825	0.903226	0.872549	0.8	0.83871	0.823529	0.025	0.0645161	0.0490196	0.025	0.016129	0.0196078	0.15	0.0806452	0.107843	0.842105	0.912281	0.884211	0.95	0.919355	0.931373	0.8	0.83871	0.904348	0.757893	0.819355	0.825	0.903226	0.910569	0.767908	0.864113	Lethal(3)malignant brain tumor-like protein 3	Epigenetic regulator	Homo sapiens	SINGLE PROTEIN	6	62
CHEMBL1287623	80	4	19	31	38	0	0	5	5	40	62	102	0.875	0.919355	0.901961	0.775	0.612903	0.676471	0.1	0.306452	0.22549	0	0	0	0.125	0.0806452	0.0980392	0.861111	0.883721	0.873418	0.9	0.693548	0.77451	0.775	0.612903	0.883721	0.744832	0.693952	0.875	0.919355	0.919355	0.794355	0.897177	Lethal(3)malignant brain tumor-like protein 3	Epigenetic regulator	Homo sapiens	SINGLE PROTEIN	6	62
CHEMBL1287623	85	6	46	29	14	0	0	5	2	40	62	102	0.875	0.967742	0.931373	0.725	0.225806	0.421569	0.15	0.741935	0.509804	0	0	0	0.125	0.0322581	0.0686275	0.852941	0.875	0.86	0.85	0.258065	0.490196	0.725	0.225806	0.8	0.699581	0.475403	0.875	0.967742	0.944882	0.855782	0.921371	Lethal(3)malignant brain tumor-like protein 3	Epigenetic regulator	Homo sapiens	SINGLE PROTEIN	6	62
CHEMBL1287623	90	11	59	27	2	0	0	2	1	40	62	102	0.95	0.983871	0.970588	0.675	0.0322581	0.284314	0.275	0.951613	0.686275	0	0	0	0.05	0.016129	0.0294118	0.931034	0.666667	0.90625	0.725	0.0483871	0.313725	0.675	0.0322581	0.571429	0.526787	0.353629	0.95	0.983871	0.976	0.938232	0.966935	Lethal(3)malignant brain tumor-like protein 3	Epigenetic regulator	Homo sapiens	SINGLE PROTEIN	6	62
CHEMBL1287623	95	19	62	21	0	0	0	0	0	40	62	102	1	1	1	0.525	0	0.205882	0.475	1	0.794118	0	0	0	0	0	0	1		1	0.525	0	0.205882	0.525	0			0.2625	1	1	1	1	1	Lethal(3)malignant brain tumor-like protein 3	Epigenetic regulator	Homo sapiens	SINGLE PROTEIN	6	62
CHEMBL1293224	70	0	0	33	31	5	6	6	8	44	45	89	0.75	0.688889	0.719101	0.75	0.688889	0.719101	0	0	0	0.113636	0.133333	0.123596	0.136364	0.177778	0.157303	0.846154	0.794872	0.820513	0.886364	0.866667	0.876404	0.75	0.688889	0.815789	0.64187	0.719444	0.75	0.688889	0.815789	0.64187	0.719444	Microtubule-associated protein tau	Other	Homo sapiens	SINGLE PROTEIN	6.5	45
CHEMBL1293224	75	2	3	36	34	0	1	6	7	44	45	89	0.863636	0.822222	0.842697	0.818182	0.755556	0.786517	0.0454545	0.0666667	0.0561798	0	0.0222222	0.011236	0.136364	0.155556	0.146067	0.857143	0.829268	0.843373	0.954545	0.911111	0.932584	0.818182	0.755556	0.839506	0.68681	0.786869	0.863636	0.822222	0.850575	0.704727	0.842929	Microtubule-associated protein tau	Other	Homo sapiens	SINGLE PROTEIN	6.5	45
CHEMBL1293224	80	10	12	29	29	0	0	5	4	44	45	89	0.886364	0.911111	0.898876	0.659091	0.644444	0.651685	0.227273	0.266667	0.247191	0	0	0	0.113636	0.0888889	0.101124	0.852941	0.878788	0.865672	0.772727	0.733333	0.752809	0.659091	0.644444	0.865672	0.731729	0.651768	0.886364	0.911111	0.901099	0.797878	0.898737	Microtubule-associated protein tau	Other	Homo sapiens	SINGLE PROTEIN	6.5	45
CHEMBL1293224	85	17	17	24	25	0	0	3	3	44	45	89	0.931818	0.933333	0.932584	0.545455	0.555556	0.550562	0.386364	0.377778	0.382022	0	0	0	0.0681818	0.0666667	0.0674157	0.888889	0.892857	0.890909	0.613636	0.622222	0.617978	0.545455	0.555556	0.892857	0.781746	0.550505	0.931818	0.933333	0.933333	0.865152	0.932576	Microtubule-associated protein tau	Other	Homo sapiens	SINGLE PROTEIN	6.5	45
CHEMBL1293224	90	27	23	17	21	0	0	0	1	44	45	89	1	0.977778	0.988764	0.386364	0.466667	0.426966	0.613636	0.511111	0.561798	0	0	0	0	0.0222222	0.011236	1	0.954545	0.974359	0.386364	0.488889	0.438202	0.386364	0.466667	0.976744	0.949482	0.426515	1	0.977778	0.988764	0.977778	0.988889	Microtubule-associated protein tau	Other	Homo sapiens	SINGLE PROTEIN	6.5	45
CHEMBL1293224	95	39	38	5	6	0	0	0	1	44	45	89	1	0.977778	0.988764	0.113636	0.133333	0.123596	0.886364	0.844444	0.865169	0	0	0	0	0.0222222	0.011236	1	0.857143	0.916667	0.113636	0.155556	0.134831	0.113636	0.133333	0.923077	0.845154	0.123485	1	0.977778	0.988764	0.977778	0.988889	Microtubule-associated protein tau	Other	Homo sapiens	SINGLE PROTEIN	6.5	45
CHEMBL1293255	70	3	2	33	60	0	0	7	24	43	86	129	0.837209	0.72093	0.75969	0.767442	0.697674	0.72093	0.0697674	0.0232558	0.0387597	0	0	0	0.162791	0.27907	0.24031	0.825	0.714286	0.75	0.930233	0.976744	0.96124	0.767442	0.697674	0.794702	0.505841	0.732558	0.837209	0.72093	0.8	0.527504	0.77907	15-hydroxyprostaglandin dehydrogenase [NAD+]	Enzyme	Homo sapiens	SINGLE PROTEIN	6.5	86
CHEMBL1293255	75	6	12	30	57	0	0	7	17	43	86	129	0.837209	0.802326	0.813953	0.697674	0.662791	0.674419	0.139535	0.139535	0.139535	0	0	0	0.162791	0.197674	0.186047	0.810811	0.77027	0.783784	0.860465	0.860465	0.860465	0.697674	0.662791	0.826087	0.554389	0.680233	0.837209	0.802326	0.851852	0.612778	0.819767	15-hydroxyprostaglandin dehydrogenase [NAD+]	Enzyme	Homo sapiens	SINGLE PROTEIN	6.5	86
CHEMBL1293255	80	17	24	23	49	0	0	3	13	43	86	129	0.930233	0.848837	0.875969	0.534884	0.569767	0.55814	0.395349	0.27907	0.317829	0	0	0	0.0697674	0.151163	0.124031	0.884615	0.790323	0.818182	0.604651	0.72093	0.682171	0.534884	0.569767	0.859649	0.626316	0.552326	0.930233	0.848837	0.901235	0.746475	0.889535	15-hydroxyprostaglandin dehydrogenase [NAD+]	Enzyme	Homo sapiens	SINGLE PROTEIN	6.5	86
CHEMBL1293255	85	25	44	16	35	0	0	2	7	43	86	129	0.953488	0.918605	0.930233	0.372093	0.406977	0.395349	0.581395	0.511628	0.534884	0	0	0	0.0465116	0.0813953	0.0697674	0.888889	0.833333	0.85	0.418605	0.488372	0.465116	0.372093	0.406977	0.886076	0.680718	0.389535	0.953488	0.918605	0.946108	0.850517	0.936047	15-hydroxyprostaglandin dehydrogenase [NAD+]	Enzyme	Homo sapiens	SINGLE PROTEIN	6.5	86
CHEMBL1293255	90	32	55	9	28	0	0	2	3	43	86	129	0.953488	0.965116	0.96124	0.209302	0.325581	0.286822	0.744186	0.639535	0.674419	0	0	0	0.0465116	0.0348837	0.0387597	0.818182	0.903226	0.880952	0.255814	0.360465	0.325581	0.209302	0.325581	0.918033	0.702112	0.267442	0.953488	0.965116	0.97076	0.913432	0.959302	15-hydroxyprostaglandin dehydrogenase [NAD+]	Enzyme	Homo sapiens	SINGLE PROTEIN	6.5	86
CHEMBL1293255	95	39	81	3	4	0	0	1	1	43	86	129	0.976744	0.988372	0.984496	0.0697674	0.0465116	0.0542636	0.906977	0.94186	0.930233	0	0	0	0.0232558	0.0116279	0.0155039	0.75	0.8	0.777778	0.0930233	0.0581395	0.0697674	0.0697674	0.0465116	0.8	0.55	0.0581395	0.976744	0.988372	0.988372	0.965116	0.982558	15-hydroxyprostaglandin dehydrogenase [NAD+]	Enzyme	Homo sapiens	SINGLE PROTEIN	6.5	86
CHEMBL1293292	70	0	0	40	47	0	4	9	16	49	67	116	0.816327	0.701493	0.75	0.816327	0.701493	0.75	0	0	0	0	0.0597015	0.0344828	0.183673	0.238806	0.215517	0.816327	0.746032	0.776786	1	0.940299	0.965517	0.816327	0.701493	0.789916	0.557948	0.75891	0.816327	0.701493	0.789916	0.557948	0.75891	ATP-sensitive inward rectifier potassium channel 1	Voltage-gated ion channel	Homo sapiens	SINGLE PROTEIN	6.5	67
CHEMBL1293292	75	1	5	39	46	0	0	9	16	49	67	116	0.816327	0.761194	0.784483	0.795918	0.686567	0.732759	0.0204082	0.0746269	0.0517241	0	0	0	0.183673	0.238806	0.215517	0.8125	0.741935	0.772727	0.979592	0.925373	0.948276	0.795918	0.686567	0.786325	0.549927	0.741243	0.816327	0.761194	0.80315	0.570865	0.78876	ATP-sensitive inward rectifier potassium channel 1	Voltage-gated ion channel	Homo sapiens	SINGLE PROTEIN	6.5	67
CHEMBL1293292	80	7	13	34	44	0	0	8	10	49	67	116	0.836735	0.850746	0.844828	0.693878	0.656716	0.672414	0.142857	0.19403	0.172414	0	0	0	0.163265	0.149254	0.155172	0.809524	0.814815	0.8125	0.857143	0.80597	0.827586	0.693878	0.656716	0.830189	0.621604	0.675297	0.836735	0.850746	0.863636	0.684155	0.84374	ATP-sensitive inward rectifier potassium channel 1	Voltage-gated ion channel	Homo sapiens	SINGLE PROTEIN	6.5	67
CHEMBL1293292	85	25	17	21	41	0	0	3	9	49	67	116	0.938776	0.865672	0.896552	0.428571	0.61194	0.534483	0.510204	0.253731	0.362069	0	0	0	0.0612245	0.134328	0.103448	0.875	0.82	0.837838	0.489796	0.746269	0.637931	0.428571	0.61194	0.87234	0.662656	0.520256	0.938776	0.865672	0.90625	0.795768	0.902224	ATP-sensitive inward rectifier potassium channel 1	Voltage-gated ion channel	Homo sapiens	SINGLE PROTEIN	6.5	67
CHEMBL1293292	90	41	34	5	30	0	0	3	3	49	67	116	0.938776	0.955224	0.948276	0.102041	0.447761	0.301724	0.836735	0.507463	0.646552	0	0	0	0.0612245	0.0447761	0.0517241	0.625	0.909091	0.853659	0.163265	0.492537	0.353448	0.102041	0.447761	0.909091	0.534091	0.274901	0.938776	0.955224	0.955224	0.893999	0.947	ATP-sensitive inward rectifier potassium channel 1	Voltage-gated ion channel	Homo sapiens	SINGLE PROTEIN	6.5	67
CHEMBL1293292	95	48	59	0	8	0	0	1	0	49	67	116	0.979592	1	0.991379	0	0.119403	0.0689655	0.979592	0.880597	0.922414	0	0	0	0.0204082	0	0.00862069	0	1	0.888889	0.0204082	0.119403	0.0775862	0	0.119403	0.941176		0.0597015	0.979592	1	0.992593	0.982439	0.989796	ATP-sensitive inward rectifier potassium channel 1	Voltage-gated ion channel	Homo sapiens	SINGLE PROTEIN	6.5	67
CHEMBL1741186	70	0	0	304	170	80	53	35	15	419	238	657	0.725537	0.714286	0.721461	0.725537	0.714286	0.721461	0	0	0	0.190931	0.222689	0.202435	0.0835322	0.0630252	0.0761035	0.896755	0.918919	0.90458	0.809069	0.777311	0.797565	0.725537	0.714286	0.871795	0.798785	0.719911	0.725537	0.714286	0.871795	0.798785	0.719911	Nuclear receptor ROR-gamma	Nuclear receptor	Homo sapiens	SINGLE PROTEIN	7	238
CHEMBL1741186	75	0	0	326	187	47	28	46	23	419	238	657	0.778043	0.785714	0.780822	0.778043	0.785714	0.780822	0	0	0	0.112172	0.117647	0.114155	0.109785	0.0966387	0.105023	0.876344	0.890476	0.881443	0.887828	0.882353	0.885845	0.778043	0.785714	0.844244	0.751595	0.781879	0.778043	0.785714	0.844244	0.751595	0.781879	Nuclear receptor ROR-gamma	Nuclear receptor	Homo sapiens	SINGLE PROTEIN	7	238
CHEMBL1741186	80	1	2	346	199	17	10	55	27	419	238	657	0.828162	0.844538	0.834094	0.825776	0.836134	0.829528	0.00238663	0.00840336	0.00456621	0.0405728	0.0420168	0.0410959	0.131265	0.113445	0.12481	0.862843	0.880531	0.869219	0.957041	0.94958	0.954338	0.825776	0.836134	0.829167	0.727047	0.830955	0.828162	0.844538	0.830579	0.72869	0.83635	Nuclear receptor ROR-gamma	Nuclear receptor	Homo sapiens	SINGLE PROTEIN	7	238
CHEMBL1741186	85	28	15	342	196	0	0	49	27	419	238	657	0.883055	0.886555	0.884323	0.816229	0.823529	0.818874	0.0668258	0.0630252	0.065449	0	0	0	0.116945	0.113445	0.115677	0.87468	0.878924	0.876221	0.933174	0.936975	0.934551	0.816229	0.823529	0.837607	0.740096	0.819879	0.883055	0.886555	0.84739	0.756457	0.884805	Nuclear receptor ROR-gamma	Nuclear receptor	Homo sapiens	SINGLE PROTEIN	7	238
CHEMBL1741186	90	73	56	311	167	0	0	35	15	419	238	657	0.916468	0.936975	0.923896	0.742243	0.701681	0.727549	0.174224	0.235294	0.196347	0	0	0	0.0835322	0.0630252	0.0761035	0.898844	0.917582	0.905303	0.825776	0.764706	0.803653	0.742243	0.701681	0.869792	0.798374	0.721962	0.916468	0.936975	0.899194	0.839989	0.926721	Nuclear receptor ROR-gamma	Nuclear receptor	Homo sapiens	SINGLE PROTEIN	7	238
CHEMBL1741186	95	184	108	224	124	0	0	11	6	419	238	657	0.973747	0.97479	0.974125	0.534606	0.521008	0.52968	0.439141	0.453782	0.444444	0	0	0	0.026253	0.0252101	0.0258752	0.953191	0.953846	0.953425	0.560859	0.546218	0.555556	0.534606	0.521008	0.935849	0.899705	0.527807	0.973747	0.97479	0.964657	0.944379	0.974268	Nuclear receptor ROR-gamma	Nuclear receptor	Homo sapiens	SINGLE PROTEIN	7	238
CHEMBL1744525	70	0	0	75	202	22	55	11	30	108	287	395	0.694444	0.703833	0.701266	0.694444	0.703833	0.701266	0	0	0	0.203704	0.191638	0.194937	0.101852	0.10453	0.103797	0.872093	0.87069	0.871069	0.796296	0.808362	0.805063	0.694444	0.703833	0.907865	0.701569	0.699139	0.694444	0.703833	0.907865	0.701569	0.699139	Nicotinamide phosphoribosyltransferase	Enzyme	Homo sapiens	SINGLE PROTEIN	6	287
CHEMBL1744525	75	0	0	83	221	10	23	15	43	108	287	395	0.768519	0.770035	0.76962	0.768519	0.770035	0.76962	0	0	0	0.0925926	0.0801394	0.0835443	0.138889	0.149826	0.146835	0.846939	0.837121	0.839779	0.907407	0.919861	0.916456	0.768519	0.770035	0.884	0.638069	0.769277	0.768519	0.770035	0.884	0.638069	0.769277	Nicotinamide phosphoribosyltransferase	Enzyme	Homo sapiens	SINGLE PROTEIN	6	287
CHEMBL1744525	80	4	6	85	228	0	0	19	53	108	287	395	0.824074	0.815331	0.817722	0.787037	0.794425	0.792405	0.037037	0.0209059	0.0253165	0	0	0	0.175926	0.184669	0.182278	0.817308	0.811388	0.812987	0.962963	0.979094	0.974684	0.787037	0.794425	0.863636	0.582133	0.790731	0.824074	0.815331	0.866667	0.593915	0.819703	Nicotinamide phosphoribosyltransferase	Enzyme	Homo sapiens	SINGLE PROTEIN	6	287
CHEMBL1744525	85	16	41	78	210	0	0	14	36	108	287	395	0.87037	0.874564	0.873418	0.722222	0.731707	0.729114	0.148148	0.142857	0.144304	0	0	0	0.12963	0.125436	0.126582	0.847826	0.853659	0.852071	0.851852	0.857143	0.855696	0.722222	0.731707	0.893617	0.660394	0.726965	0.87037	0.874564	0.90942	0.706605	0.872467	Nicotinamide phosphoribosyltransferase	Enzyme	Homo sapiens	SINGLE PROTEIN	6	287
CHEMBL1744525	90	37	79	67	186	0	0	4	22	108	287	395	0.962963	0.923345	0.934177	0.62037	0.648084	0.640506	0.342593	0.275261	0.293671	0	0	0	0.037037	0.0766551	0.0658228	0.943662	0.894231	0.90681	0.657407	0.724739	0.706329	0.62037	0.648084	0.934673	0.783028	0.634227	0.962963	0.923345	0.953237	0.847571	0.943154	Nicotinamide phosphoribosyltransferase	Enzyme	Homo sapiens	SINGLE PROTEIN	6	287
CHEMBL1744525	95	46	131	61	146	0	0	1	10	108	287	395	0.990741	0.965157	0.972152	0.564815	0.508711	0.524051	0.425926	0.456446	0.448101	0	0	0	0.00925926	0.0348432	0.0278481	0.983871	0.935897	0.949541	0.574074	0.543554	0.551899	0.564815	0.508711	0.963696	0.885419	0.536763	0.990741	0.965157	0.980531	0.933144	0.977949	Nicotinamide phosphoribosyltransferase	Enzyme	Homo sapiens	SINGLE PROTEIN	6	287
CHEMBL1781	70	0	0	46	28	19	16	1	0	66	44	110	0.69697	0.636364	0.672727	0.69697	0.636364	0.672727	0	0	0	0.287879	0.363636	0.318182	0.0151515	0	0.00909091	0.978723	1	0.986667	0.712121	0.636364	0.681818	0.69697	0.636364	0.982456	0.972098	0.666667	0.69697	0.636364	0.982456	0.972098	0.666667	DNA topoisomerase I	Enzyme	Homo sapiens	SINGLE PROTEIN	6	44
CHEMBL1781	75	0	0	49	34	14	9	3	1	66	44	110	0.742424	0.772727	0.754545	0.742424	0.772727	0.754545	0	0	0	0.212121	0.204545	0.209091	0.0454545	0.0227273	0.0363636	0.942308	0.971429	0.954023	0.787879	0.795455	0.790909	0.742424	0.772727	0.944444	0.906297	0.757576	0.742424	0.772727	0.944444	0.906297	0.757576	DNA topoisomerase I	Enzyme	Homo sapiens	SINGLE PROTEIN	6	44
CHEMBL1781	80	0	0	54	37	8	5	4	2	66	44	110	0.818182	0.840909	0.827273	0.818182	0.840909	0.827273	0	0	0	0.121212	0.113636	0.118182	0.0606061	0.0454545	0.0545455	0.931034	0.948718	0.938144	0.878788	0.886364	0.881818	0.818182	0.840909	0.925	0.873214	0.829545	0.818182	0.840909	0.925	0.873214	0.829545	DNA topoisomerase I	Enzyme	Homo sapiens	SINGLE PROTEIN	6	44
CHEMBL1781	85	0	3	58	38	0	1	8	2	66	44	110	0.878788	0.931818	0.9	0.878788	0.863636	0.872727	0	0.0681818	0.0272727	0	0.0227273	0.00909091	0.121212	0.0454545	0.0909091	0.878788	0.95	0.90566	1	0.909091	0.963636	0.878788	0.863636	0.883721	0.810571	0.871212	0.878788	0.931818	0.891304	0.817711	0.905303	DNA topoisomerase I	Enzyme	Homo sapiens	SINGLE PROTEIN	6	44
CHEMBL1781	90	8	8	53	35	0	0	5	1	66	44	110	0.924242	0.977273	0.945455	0.80303	0.795455	0.8	0.121212	0.181818	0.145455	0	0	0	0.0757576	0.0227273	0.0545455	0.913793	0.972222	0.93617	0.878788	0.818182	0.854545	0.80303	0.795455	0.921053	0.871123	0.799242	0.924242	0.977273	0.934783	0.890543	0.950758	DNA topoisomerase I	Enzyme	Homo sapiens	SINGLE PROTEIN	6	44
CHEMBL1781	95	31	16	34	27	0	0	1	1	66	44	110	0.984848	0.977273	0.981818	0.515152	0.613636	0.554545	0.469697	0.363636	0.427273	0	0	0	0.0151515	0.0227273	0.0181818	0.971429	0.964286	0.968254	0.530303	0.636364	0.572727	0.515152	0.613636	0.964286	0.935714	0.564394	0.984848	0.977273	0.977273	0.962121	0.981061	DNA topoisomerase I	Enzyme	Homo sapiens	SINGLE PROTEIN	6	44
CHEMBL1782	70	0	0	39	71	8	15	6	6	53	92	145	0.735849	0.771739	0.758621	0.735849	0.771739	0.758621	0	0	0	0.150943	0.163043	0.158621	0.113208	0.0652174	0.0827586	0.866667	0.922078	0.901639	0.849057	0.836957	0.841379	0.735849	0.771739	0.922078	0.788745	0.753794	0.735849	0.771739	0.922078	0.788745	0.753794	Farnesyl diphosphate synthase	Enzyme	Homo sapiens	SINGLE PROTEIN	6	92
CHEMBL1782	75	0	0	39	80	6	4	8	8	53	92	145	0.735849	0.869565	0.82069	0.735849	0.869565	0.82069	0	0	0	0.113208	0.0434783	0.0689655	0.150943	0.0869565	0.110345	0.829787	0.909091	0.881481	0.886792	0.956522	0.931034	0.735849	0.869565	0.909091	0.738878	0.802707	0.735849	0.869565	0.909091	0.738878	0.802707	Farnesyl diphosphate synthase	Enzyme	Homo sapiens	SINGLE PROTEIN	6	92
CHEMBL1782	80	1	0	42	82	1	2	9	8	53	92	145	0.811321	0.891304	0.862069	0.792453	0.891304	0.855172	0.0188679	0	0.00689655	0.0188679	0.0217391	0.0206897	0.169811	0.0869565	0.117241	0.823529	0.911111	0.879433	0.962264	0.978261	0.972414	0.792453	0.891304	0.906077	0.737863	0.841879	0.811321	0.891304	0.906077	0.741129	0.851313	Farnesyl diphosphate synthase	Enzyme	Homo sapiens	SINGLE PROTEIN	6	92
CHEMBL1782	85	9	13	39	73	0	0	5	6	53	92	145	0.90566	0.934783	0.924138	0.735849	0.793478	0.772414	0.169811	0.141304	0.151724	0	0	0	0.0943396	0.0652174	0.0758621	0.886364	0.924051	0.910569	0.830189	0.858696	0.848276	0.735849	0.793478	0.929936	0.80648	0.764664	0.90566	0.934783	0.939891	0.837187	0.920221	Farnesyl diphosphate synthase	Enzyme	Homo sapiens	SINGLE PROTEIN	6	92
CHEMBL1782	90	12	40	38	50	0	0	3	2	53	92	145	0.943396	0.978261	0.965517	0.716981	0.543478	0.606897	0.226415	0.434783	0.358621	0	0	0	0.0566038	0.0217391	0.0344828	0.926829	0.961538	0.946237	0.773585	0.565217	0.641379	0.716981	0.543478	0.952381	0.890878	0.63023	0.943396	0.978261	0.972973	0.925461	0.960829	Farnesyl diphosphate synthase	Enzyme	Homo sapiens	SINGLE PROTEIN	6	92
CHEMBL1782	95	23	69	30	22	0	0	0	1	53	92	145	1	0.98913	0.993103	0.566038	0.23913	0.358621	0.433962	0.75	0.634483	0	0	0	0	0.0108696	0.00689655	1	0.956522	0.981132	0.566038	0.25	0.365517	0.566038	0.23913	0.977778	0.962115	0.402584	1	0.98913	0.994536	0.985299	0.994565	Farnesyl diphosphate synthase	Enzyme	Homo sapiens	SINGLE PROTEIN	6	92
CHEMBL1790	70	0	0	192	117	58	26	19	21	269	164	433	0.713755	0.713415	0.713626	0.713755	0.713415	0.713626	0	0	0	0.215613	0.158537	0.193995	0.070632	0.128049	0.0923788	0.909953	0.847826	0.885387	0.784387	0.841463	0.806005	0.713755	0.713415	0.854015	0.759738	0.713585	0.713755	0.713415	0.854015	0.759738	0.713585	Vasopressin V2 receptor	Membrane receptor > Family A GPCR	Homo sapiens	SINGLE PROTEIN	7	164
CHEMBL1790	75	0	0	210	124	28	11	31	29	269	164	433	0.780669	0.756098	0.771363	0.780669	0.756098	0.771363	0	0	0	0.104089	0.0670732	0.0900693	0.115242	0.176829	0.138568	0.871369	0.810458	0.847716	0.895911	0.932927	0.909931	0.780669	0.756098	0.805195	0.680242	0.768383	0.780669	0.756098	0.805195	0.680242	0.768383	Vasopressin V2 receptor	Membrane receptor > Family A GPCR	Homo sapiens	SINGLE PROTEIN	7	164
CHEMBL1790	80	4	4	222	129	0	0	43	31	269	164	433	0.840149	0.810976	0.829099	0.825279	0.786585	0.810624	0.0148699	0.0243902	0.0184758	0	0	0	0.159851	0.189024	0.170901	0.837736	0.80625	0.825882	0.98513	0.97561	0.981524	0.825279	0.786585	0.777108	0.635674	0.805932	0.840149	0.810976	0.782353	0.643042	0.825562	Vasopressin V2 receptor	Membrane receptor > Family A GPCR	Homo sapiens	SINGLE PROTEIN	7	164
CHEMBL1790	85	32	15	204	124	0	0	33	25	269	164	433	0.877323	0.847561	0.866051	0.758364	0.756098	0.757506	0.118959	0.0914634	0.108545	0	0	0	0.122677	0.152439	0.133949	0.860759	0.832215	0.849741	0.881041	0.908537	0.891455	0.758364	0.756098	0.810458	0.686779	0.757231	0.877323	0.847561	0.827381	0.718592	0.862442	Vasopressin V2 receptor	Membrane receptor > Family A GPCR	Homo sapiens	SINGLE PROTEIN	7	164
CHEMBL1790	90	84	35	170	116	0	0	15	13	269	164	433	0.944238	0.920732	0.935335	0.63197	0.707317	0.660508	0.312268	0.213415	0.274827	0	0	0	0.0557621	0.0792683	0.0646651	0.918919	0.899225	0.910828	0.687732	0.786585	0.725173	0.63197	0.707317	0.892308	0.816299	0.669644	0.944238	0.920732	0.915152	0.862957	0.932485	Vasopressin V2 receptor	Membrane receptor > Family A GPCR	Homo sapiens	SINGLE PROTEIN	7	164
CHEMBL1790	95	156	59	105	100	0	0	8	5	269	164	433	0.97026	0.969512	0.969977	0.390335	0.609756	0.473441	0.579926	0.359756	0.496536	0	0	0	0.0297398	0.0304878	0.0300231	0.929204	0.952381	0.940367	0.420074	0.640244	0.503464	0.390335	0.609756	0.938967	0.881028	0.500045	0.97026	0.969512	0.960725	0.93653	0.969886	Vasopressin V2 receptor	Membrane receptor > Family A GPCR	Homo sapiens	SINGLE PROTEIN	7	164
CHEMBL1792	70	0	0	115	60	26	14	5	9	146	83	229	0.787671	0.722892	0.764192	0.787671	0.722892	0.764192	0	0	0	0.178082	0.168675	0.174672	0.0342466	0.108434	0.0611354	0.958333	0.869565	0.925926	0.821918	0.831325	0.825328	0.787671	0.722892	0.895522	0.839121	0.755281	0.787671	0.722892	0.895522	0.839121	0.755281	Somatostatin receptor 5	Membrane receptor > Family A GPCR	Homo sapiens	SINGLE PROTEIN	7	83
CHEMBL1792	75	0	0	119	63	19	10	8	10	146	83	229	0.815068	0.759036	0.79476	0.815068	0.759036	0.79476	0	0	0	0.130137	0.120482	0.126638	0.0547945	0.120482	0.0786026	0.937008	0.863014	0.91	0.869863	0.879518	0.873362	0.815068	0.759036	0.875	0.804898	0.787052	0.815068	0.759036	0.875	0.804898	0.787052	Somatostatin receptor 5	Membrane receptor > Family A GPCR	Homo sapiens	SINGLE PROTEIN	7	83
CHEMBL1792	80	0	0	127	66	3	2	16	15	146	83	229	0.869863	0.795181	0.842795	0.869863	0.795181	0.842795	0	0	0	0.0205479	0.0240964	0.0218341	0.109589	0.180723	0.135371	0.888112	0.814815	0.861607	0.979452	0.975904	0.978166	0.869863	0.795181	0.809816	0.701083	0.832522	0.869863	0.795181	0.809816	0.701083	0.832522	Somatostatin receptor 5	Membrane receptor > Family A GPCR	Homo sapiens	SINGLE PROTEIN	7	83
CHEMBL1792	85	9	7	122	65	0	0	15	11	146	83	229	0.89726	0.86747	0.886463	0.835616	0.783133	0.816594	0.0616438	0.0843373	0.069869	0	0	0	0.10274	0.13253	0.113537	0.890511	0.855263	0.877934	0.938356	0.915663	0.930131	0.835616	0.783133	0.833333	0.73774	0.809374	0.89726	0.86747	0.847059	0.757391	0.882365	Somatostatin receptor 5	Membrane receptor > Family A GPCR	Homo sapiens	SINGLE PROTEIN	7	83
CHEMBL1792	90	35	17	103	63	0	0	8	3	146	83	229	0.945205	0.963855	0.951965	0.705479	0.759036	0.724891	0.239726	0.204819	0.227074	0	0	0	0.0547945	0.0361446	0.0480349	0.927928	0.954545	0.937853	0.760274	0.795181	0.772926	0.705479	0.759036	0.919708	0.870669	0.732258	0.945205	0.963855	0.935673	0.898375	0.95453	Somatostatin receptor 5	Membrane receptor > Family A GPCR	Homo sapiens	SINGLE PROTEIN	7	83
CHEMBL1792	95	93	31	48	51	0	0	5	1	146	83	229	0.965753	0.987952	0.973799	0.328767	0.614458	0.432314	0.636986	0.373494	0.541485	0	0	0	0.0342466	0.0120482	0.0262009	0.90566	0.980769	0.942857	0.363014	0.626506	0.458515	0.328767	0.614458	0.944444	0.888366	0.471612	0.965753	0.987952	0.964706	0.944552	0.976853	Somatostatin receptor 5	Membrane receptor > Family A GPCR	Homo sapiens	SINGLE PROTEIN	7	83
CHEMBL1795186	70	2	7	25	27	0	0	9	10	36	44	80	0.75	0.772727	0.7625	0.694444	0.613636	0.65	0.0555556	0.159091	0.1125	0	0	0	0.25	0.227273	0.2375	0.735294	0.72973	0.732394	0.944444	0.840909	0.8875	0.694444	0.613636	0.739726	0.464655	0.65404	0.75	0.772727	0.781609	0.521576	0.761364	Bromodomain-containing protein 3	Epigenetic regulator	Homo sapiens	SINGLE PROTEIN	6	44
CHEMBL1795186	75	9	14	21	23	0	0	6	7	36	44	80	0.833333	0.840909	0.8375	0.583333	0.522727	0.55	0.25	0.318182	0.2875	0	0	0	0.166667	0.159091	0.1625	0.777778	0.766667	0.77193	0.75	0.681818	0.7125	0.583333	0.522727	0.779661	0.543774	0.55303	0.833333	0.840909	0.850575	0.672758	0.837121	Bromodomain-containing protein 3	Epigenetic regulator	Homo sapiens	SINGLE PROTEIN	6	44
CHEMBL1795186	80	11	18	20	21	0	0	5	5	36	44	80	0.861111	0.886364	0.875	0.555556	0.477273	0.5125	0.305556	0.409091	0.3625	0	0	0	0.138889	0.113636	0.125	0.8	0.807692	0.803922	0.694444	0.590909	0.6375	0.555556	0.477273	0.807692	0.607692	0.516414	0.861111	0.886364	0.886364	0.747475	0.873737	Bromodomain-containing protein 3	Epigenetic regulator	Homo sapiens	SINGLE PROTEIN	6	44
CHEMBL1795186	85	16	24	17	17	0	0	3	3	36	44	80	0.916667	0.931818	0.925	0.472222	0.386364	0.425	0.444444	0.545455	0.5	0	0	0	0.0833333	0.0681818	0.075	0.85	0.85	0.85	0.555556	0.454545	0.5	0.472222	0.386364	0.85	0.7	0.429293	0.916667	0.931818	0.931818	0.848485	0.924242	Bromodomain-containing protein 3	Epigenetic regulator	Homo sapiens	SINGLE PROTEIN	6	44
CHEMBL1795186	90	27	32	8	11	0	0	1	1	36	44	80	0.972222	0.977273	0.975	0.222222	0.25	0.2375	0.75	0.727273	0.7375	0	0	0	0.0277778	0.0227273	0.025	0.888889	0.916667	0.904762	0.25	0.272727	0.2625	0.222222	0.25	0.916667	0.805556	0.236111	0.972222	0.977273	0.977273	0.949495	0.974747	Bromodomain-containing protein 3	Epigenetic regulator	Homo sapiens	SINGLE PROTEIN	6	44
CHEMBL1795186	95	35	42	1	1	0	0	0	1	36	44	80	1	0.977273	0.9875	0.0277778	0.0227273	0.025	0.972222	0.954545	0.9625	0	0	0	0	0.0227273	0.0125	1	0.5	0.666667	0.0277778	0.0454545	0.0375	0.0277778	0.0227273	0.666667	0.5	0.0252525	1	0.977273	0.988506	0.97512	0.988636	Bromodomain-containing protein 3	Epigenetic regulator	Homo sapiens	SINGLE PROTEIN	6	44
CHEMBL1798	70	0	0	640	91	216	28	6	0	862	119	981	0.742459	0.764706	0.745158	0.742459	0.764706	0.745158	0	0	0	0.25058	0.235294	0.248726	0.00696056	0	0.00611621	0.990712	1	0.991859	0.74942	0.764706	0.751274	0.742459	0.764706	0.968085	0.96407	0.753583	0.742459	0.764706	0.968085	0.96407	0.753583	Cysteinyl leukotriene receptor 1	Membrane receptor > Family A GPCR	Homo sapiens	SINGLE PROTEIN	7	119
CHEMBL1798	75	0	0	683	94	172	25	7	0	862	119	981	0.792343	0.789916	0.792049	0.792343	0.789916	0.792049	0	0	0	0.199536	0.210084	0.200815	0.00812065	0	0.00713558	0.989855	1	0.991071	0.800464	0.789916	0.799185	0.792343	0.789916	0.964103	0.959818	0.79113	0.792343	0.789916	0.964103	0.959818	0.79113	Cysteinyl leukotriene receptor 1	Membrane receptor > Family A GPCR	Homo sapiens	SINGLE PROTEIN	7	119
CHEMBL1798	80	0	0	723	101	124	18	15	0	862	119	981	0.838747	0.848739	0.839959	0.838747	0.848739	0.839959	0	0	0	0.143852	0.151261	0.14475	0.0174014	0	0.0152905	0.979675	1	0.982122	0.856148	0.848739	0.85525	0.838747	0.848739	0.930876	0.923576	0.843743	0.838747	0.848739	0.930876	0.923576	0.843743	Cysteinyl leukotriene receptor 1	Membrane receptor > Family A GPCR	Homo sapiens	SINGLE PROTEIN	7	119
CHEMBL1798	85	0	0	760	106	80	13	22	0	862	119	981	0.881671	0.890756	0.882773	0.881671	0.890756	0.882773	0	0	0	0.0928074	0.109244	0.0948012	0.025522	0	0.0224261	0.971867	1	0.975225	0.907193	0.890756	0.905199	0.881671	0.890756	0.905983	0.897122	0.886213	0.881671	0.890756	0.905983	0.897122	0.886213	Cysteinyl leukotriene receptor 1	Membrane receptor > Family A GPCR	Homo sapiens	SINGLE PROTEIN	7	119
CHEMBL1798	90	0	0	782	113	50	6	30	0	862	119	981	0.907193	0.94958	0.912334	0.907193	0.94958	0.912334	0	0	0	0.0580046	0.0504202	0.0570846	0.0348028	0	0.030581	0.963054	1	0.967568	0.941995	0.94958	0.942915	0.907193	0.94958	0.882812	0.872362	0.928386	0.907193	0.94958	0.882812	0.872362	0.928386	Cysteinyl leukotriene receptor 1	Membrane receptor > Family A GPCR	Homo sapiens	SINGLE PROTEIN	7	119
CHEMBL1798	95	4	0	816	116	0	0	42	3	862	119	981	0.951276	0.97479	0.954128	0.946636	0.97479	0.950051	0.00464037	0	0.00407747	0	0	0	0.0487239	0.0252101	0.0458716	0.951049	0.97479	0.953941	0.99536	1	0.995923	0.946636	0.97479	0.837545	0.822398	0.960713	0.951276	0.97479	0.837545	0.822509	0.963033	Cysteinyl leukotriene receptor 1	Membrane receptor > Family A GPCR	Homo sapiens	SINGLE PROTEIN	7	119
CHEMBL1800	70	0	0	325	444	39	51	82	99	446	594	1040	0.7287	0.747475	0.739423	0.7287	0.747475	0.739423	0	0	0	0.0874439	0.0858586	0.0865385	0.183857	0.166667	0.174038	0.798526	0.81768	0.809474	0.912556	0.914141	0.913462	0.7287	0.747475	0.830683	0.613404	0.738087	0.7287	0.747475	0.830683	0.613404	0.738087	Corticotropin releasing factor receptor 1	Membrane receptor	Homo sapiens	SINGLE PROTEIN	7	594
CHEMBL1800	75	6	2	345	460	3	9	92	123	446	594	1040	0.786996	0.777778	0.781731	0.773543	0.774411	0.774038	0.0134529	0.003367	0.00769231	0.00672646	0.0151515	0.0115385	0.206278	0.207071	0.206731	0.789474	0.789022	0.789216	0.979821	0.981481	0.980769	0.773543	0.774411	0.810573	0.574491	0.773977	0.786996	0.777778	0.811238	0.578242	0.782387	Corticotropin releasing factor receptor 1	Membrane receptor	Homo sapiens	SINGLE PROTEIN	7	594
CHEMBL1800	80	42	73	325	425	0	0	79	96	446	594	1040	0.82287	0.838384	0.831731	0.7287	0.715488	0.721154	0.0941704	0.122896	0.110577	0	0	0	0.17713	0.161616	0.168269	0.804455	0.815739	0.810811	0.90583	0.877104	0.889423	0.7287	0.715488	0.829268	0.617705	0.722094	0.82287	0.838384	0.850555	0.658492	0.830627	Corticotropin releasing factor receptor 1	Membrane receptor	Homo sapiens	SINGLE PROTEIN	7	594
CHEMBL1800	85	94	164	296	363	0	0	56	67	446	594	1040	0.874439	0.887205	0.881731	0.663677	0.611111	0.633654	0.210762	0.276094	0.248077	0	0	0	0.125561	0.112795	0.118269	0.840909	0.844186	0.842711	0.789238	0.723906	0.751923	0.663677	0.611111	0.855124	0.683433	0.637394	0.874439	0.887205	0.895497	0.759488	0.880822	Corticotropin releasing factor receptor 1	Membrane receptor	Homo sapiens	SINGLE PROTEIN	7	594
CHEMBL1800	90	162	269	249	287	0	0	35	38	446	594	1040	0.921525	0.936027	0.929808	0.558296	0.483165	0.515385	0.363229	0.452862	0.414423	0	0	0	0.0784753	0.0639731	0.0701923	0.876761	0.883077	0.880131	0.636771	0.547138	0.585577	0.558296	0.483165	0.887172	0.759369	0.52073	0.921525	0.936027	0.938397	0.856848	0.928776	Corticotropin releasing factor receptor 1	Membrane receptor	Homo sapiens	SINGLE PROTEIN	7	594
CHEMBL1800	95	267	414	170	164	0	0	9	16	446	594	1040	0.979821	0.973064	0.975962	0.381166	0.276094	0.321154	0.598655	0.69697	0.654808	0	0	0	0.0201794	0.026936	0.0240385	0.949721	0.911111	0.930362	0.401345	0.30303	0.345192	0.381166	0.276094	0.929178	0.861393	0.32863	0.979821	0.973064	0.978831	0.951115	0.976442	Corticotropin releasing factor receptor 1	Membrane receptor	Homo sapiens	SINGLE PROTEIN	7	594
CHEMBL1801	70	0	0	188	61	53	11	18	9	259	81	340	0.725869	0.753086	0.732353	0.725869	0.753086	0.732353	0	0	0	0.204633	0.135802	0.188235	0.0694981	0.111111	0.0794118	0.912621	0.871429	0.902174	0.795367	0.864198	0.811765	0.725869	0.753086	0.818792	0.754709	0.739478	0.725869	0.753086	0.818792	0.754709	0.739478	Plasminogen	Enzyme > Protease	Homo sapiens	SINGLE PROTEIN	6	81
CHEMBL1801	75	0	0	200	63	31	8	28	10	259	81	340	0.772201	0.777778	0.773529	0.772201	0.777778	0.773529	0	0	0	0.119691	0.0987654	0.114706	0.108108	0.123457	0.111765	0.877193	0.863014	0.873754	0.880309	0.901235	0.885294	0.772201	0.777778	0.768293	0.690799	0.774989	0.772201	0.777778	0.768293	0.690799	0.774989	Plasminogen	Enzyme > Protease	Homo sapiens	SINGLE PROTEIN	6	81
CHEMBL1801	80	2	0	216	67	2	2	39	12	259	81	340	0.841699	0.82716	0.838235	0.833977	0.82716	0.832353	0.00772201	0	0.00588235	0.00772201	0.0246914	0.0117647	0.150579	0.148148	0.15	0.847059	0.848101	0.847305	0.984556	0.975309	0.982353	0.833977	0.82716	0.724324	0.63467	0.830569	0.841699	0.82716	0.724324	0.635464	0.83443	Plasminogen	Enzyme > Protease	Homo sapiens	SINGLE PROTEIN	6	81
CHEMBL1801	85	26	7	200	64	0	0	33	10	259	81	340	0.872587	0.876543	0.873529	0.772201	0.790123	0.776471	0.100386	0.0864198	0.0970588	0	0	0	0.127413	0.123457	0.126471	0.858369	0.864865	0.859935	0.899614	0.91358	0.902941	0.772201	0.790123	0.748538	0.665391	0.781162	0.872587	0.876543	0.767568	0.692591	0.874565	Plasminogen	Enzyme > Protease	Homo sapiens	SINGLE PROTEIN	6	81
CHEMBL1801	90	78	18	163	59	0	0	18	4	259	81	340	0.930502	0.950617	0.935294	0.629344	0.728395	0.652941	0.301158	0.222222	0.282353	0	0	0	0.0694981	0.0493827	0.0647059	0.900552	0.936508	0.909836	0.698842	0.777778	0.717647	0.629344	0.728395	0.842857	0.788248	0.678869	0.930502	0.950617	0.875	0.836531	0.94056	Plasminogen	Enzyme > Protease	Homo sapiens	SINGLE PROTEIN	6	81
CHEMBL1801	95	160	38	90	42	0	0	9	1	259	81	340	0.965251	0.987654	0.970588	0.34749	0.518519	0.388235	0.617761	0.469136	0.582353	0	0	0	0.034749	0.0123457	0.0294118	0.909091	0.976744	0.929577	0.382239	0.530864	0.417647	0.34749	0.518519	0.893617	0.848397	0.433004	0.965251	0.987654	0.941176	0.923443	0.976453	Plasminogen	Enzyme > Protease	Homo sapiens	SINGLE PROTEIN	6	81
CHEMBL1804	70	0	0	99	38	37	15	3	1	139	54	193	0.71223	0.703704	0.709845	0.71223	0.703704	0.709845	0	0	0	0.266187	0.277778	0.26943	0.0215827	0.0185185	0.0207254	0.970588	0.974359	0.971631	0.733813	0.722222	0.73057	0.71223	0.703704	0.95	0.930782	0.707967	0.71223	0.703704	0.95	0.930782	0.707967	Somatostatin receptor 2	Membrane receptor > Family A GPCR	Homo sapiens	SINGLE PROTEIN	7	54
CHEMBL1804	75	0	0	103	42	32	11	4	1	139	54	193	0.741007	0.777778	0.751295	0.741007	0.777778	0.751295	0	0	0	0.230216	0.203704	0.222798	0.028777	0.0185185	0.0259067	0.962617	0.976744	0.966667	0.769784	0.796296	0.777202	0.741007	0.777778	0.94382	0.921219	0.759392	0.741007	0.777778	0.94382	0.921219	0.759392	Somatostatin receptor 2	Membrane receptor > Family A GPCR	Homo sapiens	SINGLE PROTEIN	7	54
CHEMBL1804	80	0	0	111	47	17	3	11	4	139	54	193	0.798561	0.87037	0.818653	0.798561	0.87037	0.818653	0	0	0	0.122302	0.0555556	0.103627	0.0791367	0.0740741	0.0777202	0.909836	0.921569	0.913295	0.877698	0.944444	0.896373	0.798561	0.87037	0.862385	0.802998	0.834466	0.798561	0.87037	0.862385	0.802998	0.834466	Somatostatin receptor 2	Membrane receptor > Family A GPCR	Homo sapiens	SINGLE PROTEIN	7	54
CHEMBL1804	85	3	0	117	49	3	0	16	5	139	54	193	0.863309	0.907407	0.875648	0.841727	0.907407	0.860104	0.0215827	0	0.015544	0.0215827	0	0.015544	0.115108	0.0925926	0.108808	0.879699	0.907407	0.887701	0.956835	1	0.968912	0.841727	0.907407	0.823529	0.749065	0.874567	0.863309	0.907407	0.823529	0.750844	0.885358	Somatostatin receptor 2	Membrane receptor > Family A GPCR	Homo sapiens	SINGLE PROTEIN	7	54
CHEMBL1804	90	20	2	111	48	0	0	8	4	139	54	193	0.942446	0.925926	0.937824	0.798561	0.888889	0.823834	0.143885	0.037037	0.11399	0	0	0	0.057554	0.0740741	0.0621762	0.932773	0.923077	0.929825	0.856115	0.962963	0.88601	0.798561	0.888889	0.888889	0.838938	0.843725	0.942446	0.925926	0.892857	0.850216	0.934186	Somatostatin receptor 2	Membrane receptor > Family A GPCR	Homo sapiens	SINGLE PROTEIN	7	54
CHEMBL1804	95	58	16	78	37	0	0	3	1	139	54	193	0.978417	0.981481	0.979275	0.561151	0.685185	0.595855	0.417266	0.296296	0.38342	0	0	0	0.0215827	0.0185185	0.0207254	0.962963	0.973684	0.966387	0.582734	0.703704	0.61658	0.561151	0.685185	0.948718	0.924415	0.623168	0.978417	0.981481	0.963636	0.949457	0.979949	Somatostatin receptor 2	Membrane receptor > Family A GPCR	Homo sapiens	SINGLE PROTEIN	7	54
CHEMBL1808	70	0	2	31	42	3	4	9	7	43	55	98	0.72093	0.8	0.765306	0.72093	0.763636	0.744898	0	0.0363636	0.0204082	0.0697674	0.0727273	0.0714286	0.209302	0.127273	0.163265	0.775	0.857143	0.820225	0.930233	0.890909	0.908163	0.72093	0.763636	0.84	0.635721	0.742283	0.72093	0.8	0.846154	0.641848	0.760465	Angiotensin-converting enzyme	Enzyme > Protease	Homo sapiens	SINGLE PROTEIN	6	55
CHEMBL1808	75	3	6	31	41	0	0	9	8	43	55	98	0.790698	0.854545	0.826531	0.72093	0.745455	0.734694	0.0697674	0.109091	0.0918367	0	0	0	0.209302	0.145455	0.173469	0.775	0.836735	0.808989	0.930233	0.890909	0.908163	0.72093	0.745455	0.828283	0.613301	0.733192	0.790698	0.854545	0.846847	0.647024	0.822622	Angiotensin-converting enzyme	Enzyme > Protease	Homo sapiens	SINGLE PROTEIN	6	55
CHEMBL1808	80	8	15	29	34	0	0	6	6	43	55	98	0.860465	0.890909	0.877551	0.674419	0.618182	0.642857	0.186047	0.272727	0.234694	0	0	0	0.139535	0.109091	0.122449	0.828571	0.85	0.84	0.813953	0.727273	0.765306	0.674419	0.618182	0.85	0.678571	0.6463	0.860465	0.890909	0.890909	0.751374	0.875687	Angiotensin-converting enzyme	Enzyme > Protease	Homo sapiens	SINGLE PROTEIN	6	55
CHEMBL1808	85	13	27	26	24	0	0	4	4	43	55	98	0.906977	0.927273	0.918367	0.604651	0.436364	0.510204	0.302326	0.490909	0.408163	0	0	0	0.0930233	0.0727273	0.0816327	0.866667	0.857143	0.862069	0.697674	0.509091	0.591837	0.604651	0.436364	0.857143	0.72381	0.520507	0.906977	0.927273	0.927273	0.834249	0.917125	Angiotensin-converting enzyme	Enzyme > Protease	Homo sapiens	SINGLE PROTEIN	6	55
CHEMBL1808	90	20	44	22	10	0	0	1	1	43	55	98	0.976744	0.981818	0.979592	0.511628	0.181818	0.326531	0.465116	0.8	0.653061	0	0	0	0.0232558	0.0181818	0.0204082	0.956522	0.909091	0.941176	0.534884	0.2	0.346939	0.511628	0.181818	0.909091	0.865613	0.346723	0.976744	0.981818	0.981818	0.958562	0.979281	Angiotensin-converting enzyme	Enzyme > Protease	Homo sapiens	SINGLE PROTEIN	6	55
CHEMBL1808	95	31	55	12	0	0	0	0	0	43	55	98	1	1	1	0.27907	0	0.122449	0.72093	1	0.877551	0	0	0	0	0	0	1		1	0.27907	0	0.122449	0.27907	0			0.139535	1	1	1	1	1	Angiotensin-converting enzyme	Enzyme > Protease	Homo sapiens	SINGLE PROTEIN	6	55
CHEMBL1811	70	0	0	207	262	52	79	38	15	297	356	653	0.69697	0.735955	0.718224	0.69697	0.735955	0.718224	0	0	0	0.175084	0.22191	0.200613	0.127946	0.0421348	0.0811639	0.844898	0.945848	0.898467	0.824916	0.77809	0.799387	0.69697	0.735955	0.908146	0.798221	0.716462	0.69697	0.735955	0.908146	0.798221	0.716462	Prostanoid EP1 receptor	Membrane receptor > Family A GPCR	Homo sapiens	SINGLE PROTEIN	7	356
CHEMBL1811	75	0	0	227	282	22	48	48	26	297	356	653	0.76431	0.792135	0.779479	0.76431	0.792135	0.779479	0	0	0	0.0740741	0.134831	0.107198	0.161616	0.0730337	0.113323	0.825455	0.915584	0.87307	0.925926	0.865169	0.892802	0.76431	0.792135	0.884013	0.746389	0.778222	0.76431	0.792135	0.884013	0.746389	0.778222	Prostanoid EP1 receptor	Membrane receptor > Family A GPCR	Homo sapiens	SINGLE PROTEIN	7	356
CHEMBL1811	80	0	2	237	309	2	10	58	35	297	356	653	0.79798	0.873596	0.839204	0.79798	0.867978	0.836141	0	0.00561798	0.00306279	0.00673401	0.0280899	0.0183767	0.195286	0.0983146	0.14242	0.80339	0.898256	0.85446	0.993266	0.966292	0.97856	0.79798	0.867978	0.869198	0.707442	0.832979	0.79798	0.873596	0.86993	0.708163	0.835788	Prostanoid EP1 receptor	Membrane receptor > Family A GPCR	Homo sapiens	SINGLE PROTEIN	7	356
CHEMBL1811	85	17	46	233	281	0	0	47	29	297	356	653	0.841751	0.918539	0.883614	0.784512	0.789326	0.787136	0.0572391	0.129213	0.0964778	0	0	0	0.158249	0.0814607	0.116386	0.832143	0.906452	0.871186	0.942761	0.870787	0.903522	0.784512	0.789326	0.880878	0.742298	0.786919	0.841751	0.918539	0.89589	0.765323	0.880145	Prostanoid EP1 receptor	Membrane receptor > Family A GPCR	Homo sapiens	SINGLE PROTEIN	7	356
CHEMBL1811	90	49	108	223	224	0	0	25	24	297	356	653	0.915825	0.932584	0.924962	0.750842	0.629213	0.684533	0.164983	0.303371	0.240429	0	0	0	0.0841751	0.0674157	0.0750383	0.899194	0.903226	0.90121	0.835017	0.696629	0.759571	0.750842	0.629213	0.901408	0.802426	0.690028	0.915825	0.932584	0.931276	0.84865	0.924205	Prostanoid EP1 receptor	Membrane receptor > Family A GPCR	Homo sapiens	SINGLE PROTEIN	7	356
CHEMBL1811	95	84	214	204	132	0	0	9	10	297	356	653	0.969697	0.97191	0.970904	0.686869	0.370787	0.514548	0.282828	0.601124	0.456355	0	0	0	0.030303	0.0280899	0.0290965	0.957746	0.929577	0.946479	0.717172	0.398876	0.543645	0.686869	0.370787	0.932862	0.888382	0.528828	0.969697	0.97191	0.973277	0.941349	0.970804	Prostanoid EP1 receptor	Membrane receptor > Family A GPCR	Homo sapiens	SINGLE PROTEIN	7	356
CHEMBL1821	70	1	0	848	78	217	18	73	12	1139	108	1247	0.745391	0.722222	0.743384	0.744513	0.722222	0.742582	0.000877963	0	0.000801925	0.190518	0.166667	0.188452	0.0640913	0.111111	0.0681636	0.920738	0.866667	0.915925	0.808604	0.833333	0.810746	0.744513	0.722222	0.647303	0.629088	0.733367	0.745391	0.722222	0.647303	0.629133	0.733806	Muscarinic acetylcholine receptor M4	Membrane receptor > Family A GPCR	Homo sapiens	SINGLE PROTEIN	7	108
CHEMBL1821	75	5	0	910	84	121	10	103	14	1139	108	1247	0.803336	0.777778	0.801123	0.798946	0.777778	0.797113	0.00438982	0	0.00400962	0.106234	0.0925926	0.105052	0.0904302	0.12963	0.0938252	0.898322	0.857143	0.894689	0.889377	0.907407	0.890938	0.798946	0.777778	0.589474	0.572631	0.788362	0.803336	0.777778	0.589474	0.572874	0.790557	Muscarinic acetylcholine receptor M4	Membrane receptor > Family A GPCR	Homo sapiens	SINGLE PROTEIN	7	108
CHEMBL1821	80	36	3	952	88	8	0	143	17	1139	108	1247	0.867428	0.842593	0.865277	0.835821	0.814815	0.834002	0.0316067	0.0277778	0.0312751	0.00702371	0	0.0064154	0.125549	0.157407	0.128308	0.869406	0.838095	0.866667	0.96137	0.972222	0.96231	0.835821	0.814815	0.52381	0.507062	0.825318	0.867428	0.842593	0.532164	0.516131	0.85501	Muscarinic acetylcholine receptor M4	Membrane receptor > Family A GPCR	Homo sapiens	SINGLE PROTEIN	7	108
CHEMBL1821	85	214	15	823	82	0	0	102	11	1139	108	1247	0.910448	0.898148	0.909383	0.722564	0.759259	0.725742	0.187884	0.138889	0.183641	0	0	0	0.0895522	0.101852	0.0906175	0.88973	0.88172	0.888998	0.812116	0.861111	0.816359	0.722564	0.759259	0.592058	0.577601	0.740911	0.910448	0.898148	0.631922	0.621009	0.904298	Muscarinic acetylcholine receptor M4	Membrane receptor > Family A GPCR	Homo sapiens	SINGLE PROTEIN	7	108
CHEMBL1821	90	425	27	649	74	0	0	65	7	1139	108	1247	0.942932	0.935185	0.942261	0.569798	0.685185	0.579791	0.373134	0.25	0.36247	0	0	0	0.0570676	0.0648148	0.0577386	0.908964	0.91358	0.909434	0.626866	0.75	0.63753	0.569798	0.685185	0.672727	0.655075	0.627492	0.942932	0.935185	0.737226	0.727042	0.939059	Muscarinic acetylcholine receptor M4	Membrane receptor > Family A GPCR	Homo sapiens	SINGLE PROTEIN	7	108
CHEMBL1821	95	825	44	291	61	0	0	23	3	1139	108	1247	0.979807	0.972222	0.97915	0.255487	0.564815	0.282277	0.72432	0.407407	0.696872	0	0	0	0.0201932	0.0277778	0.02085	0.926752	0.953125	0.931217	0.27568	0.592593	0.303128	0.255487	0.564815	0.824324	0.793713	0.410151	0.979807	0.972222	0.889831	0.882275	0.976015	Muscarinic acetylcholine receptor M4	Membrane receptor > Family A GPCR	Homo sapiens	SINGLE PROTEIN	7	108
CHEMBL1822	70	0	0	42	46	6	9	4	9	52	64	116	0.807692	0.71875	0.758621	0.807692	0.71875	0.758621	0	0	0	0.115385	0.140625	0.12931	0.0769231	0.140625	0.112069	0.913043	0.836364	0.871287	0.884615	0.859375	0.87069	0.807692	0.71875	0.87619	0.746462	0.763221	0.807692	0.71875	0.87619	0.746462	0.763221	Inosine-5'-monophosphate dehydrogenase 1	Enzyme > Oxidoreductase	Homo sapiens	SINGLE PROTEIN	6	64
CHEMBL1822	75	0	0	44	49	2	6	6	9	52	64	116	0.846154	0.765625	0.801724	0.846154	0.765625	0.801724	0	0	0	0.0384615	0.09375	0.0689655	0.115385	0.140625	0.12931	0.88	0.844828	0.861111	0.961538	0.90625	0.931034	0.846154	0.765625	0.867257	0.72296	0.805889	0.846154	0.765625	0.867257	0.72296	0.805889	Inosine-5'-monophosphate dehydrogenase 1	Enzyme > Oxidoreductase	Homo sapiens	SINGLE PROTEIN	6	64
CHEMBL1822	80	0	3	45	50	0	1	7	10	52	64	116	0.865385	0.828125	0.844828	0.865385	0.78125	0.818966	0	0.046875	0.0258621	0	0.015625	0.00862069	0.134615	0.15625	0.146552	0.865385	0.833333	0.848214	1	0.9375	0.965517	0.865385	0.78125	0.854701	0.697044	0.823317	0.865385	0.828125	0.861789	0.70408	0.846755	Inosine-5'-monophosphate dehydrogenase 1	Enzyme > Oxidoreductase	Homo sapiens	SINGLE PROTEIN	6	64
CHEMBL1822	85	7	9	39	48	0	0	6	7	52	64	116	0.884615	0.890625	0.887931	0.75	0.75	0.75	0.134615	0.140625	0.137931	0	0	0	0.115385	0.109375	0.112069	0.866667	0.872727	0.87	0.865385	0.859375	0.862069	0.75	0.75	0.880734	0.738053	0.75	0.884615	0.890625	0.897638	0.773962	0.88762	Inosine-5'-monophosphate dehydrogenase 1	Enzyme > Oxidoreductase	Homo sapiens	SINGLE PROTEIN	6	64
CHEMBL1822	90	26	16	23	45	0	0	3	3	52	64	116	0.942308	0.953125	0.948276	0.442308	0.703125	0.586207	0.5	0.25	0.362069	0	0	0	0.0576923	0.046875	0.0517241	0.884615	0.9375	0.918919	0.5	0.75	0.637931	0.442308	0.703125	0.9375	0.822115	0.572716	0.942308	0.953125	0.953125	0.895433	0.947716	Inosine-5'-monophosphate dehydrogenase 1	Enzyme > Oxidoreductase	Homo sapiens	SINGLE PROTEIN	6	64
CHEMBL1822	95	50	36	2	27	0	0	0	1	52	64	116	1	0.984375	0.991379	0.0384615	0.421875	0.25	0.961538	0.5625	0.741379	0	0	0	0	0.015625	0.00862069	1	0.964286	0.966667	0.0384615	0.4375	0.258621	0.0384615	0.421875	0.981818	0.801784	0.230168	1	0.984375	0.992126	0.982752	0.992188	Inosine-5'-monophosphate dehydrogenase 1	Enzyme > Oxidoreductase	Homo sapiens	SINGLE PROTEIN	6	64
CHEMBL1824	70	0	0	1189	150	428	50	55	9	1672	209	1881	0.711124	0.717703	0.711855	0.711124	0.717703	0.711855	0	0	0	0.255981	0.239234	0.25412	0.0328947	0.0430622	0.0340245	0.955788	0.943396	0.954383	0.744019	0.760766	0.74588	0.711124	0.717703	0.824176	0.80696	0.714414	0.711124	0.717703	0.824176	0.80696	0.714414	Receptor protein-tyrosine kinase erbB-2	Enzyme > Kinase > Protein Kinase	Homo sapiens	SINGLE PROTEIN	7.5	209
CHEMBL1824	75	0	0	1271	161	323	37	78	11	1672	209	1881	0.760167	0.770335	0.761297	0.760167	0.770335	0.761297	0	0	0	0.193182	0.177033	0.191388	0.0466507	0.0526316	0.0473153	0.942179	0.936047	0.941486	0.806818	0.822967	0.808612	0.760167	0.770335	0.783455	0.764247	0.765251	0.760167	0.770335	0.783455	0.764247	0.765251	Receptor protein-tyrosine kinase erbB-2	Enzyme > Kinase > Protein Kinase	Homo sapiens	SINGLE PROTEIN	7.5	209
CHEMBL1824	80	2	0	1345	171	197	24	128	14	1672	209	1881	0.805622	0.818182	0.807018	0.804426	0.818182	0.805954	0.00119617	0	0.00106326	0.117823	0.114833	0.117491	0.076555	0.0669856	0.0754918	0.913103	0.924324	0.914355	0.880981	0.885167	0.881446	0.804426	0.818182	0.706612	0.685786	0.811304	0.805622	0.818182	0.706612	0.685844	0.811902	Receptor protein-tyrosine kinase erbB-2	Enzyme > Kinase > Protein Kinase	Homo sapiens	SINGLE PROTEIN	7.5	209
CHEMBL1824	85	16	2	1430	186	35	3	191	18	1672	209	1881	0.864833	0.899522	0.868687	0.855263	0.889952	0.859117	0.00956938	0.00956938	0.00956938	0.020933	0.0143541	0.020202	0.114234	0.0861244	0.111111	0.882171	0.911765	0.885479	0.969498	0.976077	0.970229	0.855263	0.889952	0.640275	0.617927	0.872608	0.864833	0.899522	0.642735	0.620513	0.882177	Receptor protein-tyrosine kinase erbB-2	Enzyme > Kinase > Protein Kinase	Homo sapiens	SINGLE PROTEIN	7.5	209
CHEMBL1824	90	165	26	1371	171	0	0	136	12	1672	209	1881	0.91866	0.942584	0.921318	0.819976	0.818182	0.819777	0.0986842	0.124402	0.101542	0	0	0	0.0813397	0.0574163	0.0786816	0.909754	0.934426	0.912426	0.901316	0.875598	0.898458	0.819976	0.818182	0.697959	0.680358	0.819079	0.91866	0.942584	0.726937	0.709104	0.930622	Receptor protein-tyrosine kinase erbB-2	Enzyme > Kinase > Protein Kinase	Homo sapiens	SINGLE PROTEIN	7.5	209
CHEMBL1824	95	478	56	1138	148	0	0	56	5	1672	209	1881	0.966507	0.976077	0.96757	0.680622	0.708134	0.683679	0.285885	0.267943	0.283892	0	0	0	0.0334928	0.0239234	0.0324296	0.953099	0.96732	0.954714	0.714115	0.732057	0.716108	0.680622	0.708134	0.829132	0.814695	0.694378	0.966507	0.976077	0.869936	0.858288	0.971292	Receptor protein-tyrosine kinase erbB-2	Enzyme > Kinase > Protein Kinase	Homo sapiens	SINGLE PROTEIN	7.5	209
CHEMBL1827	70	0	0	686	296	260	112	7	0	953	408	1361	0.719832	0.72549	0.721528	0.719832	0.72549	0.721528	0	0	0	0.272823	0.27451	0.273328	0.00734523	0	0.00514328	0.989899	1	0.992922	0.727177	0.72549	0.726672	0.719832	0.72549	0.988314	0.983377	0.722661	0.719832	0.72549	0.988314	0.983377	0.722661	Phosphodiesterase 5A	Enzyme > Phosphodiesterase	Homo sapiens	SINGLE PROTEIN	6	408
CHEMBL1827	75	0	0	724	318	222	90	7	0	953	408	1361	0.759706	0.779412	0.765614	0.759706	0.779412	0.765614	0	0	0	0.232949	0.220588	0.229243	0.00734523	0	0.00514328	0.990424	1	0.993327	0.767051	0.779412	0.770757	0.759706	0.779412	0.989114	0.984425	0.769559	0.759706	0.779412	0.989114	0.984425	0.769559	Phosphodiesterase 5A	Enzyme > Phosphodiesterase	Homo sapiens	SINGLE PROTEIN	6	408
CHEMBL1827	80	0	0	787	332	157	76	9	0	953	408	1361	0.825813	0.813725	0.82219	0.825813	0.813725	0.82219	0	0	0	0.164743	0.186275	0.171198	0.00944386	0	0.00661278	0.988693	1	0.992021	0.835257	0.813725	0.828802	0.825813	0.813725	0.986627	0.981121	0.819769	0.825813	0.813725	0.986627	0.981121	0.819769	Phosphodiesterase 5A	Enzyme > Phosphodiesterase	Homo sapiens	SINGLE PROTEIN	6	408
CHEMBL1827	85	0	0	823	353	115	52	15	3	953	408	1361	0.863589	0.865196	0.864071	0.863589	0.865196	0.864071	0	0	0	0.120672	0.127451	0.122704	0.0157398	0.00735294	0.0132256	0.9821	0.991573	0.984925	0.879328	0.872549	0.877296	0.863589	0.865196	0.975138	0.964598	0.864392	0.863589	0.865196	0.975138	0.964598	0.864392	Phosphodiesterase 5A	Enzyme > Phosphodiesterase	Homo sapiens	SINGLE PROTEIN	6	408
CHEMBL1827	90	0	0	869	377	52	28	32	3	953	408	1361	0.911857	0.92402	0.915503	0.911857	0.92402	0.915503	0	0	0	0.0545645	0.0686275	0.0587803	0.0335782	0.00735294	0.0257164	0.964484	0.992105	0.972678	0.945435	0.931373	0.94122	0.911857	0.92402	0.95564	0.937259	0.917938	0.911857	0.92402	0.95564	0.937259	0.917938	Phosphodiesterase 5A	Enzyme > Phosphodiesterase	Homo sapiens	SINGLE PROTEIN	6	408
CHEMBL1827	95	6	6	900	387	0	0	47	15	953	408	1361	0.950682	0.963235	0.954445	0.944386	0.948529	0.945628	0.00629591	0.0147059	0.00881705	0	0	0	0.0493179	0.0367647	0.0455547	0.95037	0.962687	0.95404	0.993704	0.985294	0.991183	0.944386	0.948529	0.925837	0.893985	0.946458	0.950682	0.963235	0.926887	0.895215	0.956959	Phosphodiesterase 5A	Enzyme > Phosphodiesterase	Homo sapiens	SINGLE PROTEIN	6	408
CHEMBL1829	70	0	0	151	243	51	74	8	17	210	334	544	0.719048	0.727545	0.724265	0.719048	0.727545	0.724265	0	0	0	0.242857	0.221557	0.229779	0.0380952	0.0508982	0.0459559	0.949686	0.934615	0.940334	0.757143	0.778443	0.770221	0.719048	0.727545	0.951076	0.875576	0.723296	0.719048	0.727545	0.951076	0.875576	0.723296	Histone deacetylase 3	Epigenetic regulator	Homo sapiens	SINGLE PROTEIN	6	334
CHEMBL1829	75	0	0	159	259	40	51	11	24	210	334	544	0.757143	0.775449	0.768382	0.757143	0.775449	0.768382	0	0	0	0.190476	0.152695	0.167279	0.052381	0.0718563	0.0643382	0.935294	0.915194	0.922737	0.809524	0.847305	0.832721	0.757143	0.775449	0.936709	0.839226	0.766296	0.757143	0.775449	0.936709	0.839226	0.766296	Histone deacetylase 3	Epigenetic regulator	Homo sapiens	SINGLE PROTEIN	6	334
CHEMBL1829	80	1	0	170	276	23	25	16	33	210	334	544	0.814286	0.826347	0.821691	0.809524	0.826347	0.819853	0.0047619	0	0.00183824	0.109524	0.0748503	0.0882353	0.0761905	0.0988024	0.0900735	0.913978	0.893204	0.90101	0.885714	0.92515	0.909926	0.809524	0.826347	0.918469	0.794818	0.817936	0.814286	0.826347	0.918469	0.79545	0.820317	Histone deacetylase 3	Epigenetic regulator	Homo sapiens	SINGLE PROTEIN	6	334
CHEMBL1829	85	12	14	175	282	0	0	23	38	210	334	544	0.890476	0.886228	0.887868	0.833333	0.844311	0.840074	0.0571429	0.0419162	0.0477941	0	0	0	0.109524	0.113772	0.112132	0.883838	0.88125	0.882239	0.942857	0.958084	0.952206	0.833333	0.844311	0.9024	0.755578	0.838822	0.890476	0.886228	0.906585	0.767806	0.888352	Histone deacetylase 3	Epigenetic regulator	Homo sapiens	SINGLE PROTEIN	6	334
CHEMBL1829	90	39	58	159	254	0	0	12	22	210	334	544	0.942857	0.934132	0.9375	0.757143	0.760479	0.759191	0.185714	0.173653	0.178309	0	0	0	0.0571429	0.0658683	0.0625	0.929825	0.92029	0.923937	0.814286	0.826347	0.821691	0.757143	0.760479	0.937269	0.841686	0.758811	0.942857	0.934132	0.948328	0.869948	0.938494	Histone deacetylase 3	Epigenetic regulator	Homo sapiens	SINGLE PROTEIN	6	334
CHEMBL1829	95	86	129	119	196	0	0	5	9	210	334	544	0.97619	0.973054	0.974265	0.566667	0.586826	0.579044	0.409524	0.386228	0.395221	0	0	0	0.0238095	0.0269461	0.0257353	0.959677	0.956098	0.957447	0.590476	0.613772	0.604779	0.566667	0.586826	0.965517	0.910277	0.576747	0.97619	0.973054	0.978916	0.946013	0.974622	Histone deacetylase 3	Epigenetic regulator	Homo sapiens	SINGLE PROTEIN	6	334
CHEMBL1833	70	0	0	1025	286	215	51	182	47	1422	384	1806	0.720816	0.744792	0.725914	0.720816	0.744792	0.725914	0	0	0	0.151195	0.132812	0.147287	0.127989	0.122396	0.1268	0.849213	0.858859	0.851299	0.848805	0.867188	0.852713	0.720816	0.744792	0.714107	0.633772	0.732804	0.720816	0.744792	0.714107	0.633772	0.732804	Serotonin 2b (5-HT2b) receptor	Membrane receptor > Family A GPCR	Homo sapiens	SINGLE PROTEIN	7	384
CHEMBL1833	75	1	2	1102	302	78	18	241	62	1422	384	1806	0.775668	0.791667	0.77907	0.774965	0.786458	0.777409	0.000703235	0.00520833	0.00166113	0.0548523	0.046875	0.0531561	0.16948	0.161458	0.167774	0.820551	0.82967	0.822496	0.944444	0.947917	0.945183	0.774965	0.786458	0.665932	0.571839	0.780712	0.775668	0.791667	0.667398	0.573258	0.783667	Serotonin 2b (5-HT2b) receptor	Membrane receptor > Family A GPCR	Homo sapiens	SINGLE PROTEIN	7	384
CHEMBL1833	80	61	21	1116	299	0	0	245	64	1422	384	1806	0.827707	0.833333	0.828904	0.78481	0.778646	0.783499	0.0428973	0.0546875	0.0454042	0	0	0	0.172293	0.166667	0.171096	0.819985	0.823691	0.820766	0.957103	0.945312	0.954596	0.78481	0.778646	0.659316	0.56469	0.781728	0.827707	0.833333	0.674394	0.583356	0.83052	Serotonin 2b (5-HT2b) receptor	Membrane receptor > Family A GPCR	Homo sapiens	SINGLE PROTEIN	7	384
CHEMBL1833	85	235	64	1022	280	0	0	165	40	1422	384	1806	0.883966	0.895833	0.886489	0.718706	0.729167	0.72093	0.16526	0.166667	0.165559	0	0	0	0.116034	0.104167	0.113511	0.860994	0.875	0.863968	0.83474	0.833333	0.834441	0.718706	0.729167	0.732026	0.659831	0.723936	0.883966	0.895833	0.770437	0.709201	0.8899	Serotonin 2b (5-HT2b) receptor	Membrane receptor > Family A GPCR	Homo sapiens	SINGLE PROTEIN	7	384
CHEMBL1833	90	475	135	863	227	0	0	84	22	1422	384	1806	0.940928	0.942708	0.941307	0.606892	0.591146	0.603544	0.334037	0.351562	0.337763	0	0	0	0.0590717	0.0572917	0.0586932	0.911299	0.911647	0.911371	0.665963	0.648438	0.662237	0.606892	0.591146	0.810714	0.761717	0.599019	0.940928	0.942708	0.872289	0.838402	0.941818	Serotonin 2b (5-HT2b) receptor	Membrane receptor > Family A GPCR	Homo sapiens	SINGLE PROTEIN	7	384
CHEMBL1833	95	768	219	617	157	0	0	37	8	1422	384	1806	0.97398	0.979167	0.975083	0.433896	0.408854	0.428571	0.540084	0.570312	0.546512	0	0	0	0.0260197	0.0208333	0.0249169	0.943425	0.951515	0.945055	0.459916	0.429688	0.453488	0.433896	0.408854	0.874652	0.844275	0.421375	0.97398	0.979167	0.943538	0.928591	0.976573	Serotonin 2b (5-HT2b) receptor	Membrane receptor > Family A GPCR	Homo sapiens	SINGLE PROTEIN	7	384
CHEMBL1835	70	0	0	624	37	176	14	19	2	819	53	872	0.761905	0.698113	0.758028	0.761905	0.698113	0.758028	0	0	0	0.214896	0.264151	0.21789	0.023199	0.0377358	0.0240826	0.970451	0.948718	0.969208	0.785104	0.735849	0.78211	0.761905	0.698113	0.778947	0.777413	0.730009	0.761905	0.698113	0.778947	0.777413	0.730009	Thromboxane-A synthase	Enzyme > Cytochrome P450	Homo sapiens	SINGLE PROTEIN	6	53
CHEMBL1835	75	0	0	665	42	134	9	20	2	819	53	872	0.811966	0.792453	0.81078	0.811966	0.792453	0.81078	0	0	0	0.163614	0.169811	0.163991	0.02442	0.0377358	0.0252294	0.970803	0.954545	0.969822	0.836386	0.830189	0.836009	0.811966	0.792453	0.792453	0.789984	0.802209	0.811966	0.792453	0.792453	0.789984	0.802209	Thromboxane-A synthase	Enzyme > Cytochrome P450	Homo sapiens	SINGLE PROTEIN	6	53
CHEMBL1835	80	0	0	705	44	91	6	23	3	819	53	872	0.860806	0.830189	0.858945	0.860806	0.830189	0.858945	0	0	0	0.111111	0.113208	0.111239	0.028083	0.0566038	0.0298165	0.968407	0.93617	0.966452	0.888889	0.886792	0.888761	0.860806	0.830189	0.77193	0.768256	0.845497	0.860806	0.830189	0.77193	0.768256	0.845497	Thromboxane-A synthase	Enzyme > Cytochrome P450	Homo sapiens	SINGLE PROTEIN	6	53
CHEMBL1835	85	1	0	742	47	39	1	37	5	819	53	872	0.907204	0.886792	0.905963	0.905983	0.886792	0.904817	0.001221	0	0.00114679	0.047619	0.0188679	0.0458716	0.045177	0.0943396	0.0481651	0.952503	0.903846	0.949458	0.95116	0.981132	0.952982	0.905983	0.886792	0.691176	0.688052	0.896388	0.907204	0.886792	0.691176	0.688082	0.896998	Thromboxane-A synthase	Enzyme > Cytochrome P450	Homo sapiens	SINGLE PROTEIN	6	53
CHEMBL1835	90	76	3	695	47	0	0	48	3	819	53	872	0.941392	0.943396	0.941514	0.848596	0.886792	0.850917	0.0927961	0.0566038	0.0905963	0	0	0	0.0586081	0.0566038	0.0584862	0.935397	0.94	0.935687	0.907204	0.943396	0.909404	0.848596	0.886792	0.648276	0.655232	0.867694	0.941392	0.943396	0.662252	0.669323	0.942394	Thromboxane-A synthase	Enzyme > Cytochrome P450	Homo sapiens	SINGLE PROTEIN	6	53
CHEMBL1835	95	565	4	229	47	0	0	25	2	819	53	872	0.969475	0.962264	0.969037	0.279609	0.886792	0.316514	0.689866	0.0754717	0.652523	0	0	0	0.030525	0.0377358	0.0309633	0.901575	0.959184	0.910891	0.310134	0.924528	0.347477	0.279609	0.886792	0.77686	0.744602	0.583201	0.969475	0.962264	0.790698	0.789243	0.96587	Thromboxane-A synthase	Enzyme > Cytochrome P450	Homo sapiens	SINGLE PROTEIN	6	53
CHEMBL1836	70	0	0	158	145	41	51	7	7	206	203	409	0.76699	0.714286	0.740831	0.76699	0.714286	0.740831	0	0	0	0.199029	0.251232	0.224939	0.0339806	0.0344828	0.0342298	0.957576	0.953947	0.955836	0.800971	0.748768	0.775061	0.76699	0.714286	0.953947	0.911523	0.740638	0.76699	0.714286	0.953947	0.911523	0.740638	Prostanoid EP4 receptor	Membrane receptor > Family A GPCR	Homo sapiens	SINGLE PROTEIN	7	203
CHEMBL1836	75	0	0	161	157	37	39	8	7	206	203	409	0.781553	0.773399	0.777506	0.781553	0.773399	0.777506	0	0	0	0.179612	0.192118	0.185819	0.038835	0.0344828	0.0366748	0.952663	0.957317	0.954955	0.820388	0.807882	0.814181	0.781553	0.773399	0.954407	0.909914	0.777476	0.781553	0.773399	0.954407	0.909914	0.777476	Prostanoid EP4 receptor	Membrane receptor > Family A GPCR	Homo sapiens	SINGLE PROTEIN	7	203
CHEMBL1836	80	0	0	171	168	21	27	14	8	206	203	409	0.830097	0.827586	0.828851	0.830097	0.827586	0.828851	0	0	0	0.101942	0.133005	0.117359	0.0679612	0.0394089	0.0537897	0.924324	0.954545	0.939058	0.898058	0.866995	0.882641	0.830097	0.827586	0.938547	0.878627	0.828842	0.830097	0.827586	0.938547	0.878627	0.828842	Prostanoid EP4 receptor	Membrane receptor > Family A GPCR	Homo sapiens	SINGLE PROTEIN	7	203
CHEMBL1836	85	0	0	177	179	8	10	21	14	206	203	409	0.859223	0.881773	0.870416	0.859223	0.881773	0.870416	0	0	0	0.038835	0.0492611	0.0440098	0.101942	0.0689655	0.0855746	0.893939	0.927461	0.910486	0.961165	0.950739	0.95599	0.859223	0.881773	0.910941	0.821551	0.870498	0.859223	0.881773	0.910941	0.821551	0.870498	Prostanoid EP4 receptor	Membrane receptor > Family A GPCR	Homo sapiens	SINGLE PROTEIN	7	203
CHEMBL1836	90	6	14	178	177	0	0	22	12	206	203	409	0.893204	0.940887	0.91687	0.864078	0.871921	0.867971	0.0291262	0.0689655	0.0488998	0	0	0	0.106796	0.0591133	0.0831296	0.89	0.936508	0.912596	0.970874	0.931034	0.9511	0.864078	0.871921	0.912371	0.826399	0.867999	0.893204	0.940887	0.918269	0.83479	0.917045	Prostanoid EP4 receptor	Membrane receptor > Family A GPCR	Homo sapiens	SINGLE PROTEIN	7	203
CHEMBL1836	95	36	51	162	146	0	0	8	6	206	203	409	0.961165	0.970443	0.96577	0.786408	0.719212	0.753056	0.174757	0.251232	0.212714	0	0	0	0.038835	0.0295567	0.0342298	0.952941	0.960526	0.956522	0.825243	0.748768	0.787286	0.786408	0.719212	0.954248	0.912902	0.75281	0.961165	0.970443	0.965686	0.931586	0.965804	Prostanoid EP4 receptor	Membrane receptor > Family A GPCR	Homo sapiens	SINGLE PROTEIN	7	203
CHEMBL1844	70	0	0	146	103	51	36	4	9	201	148	349	0.726368	0.695946	0.713467	0.726368	0.695946	0.713467	0	0	0	0.253731	0.243243	0.249284	0.0199005	0.0608108	0.0372493	0.973333	0.919643	0.950382	0.746269	0.756757	0.750716	0.726368	0.695946	0.940639	0.898746	0.711157	0.726368	0.695946	0.940639	0.898746	0.711157	Macrophage colony stimulating factor receptor	Enzyme > Kinase > Protein Kinase	Homo sapiens	SINGLE PROTEIN	7.5	148
CHEMBL1844	75	0	0	157	112	39	20	5	16	201	148	349	0.781095	0.756757	0.770774	0.781095	0.756757	0.770774	0	0	0	0.19403	0.135135	0.169054	0.0248756	0.108108	0.0601719	0.969136	0.875	0.927586	0.80597	0.864865	0.830946	0.781095	0.756757	0.914286	0.854395	0.768926	0.781095	0.756757	0.914286	0.854395	0.768926	Macrophage colony stimulating factor receptor	Enzyme > Kinase > Protein Kinase	Homo sapiens	SINGLE PROTEIN	7.5	148
CHEMBL1844	80	0	0	164	118	17	9	20	21	201	148	349	0.81592	0.797297	0.808023	0.81592	0.797297	0.808023	0	0	0	0.0845771	0.0608108	0.0744986	0.0995025	0.141892	0.117479	0.891304	0.848921	0.873065	0.915423	0.939189	0.925501	0.81592	0.797297	0.851986	0.740892	0.806609	0.81592	0.797297	0.851986	0.740892	0.806609	Macrophage colony stimulating factor receptor	Enzyme > Kinase > Protein Kinase	Homo sapiens	SINGLE PROTEIN	7.5	148
CHEMBL1844	85	7	3	170	123	0	0	24	22	201	148	349	0.880597	0.851351	0.868195	0.845771	0.831081	0.839542	0.0348259	0.0202703	0.0286533	0	0	0	0.119403	0.148649	0.131805	0.876289	0.848276	0.864307	0.965174	0.97973	0.971347	0.845771	0.831081	0.842466	0.723357	0.838426	0.880597	0.851351	0.845638	0.730697	0.865974	Macrophage colony stimulating factor receptor	Enzyme > Kinase > Protein Kinase	Homo sapiens	SINGLE PROTEIN	7.5	148
CHEMBL1844	90	37	24	151	115	0	0	13	9	201	148	349	0.935323	0.939189	0.936963	0.751244	0.777027	0.762178	0.18408	0.162162	0.174785	0	0	0	0.0646766	0.0608108	0.0630372	0.920732	0.927419	0.923611	0.81592	0.837838	0.825215	0.751244	0.777027	0.912698	0.845164	0.764135	0.935323	0.939189	0.926667	0.871646	0.937256	Macrophage colony stimulating factor receptor	Enzyme > Kinase > Protein Kinase	Homo sapiens	SINGLE PROTEIN	7.5	148
CHEMBL1844	95	93	36	103	109	0	0	5	3	201	148	349	0.975124	0.97973	0.977077	0.512438	0.736486	0.60745	0.462687	0.243243	0.369628	0	0	0	0.0248756	0.0202703	0.0229226	0.953704	0.973214	0.963636	0.537313	0.756757	0.630372	0.512438	0.736486	0.964602	0.927378	0.624462	0.975124	0.97973	0.973154	0.953221	0.977427	Macrophage colony stimulating factor receptor	Enzyme > Kinase > Protein Kinase	Homo sapiens	SINGLE PROTEIN	7.5	148
CHEMBL1850	70	0	0	166	47	41	8	10	4	217	59	276	0.764977	0.79661	0.771739	0.764977	0.79661	0.771739	0	0	0	0.18894	0.135593	0.177536	0.0460829	0.0677966	0.0507246	0.943182	0.921569	0.938326	0.81106	0.864407	0.822464	0.764977	0.79661	0.87037	0.832282	0.780794	0.764977	0.79661	0.87037	0.832282	0.780794	Dopamine D5 receptor	Membrane receptor > Family A GPCR	Homo sapiens	SINGLE PROTEIN	7	59
CHEMBL1850	75	0	0	178	48	23	7	16	4	217	59	276	0.820276	0.813559	0.818841	0.820276	0.813559	0.818841	0	0	0	0.105991	0.118644	0.108696	0.0737327	0.0677966	0.0724638	0.917526	0.923077	0.918699	0.894009	0.881356	0.891304	0.820276	0.813559	0.827586	0.78229	0.816918	0.820276	0.813559	0.827586	0.78229	0.816918	Dopamine D5 receptor	Membrane receptor > Family A GPCR	Homo sapiens	SINGLE PROTEIN	7	59
CHEMBL1850	80	0	1	185	48	10	4	22	6	217	59	276	0.852535	0.830508	0.847826	0.852535	0.813559	0.844203	0	0.0169492	0.00362319	0.0460829	0.0677966	0.0507246	0.101382	0.101695	0.101449	0.89372	0.888889	0.89272	0.953917	0.915254	0.945652	0.852535	0.813559	0.774194	0.715585	0.833047	0.852535	0.830508	0.777778	0.718927	0.841522	Dopamine D5 receptor	Membrane receptor > Family A GPCR	Homo sapiens	SINGLE PROTEIN	7	59
CHEMBL1850	85	13	4	180	49	0	0	24	6	217	59	276	0.889401	0.898305	0.891304	0.829493	0.830508	0.82971	0.0599078	0.0677966	0.0615942	0	0	0	0.110599	0.101695	0.108696	0.882353	0.890909	0.88417	0.940092	0.932203	0.938406	0.829493	0.830508	0.765625	0.702919	0.830001	0.889401	0.898305	0.779412	0.720026	0.893853	Dopamine D5 receptor	Membrane receptor > Family A GPCR	Homo sapiens	SINGLE PROTEIN	7	59
CHEMBL1850	90	65	10	133	46	0	0	19	3	217	59	276	0.912442	0.949153	0.92029	0.612903	0.779661	0.648551	0.299539	0.169492	0.271739	0	0	0	0.0875576	0.0508475	0.0797101	0.875	0.938776	0.890547	0.700461	0.830508	0.728261	0.612903	0.779661	0.807018	0.746962	0.696282	0.912442	0.949153	0.835821	0.794018	0.930797	Dopamine D5 receptor	Membrane receptor > Family A GPCR	Homo sapiens	SINGLE PROTEIN	7	59
CHEMBL1850	95	190	19	18	39	0	0	9	1	217	59	276	0.958525	0.983051	0.963768	0.0829493	0.661017	0.206522	0.875576	0.322034	0.757246	0	0	0	0.0414747	0.0169492	0.0362319	0.666667	0.975	0.850746	0.124424	0.677966	0.242754	0.0829493	0.661017	0.886364	0.698271	0.371983	0.958525	0.983051	0.920635	0.900328	0.970788	Dopamine D5 receptor	Membrane receptor > Family A GPCR	Homo sapiens	SINGLE PROTEIN	7	59
CHEMBL1855	70	0	0	191	286	47	67	28	35	266	388	654	0.718045	0.737113	0.729358	0.718045	0.737113	0.729358	0	0	0	0.176692	0.17268	0.174312	0.105263	0.0902062	0.0963303	0.872146	0.890966	0.883333	0.823308	0.82732	0.825688	0.718045	0.737113	0.900787	0.759528	0.727579	0.718045	0.737113	0.900787	0.759528	0.727579	Gonadotropin-releasing hormone receptor	Membrane receptor > Family A GPCR	Homo sapiens	SINGLE PROTEIN	7	388
CHEMBL1855	75	0	0	205	299	24	40	37	49	266	388	654	0.770677	0.770619	0.770642	0.770677	0.770619	0.770642	0	0	0	0.0902256	0.103093	0.0978593	0.139098	0.126289	0.131498	0.847107	0.859195	0.854237	0.909774	0.896907	0.902141	0.770677	0.770619	0.874269	0.70162	0.770648	0.770677	0.770619	0.874269	0.70162	0.770648	Gonadotropin-releasing hormone receptor	Membrane receptor > Family A GPCR	Homo sapiens	SINGLE PROTEIN	7	388
CHEMBL1855	80	2	6	216	314	3	4	45	64	266	388	654	0.819549	0.824742	0.82263	0.81203	0.809278	0.810398	0.0075188	0.0154639	0.0122324	0.0112782	0.0103093	0.0107034	0.169173	0.164948	0.166667	0.827586	0.830688	0.829421	0.981203	0.974227	0.977064	0.81203	0.809278	0.852103	0.652149	0.810654	0.819549	0.824742	0.854473	0.655967	0.822146	Gonadotropin-releasing hormone receptor	Membrane receptor > Family A GPCR	Homo sapiens	SINGLE PROTEIN	7	388
CHEMBL1855	85	31	53	202	291	0	0	33	44	266	388	654	0.87594	0.886598	0.882263	0.759398	0.75	0.753823	0.116541	0.136598	0.12844	0	0	0	0.12406	0.113402	0.117737	0.859574	0.868657	0.864912	0.883459	0.863402	0.87156	0.759398	0.75	0.883156	0.723745	0.754699	0.87594	0.886598	0.899346	0.758067	0.881269	Gonadotropin-releasing hormone receptor	Membrane receptor > Family A GPCR	Homo sapiens	SINGLE PROTEIN	7	388
CHEMBL1855	90	65	100	179	261	0	0	22	27	266	388	654	0.917293	0.930412	0.925076	0.672932	0.67268	0.672783	0.244361	0.257732	0.252294	0	0	0	0.0827068	0.0695876	0.0749235	0.890547	0.90625	0.899796	0.755639	0.742268	0.747706	0.672932	0.67268	0.914186	0.79399	0.672806	0.917293	0.930412	0.936446	0.845313	0.923853	Gonadotropin-releasing hormone receptor	Membrane receptor > Family A GPCR	Homo sapiens	SINGLE PROTEIN	7	388
CHEMBL1855	95	110	190	149	189	0	0	7	9	266	388	654	0.973684	0.976804	0.975535	0.56015	0.487113	0.51682	0.413534	0.489691	0.458716	0	0	0	0.0263158	0.0231959	0.0244648	0.955128	0.954545	0.954802	0.586466	0.510309	0.541284	0.56015	0.487113	0.959391	0.908498	0.523632	0.973684	0.976804	0.979328	0.949385	0.975244	Gonadotropin-releasing hormone receptor	Membrane receptor > Family A GPCR	Homo sapiens	SINGLE PROTEIN	7	388
CHEMBL1856	70	0	0	39	78	11	21	0	12	50	111	161	0.78	0.702703	0.726708	0.78	0.702703	0.726708	0	0	0	0.22	0.189189	0.198758	0	0.108108	0.0745342	1	0.866667	0.906977	0.78	0.810811	0.801242	0.78	0.702703	0.928571	0.814092	0.741351	0.78	0.702703	0.928571	0.814092	0.741351	Steroid 5-alpha-reductase 2	Enzyme > Oxidoreductase	Homo sapiens	SINGLE PROTEIN	6.5	111
CHEMBL1856	75	0	0	39	84	8	13	3	14	50	111	161	0.78	0.756757	0.763975	0.78	0.756757	0.763975	0	0	0	0.16	0.117117	0.130435	0.06	0.126126	0.10559	0.928571	0.857143	0.878571	0.84	0.882883	0.869565	0.78	0.756757	0.908108	0.742343	0.768378	0.78	0.756757	0.908108	0.742343	0.768378	Steroid 5-alpha-reductase 2	Enzyme > Oxidoreductase	Homo sapiens	SINGLE PROTEIN	6.5	111
CHEMBL1856	80	0	0	42	90	3	2	5	19	50	111	161	0.84	0.810811	0.819876	0.84	0.810811	0.819876	0	0	0	0.06	0.018018	0.0310559	0.1	0.171171	0.149068	0.893617	0.825688	0.846154	0.94	0.981982	0.968944	0.84	0.810811	0.882353	0.676314	0.825405	0.84	0.810811	0.882353	0.676314	0.825405	Steroid 5-alpha-reductase 2	Enzyme > Oxidoreductase	Homo sapiens	SINGLE PROTEIN	6.5	111
CHEMBL1856	85	7	10	39	88	0	0	4	13	50	111	161	0.92	0.882883	0.89441	0.78	0.792793	0.78882	0.14	0.0900901	0.10559	0	0	0	0.08	0.117117	0.10559	0.906977	0.871287	0.881944	0.86	0.90991	0.89441	0.78	0.792793	0.911917	0.741526	0.786396	0.92	0.882883	0.920188	0.771032	0.901441	Steroid 5-alpha-reductase 2	Enzyme > Oxidoreductase	Homo sapiens	SINGLE PROTEIN	6.5	111
CHEMBL1856	90	20	19	29	83	0	0	1	9	50	111	161	0.98	0.918919	0.937888	0.58	0.747748	0.695652	0.4	0.171171	0.242236	0	0	0	0.02	0.0810811	0.0621118	0.966667	0.902174	0.918033	0.6	0.828829	0.757764	0.58	0.747748	0.943182	0.80791	0.663874	0.98	0.918919	0.953271	0.866432	0.949459	Steroid 5-alpha-reductase 2	Enzyme > Oxidoreductase	Homo sapiens	SINGLE PROTEIN	6.5	111
CHEMBL1856	95	45	37	5	72	0	0	0	2	50	111	161	1	0.981982	0.987578	0.1	0.648649	0.478261	0.9	0.333333	0.509317	0	0	0	0	0.018018	0.0124224	1	0.972973	0.974684	0.1	0.666667	0.490683	0.1	0.648649	0.986301	0.833655	0.374324	1	0.981982	0.990909	0.971706	0.990991	Steroid 5-alpha-reductase 2	Enzyme > Oxidoreductase	Homo sapiens	SINGLE PROTEIN	6.5	111
CHEMBL1860	70	0	0	212	51	57	18	23	2	292	71	363	0.726027	0.71831	0.724518	0.726027	0.71831	0.724518	0	0	0	0.195205	0.253521	0.206612	0.0787671	0.028169	0.0688705	0.902128	0.962264	0.913194	0.804795	0.746479	0.793388	0.726027	0.71831	0.80315	0.766584	0.722169	0.726027	0.71831	0.80315	0.766584	0.722169	Thyroid hormone receptor alpha	Nuclear receptor	Homo sapiens	SINGLE PROTEIN	7	71
CHEMBL1860	75	0	0	222	55	38	11	32	5	292	71	363	0.760274	0.774648	0.763085	0.760274	0.774648	0.763085	0	0	0	0.130137	0.15493	0.134986	0.109589	0.0704225	0.101928	0.874016	0.916667	0.882166	0.869863	0.84507	0.865014	0.760274	0.774648	0.748299	0.69458	0.767461	0.760274	0.774648	0.748299	0.69458	0.767461	Thyroid hormone receptor alpha	Nuclear receptor	Homo sapiens	SINGLE PROTEIN	7	71
CHEMBL1860	80	1	0	238	60	11	4	42	7	292	71	363	0.818493	0.84507	0.823691	0.815068	0.84507	0.820937	0.00342466	0	0.00275482	0.0376712	0.056338	0.0413223	0.143836	0.0985915	0.134986	0.85	0.895522	0.85879	0.958904	0.943662	0.955923	0.815068	0.84507	0.710059	0.645943	0.830069	0.818493	0.84507	0.710059	0.646241	0.831782	Thyroid hormone receptor alpha	Nuclear receptor	Homo sapiens	SINGLE PROTEIN	7	71
CHEMBL1860	85	17	6	233	58	0	0	42	7	292	71	363	0.856164	0.901408	0.865014	0.797945	0.816901	0.801653	0.0582192	0.084507	0.0633609	0	0	0	0.143836	0.0985915	0.134986	0.847273	0.892308	0.855882	0.941781	0.915493	0.936639	0.797945	0.816901	0.70303	0.638268	0.807423	0.856164	0.901408	0.723164	0.660884	0.878786	Thyroid hormone receptor alpha	Nuclear receptor	Homo sapiens	SINGLE PROTEIN	7	71
CHEMBL1860	90	54	14	213	52	0	0	25	5	292	71	363	0.914384	0.929577	0.917355	0.729452	0.732394	0.730028	0.184932	0.197183	0.187328	0	0	0	0.0856164	0.0704225	0.0826446	0.894958	0.912281	0.898305	0.815068	0.802817	0.812672	0.729452	0.732394	0.776119	0.725695	0.730923	0.914384	0.929577	0.814815	0.772392	0.921981	Thyroid hormone receptor alpha	Nuclear receptor	Homo sapiens	SINGLE PROTEIN	7	71
CHEMBL1860	95	150	27	133	43	0	0	9	1	292	71	363	0.969178	0.985915	0.972452	0.455479	0.605634	0.484848	0.513699	0.380282	0.487603	0	0	0	0.0308219	0.0140845	0.0275482	0.93662	0.977273	0.946237	0.486301	0.619718	0.512397	0.455479	0.605634	0.895833	0.865389	0.530557	0.969178	0.985915	0.933333	0.918108	0.977547	Thyroid hormone receptor alpha	Nuclear receptor	Homo sapiens	SINGLE PROTEIN	7	71
CHEMBL1862	70	0	0	455	94	130	24	39	16	624	134	758	0.729167	0.701493	0.724274	0.729167	0.701493	0.724274	0	0	0	0.208333	0.179104	0.203166	0.0625	0.119403	0.0725594	0.921053	0.854545	0.90894	0.791667	0.820896	0.796834	0.729167	0.701493	0.773663	0.722371	0.71533	0.729167	0.701493	0.773663	0.722371	0.71533	Tyrosine-protein kinase ABL	Enzyme > Kinase > Protein Kinase	Homo sapiens	SINGLE PROTEIN	7.5	134
CHEMBL1862	75	1	0	490	101	72	15	61	18	624	134	758	0.786859	0.753731	0.781003	0.785256	0.753731	0.779683	0.00160256	0	0.00131926	0.115385	0.11194	0.114776	0.0977564	0.134328	0.104222	0.889292	0.848739	0.88209	0.883013	0.88806	0.883905	0.785256	0.753731	0.718861	0.658772	0.769494	0.786859	0.753731	0.718861	0.6589	0.770295	Tyrosine-protein kinase ABL	Enzyme > Kinase > Protein Kinase	Homo sapiens	SINGLE PROTEIN	7.5	134
CHEMBL1862	80	14	2	521	109	8	2	81	21	624	134	758	0.857372	0.828358	0.852243	0.834936	0.813433	0.831135	0.0224359	0.0149254	0.0211082	0.0128205	0.0149254	0.0131926	0.129808	0.156716	0.134565	0.865449	0.838462	0.860656	0.964744	0.970149	0.965699	0.834936	0.813433	0.68125	0.613636	0.824184	0.857372	0.828358	0.685185	0.619142	0.842865	Tyrosine-protein kinase ABL	Enzyme > Kinase > Protein Kinase	Homo sapiens	SINGLE PROTEIN	7.5	134
CHEMBL1862	85	106	15	459	104	0	0	59	15	624	134	758	0.905449	0.88806	0.902375	0.735577	0.776119	0.742744	0.169872	0.11194	0.159631	0	0	0	0.0945513	0.11194	0.0976253	0.8861	0.87395	0.88383	0.830128	0.88806	0.840369	0.735577	0.776119	0.737589	0.678887	0.755848	0.905449	0.88806	0.762821	0.714122	0.896754	Tyrosine-protein kinase ABL	Enzyme > Kinase > Protein Kinase	Homo sapiens	SINGLE PROTEIN	7.5	134
CHEMBL1862	90	225	31	362	96	0	0	37	7	624	134	758	0.940705	0.947761	0.941953	0.580128	0.716418	0.604222	0.360577	0.231343	0.337731	0	0	0	0.0592949	0.0522388	0.0580475	0.907268	0.932039	0.912351	0.639423	0.768657	0.662269	0.580128	0.716418	0.813559	0.768045	0.648273	0.940705	0.947761	0.852349	0.823134	0.944233	Tyrosine-protein kinase ABL	Enzyme > Kinase > Protein Kinase	Homo sapiens	SINGLE PROTEIN	7.5	134
CHEMBL1862	95	403	49	198	82	0	0	23	3	624	134	758	0.963141	0.977612	0.965699	0.317308	0.61194	0.369393	0.645833	0.365672	0.596306	0	0	0	0.036859	0.0223881	0.0343008	0.895928	0.964706	0.915033	0.354167	0.634328	0.403694	0.317308	0.61194	0.863158	0.811954	0.464624	0.963141	0.977612	0.909722	0.891952	0.970376	Tyrosine-protein kinase ABL	Enzyme > Kinase > Protein Kinase	Homo sapiens	SINGLE PROTEIN	7.5	134
CHEMBL1864	70	0	0	57	102	7	6	10	39	74	147	221	0.77027	0.693878	0.719457	0.77027	0.693878	0.719457	0	0	0	0.0945946	0.0408163	0.0588235	0.135135	0.265306	0.221719	0.850746	0.723404	0.764423	0.905405	0.959184	0.941176	0.77027	0.693878	0.806324	0.538181	0.732074	0.77027	0.693878	0.806324	0.538181	0.732074	Thrombopoietin receptor	Membrane receptor	Homo sapiens	SINGLE PROTEIN	6	147
CHEMBL1864	75	3	4	57	105	0	0	14	38	74	147	221	0.810811	0.741497	0.764706	0.77027	0.714286	0.733032	0.0405405	0.0272109	0.0316742	0	0	0	0.189189	0.258503	0.235294	0.802817	0.734266	0.757009	0.959459	0.972789	0.968326	0.77027	0.714286	0.801527	0.508983	0.742278	0.810811	0.741497	0.807407	0.524674	0.776154	Thrombopoietin receptor	Membrane receptor	Homo sapiens	SINGLE PROTEIN	6	147
CHEMBL1864	80	13	22	53	99	0	0	8	26	74	147	221	0.891892	0.823129	0.846154	0.716216	0.673469	0.687783	0.175676	0.14966	0.158371	0	0	0	0.108108	0.176871	0.153846	0.868852	0.792	0.817204	0.824324	0.85034	0.841629	0.716216	0.673469	0.853448	0.627652	0.694843	0.891892	0.823129	0.876812	0.684549	0.857511	Thrombopoietin receptor	Membrane receptor	Homo sapiens	SINGLE PROTEIN	6	147
CHEMBL1864	85	30	39	39	90	0	0	5	18	74	147	221	0.932432	0.877551	0.895928	0.527027	0.612245	0.58371	0.405405	0.265306	0.312217	0	0	0	0.0675676	0.122449	0.104072	0.886364	0.833333	0.848684	0.594595	0.734694	0.687783	0.527027	0.612245	0.8867	0.6742	0.569636	0.932432	0.877551	0.918149	0.782418	0.904992	Thrombopoietin receptor	Membrane receptor	Homo sapiens	SINGLE PROTEIN	6	147
CHEMBL1864	90	49	54	22	85	0	0	3	8	74	147	221	0.959459	0.945578	0.950226	0.297297	0.578231	0.484163	0.662162	0.367347	0.466063	0	0	0	0.0405405	0.0544218	0.0497738	0.88	0.913978	0.90678	0.337838	0.632653	0.533937	0.297297	0.578231	0.939227	0.745106	0.437764	0.959459	0.945578	0.961938	0.891217	0.952519	Thrombopoietin receptor	Membrane receptor	Homo sapiens	SINGLE PROTEIN	6	147
CHEMBL1864	95	62	83	11	62	0	0	1	2	74	147	221	0.986486	0.986395	0.986425	0.148649	0.421769	0.330317	0.837838	0.564626	0.656109	0	0	0	0.0135135	0.0136054	0.0135747	0.916667	0.96875	0.960526	0.162162	0.435374	0.343891	0.148649	0.421769	0.976378	0.857406	0.285209	0.986486	0.986395	0.989761	0.969677	0.986441	Thrombopoietin receptor	Membrane receptor	Homo sapiens	SINGLE PROTEIN	6	147
CHEMBL1865	70	0	0	337	530	103	156	35	54	475	740	1215	0.709474	0.716216	0.71358	0.709474	0.716216	0.71358	0	0	0	0.216842	0.210811	0.213169	0.0736842	0.072973	0.073251	0.905914	0.907534	0.906904	0.783158	0.789189	0.786831	0.709474	0.716216	0.922541	0.806669	0.712845	0.709474	0.716216	0.922541	0.806669	0.712845	Histone deacetylase 6	Epigenetic regulator	Homo sapiens	SINGLE PROTEIN	6	740
CHEMBL1865	75	0	0	361	574	65	86	49	80	475	740	1215	0.76	0.775676	0.769547	0.76	0.775676	0.769547	0	0	0	0.136842	0.116216	0.12428	0.103158	0.108108	0.106173	0.880488	0.877676	0.878759	0.863158	0.883784	0.87572	0.76	0.775676	0.898982	0.748998	0.767838	0.76	0.775676	0.898982	0.748998	0.767838	Histone deacetylase 6	Epigenetic regulator	Homo sapiens	SINGLE PROTEIN	6	740
CHEMBL1865	80	5	2	385	609	13	23	72	106	475	740	1215	0.821053	0.825676	0.823868	0.810526	0.822973	0.818107	0.0105263	0.0027027	0.00576132	0.0273684	0.0310811	0.0296296	0.151579	0.143243	0.146502	0.842451	0.851748	0.848123	0.962105	0.966216	0.964609	0.810526	0.822973	0.872493	0.686248	0.81675	0.821053	0.825676	0.872857	0.688552	0.823364	Histone deacetylase 6	Epigenetic regulator	Homo sapiens	SINGLE PROTEIN	6	740
CHEMBL1865	85	47	62	375	585	0	0	53	93	475	740	1215	0.888421	0.874324	0.879835	0.789474	0.790541	0.790123	0.0989474	0.0837838	0.0897119	0	0	0	0.111579	0.125676	0.120165	0.876168	0.862832	0.867993	0.901053	0.916216	0.910288	0.789474	0.790541	0.889058	0.728531	0.790007	0.888421	0.874324	0.898611	0.753164	0.881373	Histone deacetylase 6	Epigenetic regulator	Homo sapiens	SINGLE PROTEIN	6	740
CHEMBL1865	90	109	175	337	512	0	0	29	53	475	740	1215	0.938947	0.928378	0.93251	0.709474	0.691892	0.698765	0.229474	0.236486	0.233745	0	0	0	0.0610526	0.0716216	0.0674897	0.920765	0.906195	0.911923	0.770526	0.763514	0.766255	0.709474	0.691892	0.925859	0.818688	0.700683	0.938947	0.928378	0.943681	0.860277	0.933663	Histone deacetylase 6	Epigenetic regulator	Homo sapiens	SINGLE PROTEIN	6	740
CHEMBL1865	95	177	336	284	385	0	0	14	19	475	740	1215	0.970526	0.974324	0.97284	0.597895	0.52027	0.550617	0.372632	0.454054	0.422222	0	0	0	0.0294737	0.0256757	0.0271605	0.95302	0.95297	0.952991	0.627368	0.545946	0.577778	0.597895	0.52027	0.958904	0.904096	0.559083	0.970526	0.974324	0.977627	0.943108	0.972425	Histone deacetylase 6	Epigenetic regulator	Homo sapiens	SINGLE PROTEIN	6	740
CHEMBL1867	70	0	0	795	162	262	62	33	6	1090	230	1320	0.729358	0.704348	0.725	0.729358	0.704348	0.725	0	0	0	0.240367	0.269565	0.245455	0.0302752	0.026087	0.0295455	0.960145	0.964286	0.960843	0.759633	0.730435	0.754545	0.729358	0.704348	0.892562	0.87239	0.716853	0.729358	0.704348	0.892562	0.87239	0.716853	Alpha-2a adrenergic receptor	Membrane receptor > Family A GPCR	Homo sapiens	SINGLE PROTEIN	7	230
CHEMBL1867	75	0	0	864	174	181	47	45	9	1090	230	1320	0.792661	0.756522	0.786364	0.792661	0.756522	0.786364	0	0	0	0.166055	0.204348	0.172727	0.0412844	0.0391304	0.0409091	0.950495	0.95082	0.950549	0.833945	0.795652	0.827273	0.792661	0.756522	0.865672	0.840727	0.774591	0.792661	0.756522	0.865672	0.840727	0.774591	Alpha-2a adrenergic receptor	Membrane receptor > Family A GPCR	Homo sapiens	SINGLE PROTEIN	7	230
CHEMBL1867	80	0	0	904	188	123	32	63	10	1090	230	1320	0.829358	0.817391	0.827273	0.829358	0.817391	0.827273	0	0	0	0.112844	0.13913	0.117424	0.0577982	0.0434783	0.055303	0.93485	0.949495	0.937339	0.887156	0.86087	0.882576	0.829358	0.817391	0.837416	0.8079	0.823375	0.829358	0.817391	0.837416	0.8079	0.823375	Alpha-2a adrenergic receptor	Membrane receptor > Family A GPCR	Homo sapiens	SINGLE PROTEIN	7	230
CHEMBL1867	85	0	0	961	200	43	12	86	18	1090	230	1320	0.881651	0.869565	0.879545	0.881651	0.869565	0.879545	0	0	0	0.0394495	0.0521739	0.0416667	0.0788991	0.0782609	0.0787879	0.917861	0.917431	0.917787	0.96055	0.947826	0.958333	0.881651	0.869565	0.793651	0.754163	0.875608	0.881651	0.869565	0.793651	0.754163	0.875608	Alpha-2a adrenergic receptor	Membrane receptor > Family A GPCR	Homo sapiens	SINGLE PROTEIN	7	230
CHEMBL1867	90	33	13	969	198	0	0	88	19	1090	230	1320	0.919266	0.917391	0.918939	0.888991	0.86087	0.884091	0.0302752	0.0565217	0.0348485	0	0	0	0.0807339	0.0826087	0.0810606	0.916746	0.912442	0.916013	0.969725	0.943478	0.965152	0.888991	0.86087	0.787276	0.747066	0.87493	0.919266	0.917391	0.797732	0.758187	0.918329	Alpha-2a adrenergic receptor	Membrane receptor > Family A GPCR	Homo sapiens	SINGLE PROTEIN	7	230
CHEMBL1867	95	202	55	842	169	0	0	46	6	1090	230	1320	0.957798	0.973913	0.960606	0.772477	0.734783	0.765909	0.185321	0.23913	0.194697	0	0	0	0.0422018	0.026087	0.0393939	0.948198	0.965714	0.951082	0.814679	0.76087	0.805303	0.772477	0.734783	0.866667	0.843748	0.75363	0.957798	0.973913	0.896	0.876157	0.965856	Alpha-2a adrenergic receptor	Membrane receptor > Family A GPCR	Homo sapiens	SINGLE PROTEIN	7	230
CHEMBL1868	70	5	0	917	47	182	10	80	7	1184	64	1248	0.778716	0.734375	0.776442	0.774493	0.734375	0.772436	0.00422297	0	0.00400641	0.153716	0.15625	0.153846	0.0675676	0.109375	0.0697115	0.919759	0.87037	0.917222	0.842061	0.84375	0.842147	0.774493	0.734375	0.519337	0.535186	0.754434	0.778716	0.734375	0.519337	0.535352	0.756546	Vascular endothelial growth factor receptor 1	Enzyme > Kinase > Protein Kinase	Homo sapiens	SINGLE PROTEIN	7.5	64
CHEMBL1868	75	7	0	969	51	89	5	119	8	1184	64	1248	0.824324	0.796875	0.822917	0.818412	0.796875	0.817308	0.00591216	0	0.00560897	0.0751689	0.078125	0.0753205	0.100507	0.125	0.101763	0.890625	0.864407	0.889276	0.918919	0.921875	0.919071	0.818412	0.796875	0.445415	0.46939	0.807644	0.824324	0.796875	0.445415	0.469654	0.8106	Vascular endothelial growth factor receptor 1	Enzyme > Kinase > Protein Kinase	Homo sapiens	SINGLE PROTEIN	7.5	64
CHEMBL1868	80	52	0	976	55	6	0	150	9	1184	64	1248	0.868243	0.859375	0.867788	0.824324	0.859375	0.826122	0.0439189	0	0.0416667	0.00506757	0	0.00480769	0.126689	0.140625	0.127404	0.866785	0.859375	0.866387	0.951014	1	0.953526	0.824324	0.859375	0.408922	0.433807	0.84185	0.868243	0.859375	0.408922	0.435945	0.863809	Vascular endothelial growth factor receptor 1	Enzyme > Kinase > Protein Kinase	Homo sapiens	SINGLE PROTEIN	7.5	64
CHEMBL1868	85	258	7	819	51	0	0	107	6	1184	64	1248	0.909628	0.90625	0.909455	0.691723	0.796875	0.697115	0.217905	0.109375	0.21234	0	0	0	0.0903716	0.09375	0.0905449	0.884449	0.894737	0.885046	0.782095	0.890625	0.78766	0.691723	0.796875	0.474419	0.495825	0.744299	0.909628	0.90625	0.50655	0.531294	0.907939	Vascular endothelial growth factor receptor 1	Enzyme > Kinase > Protein Kinase	Homo sapiens	SINGLE PROTEIN	7.5	64
CHEMBL1868	90	639	15	476	44	0	0	69	5	1184	64	1248	0.941723	0.921875	0.940705	0.402027	0.6875	0.416667	0.539696	0.234375	0.524038	0	0	0	0.058277	0.078125	0.0592949	0.873394	0.897959	0.875421	0.460304	0.765625	0.475962	0.402027	0.6875	0.54321	0.540677	0.544764	0.941723	0.921875	0.614583	0.627861	0.931799	Vascular endothelial growth factor receptor 1	Enzyme > Kinase > Protein Kinase	Homo sapiens	SINGLE PROTEIN	7.5	64
CHEMBL1868	95	1087	30	58	32	0	0	39	2	1184	64	1248	0.967061	0.96875	0.967147	0.0489865	0.5	0.0721154	0.918074	0.46875	0.895032	0	0	0	0.0329392	0.03125	0.0328526	0.597938	0.941176	0.687023	0.0819257	0.53125	0.104968	0.0489865	0.5	0.609524	0.474353	0.274493	0.967061	0.96875	0.751515	0.756853	0.967905	Vascular endothelial growth factor receptor 1	Enzyme > Kinase > Protein Kinase	Homo sapiens	SINGLE PROTEIN	7.5	64
CHEMBL1871	70	0	0	615	394	201	125	63	29	879	548	1427	0.699659	0.718978	0.707078	0.699659	0.718978	0.707078	0	0	0	0.228669	0.228102	0.228451	0.0716724	0.0529197	0.0644709	0.90708	0.931442	0.91644	0.771331	0.771898	0.771549	0.699659	0.718978	0.895455	0.827748	0.709318	0.699659	0.718978	0.895455	0.827748	0.709318	Androgen Receptor	Nuclear receptor	Homo sapiens	SINGLE PROTEIN	7	548
CHEMBL1871	75	0	0	669	413	132	90	78	45	879	548	1427	0.761092	0.75365	0.758234	0.761092	0.75365	0.758234	0	0	0	0.150171	0.164234	0.155571	0.0887372	0.0821168	0.0861948	0.895582	0.901747	0.897925	0.849829	0.835766	0.844429	0.761092	0.75365	0.87039	0.787664	0.757371	0.761092	0.75365	0.87039	0.787664	0.757371	Androgen Receptor	Nuclear receptor	Homo sapiens	SINGLE PROTEIN	7	548
CHEMBL1871	80	0	0	726	444	37	31	116	73	879	548	1427	0.825939	0.810219	0.819902	0.825939	0.810219	0.819902	0	0	0	0.0420933	0.0565693	0.0476524	0.131968	0.133212	0.132446	0.862233	0.858801	0.860927	0.957907	0.943431	0.952348	0.825939	0.810219	0.824513	0.711196	0.818079	0.825939	0.810219	0.824513	0.711196	0.818079	Androgen Receptor	Nuclear receptor	Homo sapiens	SINGLE PROTEIN	7	548
CHEMBL1871	85	48	39	720	437	0	0	111	72	879	548	1427	0.87372	0.868613	0.871759	0.819113	0.797445	0.810792	0.0546075	0.0711679	0.0609671	0	0	0	0.12628	0.131387	0.128241	0.866426	0.858546	0.863433	0.945392	0.928832	0.939033	0.819113	0.797445	0.826868	0.715695	0.808279	0.87372	0.868613	0.838767	0.733711	0.871167	Androgen Receptor	Nuclear receptor	Homo sapiens	SINGLE PROTEIN	7	548
CHEMBL1871	90	156	111	657	398	0	0	66	39	879	548	1427	0.924915	0.928832	0.926419	0.74744	0.726277	0.739313	0.177474	0.202555	0.187106	0	0	0	0.0750853	0.0711679	0.0735809	0.908714	0.910755	0.909483	0.822526	0.797445	0.812894	0.74744	0.726277	0.883463	0.810548	0.736859	0.924915	0.928832	0.9065	0.846565	0.926873	Androgen Receptor	Nuclear receptor	Homo sapiens	SINGLE PROTEIN	7	548
CHEMBL1871	95	285	216	563	320	0	0	31	12	879	548	1427	0.964733	0.978102	0.969867	0.640501	0.583942	0.618781	0.324232	0.394161	0.351086	0	0	0	0.0352673	0.0218978	0.0301331	0.947811	0.963855	0.953564	0.675768	0.605839	0.648914	0.640501	0.583942	0.937042	0.901179	0.612221	0.964733	0.978102	0.961435	0.937086	0.971417	Androgen Receptor	Nuclear receptor	Homo sapiens	SINGLE PROTEIN	7	548
CHEMBL1875	70	0	0	79	228	21	66	7	18	107	312	419	0.738318	0.730769	0.732697	0.738318	0.730769	0.732697	0	0	0	0.196262	0.211538	0.207637	0.0654206	0.0576923	0.0596659	0.918605	0.926829	0.924699	0.803738	0.788462	0.792363	0.738318	0.730769	0.948025	0.814473	0.734543	0.738318	0.730769	0.948025	0.814473	0.734543	Serotonin 4 (5-HT4) receptor	Membrane receptor > Family A GPCR	Homo sapiens	SINGLE PROTEIN	7	312
CHEMBL1875	75	0	0	87	246	13	41	7	25	107	312	419	0.813084	0.788462	0.794749	0.813084	0.788462	0.794749	0	0	0	0.121495	0.13141	0.128878	0.0654206	0.0801282	0.0763723	0.925532	0.907749	0.912329	0.878505	0.86859	0.871122	0.813084	0.788462	0.938931	0.790079	0.800773	0.813084	0.788462	0.938931	0.790079	0.800773	Serotonin 4 (5-HT4) receptor	Membrane receptor > Family A GPCR	Homo sapiens	SINGLE PROTEIN	7	312
CHEMBL1875	80	0	0	90	259	7	17	10	36	107	312	419	0.841121	0.830128	0.832936	0.841121	0.830128	0.832936	0	0	0	0.0654206	0.0544872	0.0572792	0.0934579	0.115385	0.109785	0.9	0.877966	0.883544	0.934579	0.945513	0.942721	0.841121	0.830128	0.91844	0.725789	0.835625	0.841121	0.830128	0.91844	0.725789	0.835625	Serotonin 4 (5-HT4) receptor	Membrane receptor > Family A GPCR	Homo sapiens	SINGLE PROTEIN	7	312
CHEMBL1875	85	8	14	89	258	0	0	10	40	107	312	419	0.906542	0.871795	0.880668	0.831776	0.826923	0.828162	0.0747664	0.0448718	0.052506	0	0	0	0.0934579	0.128205	0.119332	0.89899	0.865772	0.874055	0.925234	0.955128	0.947494	0.831776	0.826923	0.911661	0.706463	0.829349	0.906542	0.871795	0.915825	0.723522	0.889168	Serotonin 4 (5-HT4) receptor	Membrane receptor > Family A GPCR	Homo sapiens	SINGLE PROTEIN	7	312
CHEMBL1875	90	18	64	82	230	0	0	7	18	107	312	419	0.934579	0.942308	0.940334	0.766355	0.737179	0.74463	0.168224	0.205128	0.195704	0	0	0	0.0654206	0.0576923	0.0596659	0.921348	0.927419	0.925816	0.831776	0.794872	0.804296	0.766355	0.737179	0.948454	0.819097	0.751767	0.934579	0.942308	0.959217	0.850136	0.938444	Serotonin 4 (5-HT4) receptor	Membrane receptor > Family A GPCR	Homo sapiens	SINGLE PROTEIN	7	312
CHEMBL1875	95	45	124	59	178	0	0	3	10	107	312	419	0.971963	0.967949	0.968974	0.551402	0.570513	0.565632	0.420561	0.397436	0.403341	0	0	0	0.0280374	0.0320513	0.0310263	0.951613	0.946809	0.948	0.579439	0.602564	0.596659	0.551402	0.570513	0.96477	0.867943	0.560957	0.971963	0.967949	0.97893	0.920987	0.969956	Serotonin 4 (5-HT4) receptor	Membrane receptor > Family A GPCR	Homo sapiens	SINGLE PROTEIN	7	312
CHEMBL1878	70	0	0	191	92	39	19	28	15	258	126	384	0.74031	0.730159	0.736979	0.74031	0.730159	0.736979	0	0	0	0.151163	0.150794	0.151042	0.108527	0.119048	0.111979	0.872146	0.859813	0.868098	0.848837	0.849206	0.848958	0.74031	0.730159	0.810573	0.71265	0.735234	0.74031	0.730159	0.810573	0.71265	0.735234	Calcium sensing receptor	Membrane receptor > Family C GPCR	Homo sapiens	SINGLE PROTEIN	7	126
CHEMBL1878	75	0	0	201	98	18	9	39	19	258	126	384	0.77907	0.777778	0.778646	0.77907	0.777778	0.778646	0	0	0	0.0697674	0.0714286	0.0703125	0.151163	0.150794	0.151042	0.8375	0.837607	0.837535	0.930233	0.928571	0.929688	0.77907	0.777778	0.771654	0.651628	0.778424	0.77907	0.777778	0.771654	0.651628	0.778424	Calcium sensing receptor	Membrane receptor > Family C GPCR	Homo sapiens	SINGLE PROTEIN	7	126
CHEMBL1878	80	8	6	209	98	1	0	40	22	258	126	384	0.841085	0.825397	0.835938	0.810078	0.777778	0.799479	0.0310078	0.047619	0.0364583	0.00387597	0	0.00260417	0.155039	0.174603	0.161458	0.839357	0.816667	0.831978	0.965116	0.952381	0.960938	0.810078	0.777778	0.75969	0.635133	0.793928	0.841085	0.825397	0.77037	0.649662	0.833241	Calcium sensing receptor	Membrane receptor > Family C GPCR	Homo sapiens	SINGLE PROTEIN	7	126
CHEMBL1878	85	39	19	191	93	0	0	28	14	258	126	384	0.891473	0.888889	0.890625	0.74031	0.738095	0.739583	0.151163	0.150794	0.151042	0	0	0	0.108527	0.111111	0.109375	0.872146	0.869159	0.871166	0.848837	0.849206	0.848958	0.74031	0.738095	0.815789	0.720512	0.739203	0.891473	0.888889	0.842105	0.761259	0.890181	Calcium sensing receptor	Membrane receptor > Family C GPCR	Homo sapiens	SINGLE PROTEIN	7	126
CHEMBL1878	90	79	37	160	80	0	0	19	9	258	126	384	0.926357	0.928571	0.927083	0.620155	0.634921	0.625	0.306202	0.293651	0.302083	0	0	0	0.0736434	0.0714286	0.0729167	0.893855	0.898876	0.895522	0.693798	0.706349	0.697917	0.620155	0.634921	0.851064	0.773547	0.627538	0.926357	0.928571	0.89313	0.839323	0.927464	Calcium sensing receptor	Membrane receptor > Family C GPCR	Homo sapiens	SINGLE PROTEIN	7	126
CHEMBL1878	95	182	64	67	58	0	0	9	4	258	126	384	0.965116	0.968254	0.966146	0.25969	0.460317	0.325521	0.705426	0.507937	0.640625	0	0	0	0.0348837	0.031746	0.0338542	0.881579	0.935484	0.905797	0.294574	0.492063	0.359375	0.25969	0.460317	0.899225	0.813189	0.360004	0.965116	0.968254	0.949416	0.924386	0.966685	Calcium sensing receptor	Membrane receptor > Family C GPCR	Homo sapiens	SINGLE PROTEIN	7	126
CHEMBL1881	70	0	0	167	52	36	14	8	7	211	73	284	0.791469	0.712329	0.771127	0.791469	0.712329	0.771127	0	0	0	0.170616	0.191781	0.176056	0.0379147	0.0958904	0.0528169	0.954286	0.881356	0.935897	0.829384	0.808219	0.823944	0.791469	0.712329	0.87395	0.831026	0.751899	0.791469	0.712329	0.87395	0.831026	0.751899	Prostanoid EP2 receptor	Membrane receptor > Family A GPCR	Homo sapiens	SINGLE PROTEIN	7	73
CHEMBL1881	75	0	0	171	55	27	11	13	7	211	73	284	0.810427	0.753425	0.795775	0.810427	0.753425	0.795775	0	0	0	0.127962	0.150685	0.133803	0.0616114	0.0958904	0.0704225	0.929348	0.887097	0.918699	0.872038	0.849315	0.866197	0.810427	0.753425	0.846154	0.792624	0.781926	0.810427	0.753425	0.846154	0.792624	0.781926	Prostanoid EP2 receptor	Membrane receptor > Family A GPCR	Homo sapiens	SINGLE PROTEIN	7	73
CHEMBL1881	80	0	1	183	64	13	0	15	8	211	73	284	0.867299	0.890411	0.873239	0.867299	0.876712	0.869718	0	0.0136986	0.00352113	0.0616114	0	0.0457746	0.07109	0.109589	0.0809859	0.924242	0.888889	0.914815	0.938389	0.986301	0.950704	0.867299	0.876712	0.847682	0.790368	0.872005	0.867299	0.890411	0.849673	0.792328	0.878855	Prostanoid EP2 receptor	Membrane receptor > Family A GPCR	Homo sapiens	SINGLE PROTEIN	7	73
CHEMBL1881	85	16	2	177	63	0	0	18	8	211	73	284	0.914692	0.890411	0.908451	0.838863	0.863014	0.84507	0.0758294	0.0273973	0.0633803	0	0	0	0.0853081	0.109589	0.0915493	0.907692	0.887324	0.902256	0.924171	0.972603	0.93662	0.838863	0.863014	0.828947	0.764177	0.850938	0.914692	0.890411	0.833333	0.773601	0.902551	Prostanoid EP2 receptor	Membrane receptor > Family A GPCR	Homo sapiens	SINGLE PROTEIN	7	73
CHEMBL1881	90	73	11	125	55	0	0	13	7	211	73	284	0.938389	0.90411	0.929577	0.592417	0.753425	0.633803	0.345972	0.150685	0.295775	0	0	0	0.0616114	0.0958904	0.0704225	0.905797	0.887097	0.9	0.654028	0.849315	0.704225	0.592417	0.753425	0.846154	0.774121	0.672921	0.938389	0.90411	0.868421	0.821639	0.921249	Prostanoid EP2 receptor	Membrane receptor > Family A GPCR	Homo sapiens	SINGLE PROTEIN	7	73
CHEMBL1881	95	183	22	21	50	0	0	7	1	211	73	284	0.966825	0.986301	0.971831	0.0995261	0.684932	0.25	0.867299	0.30137	0.721831	0	0	0	0.0331754	0.0136986	0.028169	0.75	0.980392	0.898734	0.132701	0.69863	0.278169	0.0995261	0.684932	0.925926	0.77942	0.392229	0.966825	0.986301	0.947368	0.929528	0.976563	Prostanoid EP2 receptor	Membrane receptor > Family A GPCR	Homo sapiens	SINGLE PROTEIN	7	73
CHEMBL1882	70	1	1	38	44	1	0	12	12	52	57	109	0.75	0.789474	0.770642	0.730769	0.77193	0.752294	0.0192308	0.0175439	0.0183486	0.0192308	0	0.00917431	0.230769	0.210526	0.220183	0.76	0.785714	0.773585	0.961538	0.982456	0.972477	0.730769	0.77193	0.785714	0.545714	0.75135	0.75	0.789474	0.789474	0.55418	0.769737	Neuronal acetylcholine receptor protein alpha-4 subunit	Ligand-gated ion channel	Homo sapiens	SINGLE PROTEIN	6.5	57
CHEMBL1882	75	10	4	33	42	0	0	9	11	52	57	109	0.826923	0.807018	0.816514	0.634615	0.736842	0.688073	0.192308	0.0701754	0.12844	0	0	0	0.173077	0.192982	0.183486	0.785714	0.792453	0.789474	0.807692	0.929825	0.87156	0.634615	0.736842	0.807692	0.575844	0.685729	0.826923	0.807018	0.821429	0.6333	0.81697	Neuronal acetylcholine receptor protein alpha-4 subunit	Ligand-gated ion channel	Homo sapiens	SINGLE PROTEIN	6.5	57
CHEMBL1882	80	15	13	31	36	0	0	6	8	52	57	109	0.884615	0.859649	0.87156	0.596154	0.631579	0.614679	0.288462	0.22807	0.256881	0	0	0	0.115385	0.140351	0.12844	0.837838	0.818182	0.82716	0.711538	0.77193	0.743119	0.596154	0.631579	0.837209	0.654014	0.613866	0.884615	0.859649	0.875	0.743512	0.872132	Neuronal acetylcholine receptor protein alpha-4 subunit	Ligand-gated ion channel	Homo sapiens	SINGLE PROTEIN	6.5	57
CHEMBL1882	85	25	27	23	23	0	0	4	7	52	57	109	0.923077	0.877193	0.899083	0.442308	0.403509	0.422018	0.480769	0.473684	0.477064	0	0	0	0.0769231	0.122807	0.100917	0.851852	0.766667	0.807018	0.519231	0.526316	0.522936	0.442308	0.403509	0.807018	0.618519	0.422908	0.923077	0.877193	0.900901	0.799461	0.900135	Neuronal acetylcholine receptor protein alpha-4 subunit	Ligand-gated ion channel	Homo sapiens	SINGLE PROTEIN	6.5	57
CHEMBL1882	90	36	39	14	16	0	0	2	2	52	57	109	0.961538	0.964912	0.963303	0.269231	0.280702	0.275229	0.692308	0.684211	0.688073	0	0	0	0.0384615	0.0350877	0.0366972	0.875	0.888889	0.882353	0.307692	0.315789	0.311927	0.269231	0.280702	0.888889	0.763889	0.274966	0.961538	0.964912	0.964912	0.926451	0.963225	Neuronal acetylcholine receptor protein alpha-4 subunit	Ligand-gated ion channel	Homo sapiens	SINGLE PROTEIN	6.5	57
CHEMBL1882	95	48	54	4	2	0	0	0	1	52	57	109	1	0.982456	0.990826	0.0769231	0.0350877	0.0550459	0.923077	0.947368	0.93578	0	0	0	0	0.0175439	0.00917431	1	0.666667	0.857143	0.0769231	0.0526316	0.0642202	0.0769231	0.0350877	0.8	0.730297	0.0560054	1	0.982456	0.99115	0.981794	0.991228	Neuronal acetylcholine receptor protein alpha-4 subunit	Ligand-gated ion channel	Homo sapiens	SINGLE PROTEIN	6.5	57
CHEMBL1889	70	0	0	825	230	266	85	22	5	1113	320	1433	0.74124	0.71875	0.736218	0.74124	0.71875	0.736218	0	0	0	0.238994	0.265625	0.244941	0.0197664	0.015625	0.0188416	0.974026	0.978723	0.975046	0.761006	0.734375	0.755059	0.74124	0.71875	0.944559	0.929426	0.729995	0.74124	0.71875	0.944559	0.929426	0.729995	Vasopressin V1a receptor	Membrane receptor > Family A GPCR	Homo sapiens	SINGLE PROTEIN	7	320
CHEMBL1889	75	0	0	877	248	203	66	33	6	1113	320	1433	0.78796	0.775	0.785066	0.78796	0.775	0.785066	0	0	0	0.18239	0.20625	0.187718	0.0296496	0.01875	0.0272156	0.963736	0.976378	0.966495	0.81761	0.79375	0.812282	0.78796	0.775	0.927103	0.907371	0.78148	0.78796	0.775	0.927103	0.907371	0.78148	Vasopressin V1a receptor	Membrane receptor > Family A GPCR	Homo sapiens	SINGLE PROTEIN	7	320
CHEMBL1889	80	0	0	917	264	153	50	43	6	1113	320	1433	0.823899	0.825	0.824145	0.823899	0.825	0.824145	0	0	0	0.137466	0.15625	0.141661	0.0386343	0.01875	0.034194	0.955208	0.977778	0.960163	0.862534	0.84375	0.858339	0.823899	0.825	0.915078	0.892324	0.82445	0.823899	0.825	0.915078	0.892324	0.82445	Vasopressin V1a receptor	Membrane receptor > Family A GPCR	Homo sapiens	SINGLE PROTEIN	7	320
CHEMBL1889	85	0	0	965	281	87	31	61	8	1113	320	1433	0.867026	0.878125	0.869505	0.867026	0.878125	0.869505	0	0	0	0.0781671	0.096875	0.0823447	0.0548068	0.025	0.0481507	0.940546	0.972318	0.947529	0.921833	0.903125	0.917655	0.867026	0.878125	0.89065	0.861706	0.872576	0.867026	0.878125	0.89065	0.861706	0.872576	Vasopressin V1a receptor	Membrane receptor > Family A GPCR	Homo sapiens	SINGLE PROTEIN	7	320
CHEMBL1889	90	1	0	1010	299	20	8	82	13	1113	320	1433	0.908356	0.934375	0.914166	0.907457	0.934375	0.913468	0.000898473	0	0.000697837	0.0179695	0.025	0.0195394	0.0736748	0.040625	0.0662945	0.924908	0.958333	0.932336	0.981132	0.975	0.979763	0.907457	0.934375	0.862915	0.825787	0.920916	0.908356	0.934375	0.862915	0.825825	0.921365	Vasopressin V1a receptor	Membrane receptor > Family A GPCR	Homo sapiens	SINGLE PROTEIN	7	320
CHEMBL1889	95	76	47	989	266	0	0	48	7	1113	320	1433	0.956873	0.978125	0.961619	0.888589	0.83125	0.875785	0.0682839	0.146875	0.0858339	0	0	0	0.0431267	0.021875	0.038381	0.953713	0.974359	0.958015	0.931716	0.853125	0.914166	0.888589	0.83125	0.906303	0.882994	0.85992	0.956873	0.978125	0.919236	0.896979	0.967499	Vasopressin V1a receptor	Membrane receptor > Family A GPCR	Homo sapiens	SINGLE PROTEIN	7	320
CHEMBL1892	70	0	0	41	93	5	11	8	24	54	128	182	0.759259	0.726562	0.736264	0.759259	0.726562	0.736264	0	0	0	0.0925926	0.0859375	0.0879121	0.148148	0.1875	0.175824	0.836735	0.794872	0.807229	0.907407	0.914062	0.912088	0.759259	0.726562	0.853211	0.590229	0.742911	0.759259	0.726562	0.853211	0.590229	0.742911	Glutamate carboxypeptidase II	Enzyme > Protease	Homo sapiens	SINGLE PROTEIN	6	128
CHEMBL1892	75	1	4	45	99	0	2	8	23	54	128	182	0.851852	0.804688	0.818681	0.833333	0.773438	0.791209	0.0185185	0.03125	0.0274725	0	0.015625	0.010989	0.148148	0.179688	0.17033	0.849057	0.811475	0.822857	0.981481	0.953125	0.961538	0.833333	0.773438	0.864629	0.622681	0.803385	0.851852	0.804688	0.869198	0.630848	0.82827	Glutamate carboxypeptidase II	Enzyme > Protease	Homo sapiens	SINGLE PROTEIN	6	128
CHEMBL1892	80	7	18	40	89	0	0	7	21	54	128	182	0.87037	0.835938	0.846154	0.740741	0.695312	0.708791	0.12963	0.140625	0.137363	0	0	0	0.12963	0.164062	0.153846	0.851064	0.809091	0.821656	0.87037	0.859375	0.862637	0.740741	0.695312	0.864078	0.620284	0.718027	0.87037	0.835938	0.884298	0.666943	0.853154	Glutamate carboxypeptidase II	Enzyme > Protease	Homo sapiens	SINGLE PROTEIN	6	128
CHEMBL1892	85	23	37	28	74	0	0	3	17	54	128	182	0.944444	0.867188	0.89011	0.518519	0.578125	0.56044	0.425926	0.289062	0.32967	0	0	0	0.0555556	0.132812	0.10989	0.903226	0.813187	0.836066	0.574074	0.710938	0.67033	0.518519	0.578125	0.880952	0.646418	0.548322	0.944444	0.867188	0.917355	0.766398	0.905816	Glutamate carboxypeptidase II	Enzyme > Protease	Homo sapiens	SINGLE PROTEIN	6	128
CHEMBL1892	90	35	59	17	62	0	0	2	7	54	128	182	0.962963	0.945312	0.950549	0.314815	0.484375	0.434066	0.648148	0.460938	0.516484	0	0	0	0.037037	0.0546875	0.0494505	0.894737	0.898551	0.897727	0.351852	0.539062	0.483516	0.314815	0.484375	0.932331	0.732886	0.399595	0.962963	0.945312	0.964143	0.886423	0.954138	Glutamate carboxypeptidase II	Enzyme > Protease	Homo sapiens	SINGLE PROTEIN	6	128
CHEMBL1892	95	50	95	4	30	0	0	0	3	54	128	182	1	0.976562	0.983516	0.0740741	0.234375	0.186813	0.925926	0.742188	0.796703	0	0	0	0	0.0234375	0.0164835	1	0.909091	0.918919	0.0740741	0.257812	0.203297	0.0740741	0.234375	0.952381	0.72075	0.154225	1	0.976562	0.988142	0.961855	0.988281	Glutamate carboxypeptidase II	Enzyme > Protease	Homo sapiens	SINGLE PROTEIN	6	128
CHEMBL1898	70	0	0	198	265	47	72	11	27	256	364	620	0.773438	0.728022	0.746774	0.773438	0.728022	0.746774	0	0	0	0.183594	0.197802	0.191935	0.0429688	0.0741758	0.0612903	0.947368	0.907534	0.924152	0.816406	0.802198	0.808065	0.773438	0.728022	0.933099	0.847492	0.75073	0.773438	0.728022	0.933099	0.847492	0.75073	Serotonin 1b (5-HT1b) receptor	Membrane receptor > Family A GPCR	Homo sapiens	SINGLE PROTEIN	7	364
CHEMBL1898	75	0	0	207	281	34	52	15	31	256	364	620	0.808594	0.771978	0.787097	0.808594	0.771978	0.787097	0	0	0	0.132812	0.142857	0.13871	0.0585938	0.0851648	0.0741935	0.932432	0.900641	0.913858	0.867188	0.857143	0.86129	0.808594	0.771978	0.924342	0.826043	0.790286	0.808594	0.771978	0.924342	0.826043	0.790286	Serotonin 1b (5-HT1b) receptor	Membrane receptor > Family A GPCR	Homo sapiens	SINGLE PROTEIN	7	364
CHEMBL1898	80	0	0	214	295	21	32	21	37	256	364	620	0.835938	0.81044	0.820968	0.835938	0.81044	0.820968	0	0	0	0.0820312	0.0879121	0.0854839	0.0820312	0.101648	0.0935484	0.910638	0.888554	0.897707	0.917969	0.912088	0.914516	0.835938	0.81044	0.910494	0.792636	0.823189	0.835938	0.81044	0.910494	0.792636	0.823189	Serotonin 1b (5-HT1b) receptor	Membrane receptor > Family A GPCR	Homo sapiens	SINGLE PROTEIN	7	364
CHEMBL1898	85	2	6	227	311	0	2	27	45	256	364	620	0.894531	0.870879	0.880645	0.886719	0.854396	0.867742	0.0078125	0.0164835	0.0129032	0	0.00549451	0.00322581	0.105469	0.123626	0.116129	0.893701	0.873596	0.881967	0.992188	0.978022	0.983871	0.886719	0.854396	0.896254	0.760961	0.870557	0.894531	0.870879	0.898017	0.763723	0.882705	Serotonin 1b (5-HT1b) receptor	Membrane receptor > Family A GPCR	Homo sapiens	SINGLE PROTEIN	7	364
CHEMBL1898	90	35	47	204	291	0	0	17	26	256	364	620	0.933594	0.928571	0.930645	0.796875	0.799451	0.798387	0.136719	0.129121	0.132258	0	0	0	0.0664062	0.0714286	0.0693548	0.923077	0.917981	0.920074	0.863281	0.870879	0.867742	0.796875	0.799451	0.9312	0.836397	0.798163	0.933594	0.928571	0.940195	0.858073	0.931083	Serotonin 1b (5-HT1b) receptor	Membrane receptor > Family A GPCR	Homo sapiens	SINGLE PROTEIN	7	364
CHEMBL1898	95	128	105	117	246	0	0	11	13	256	364	620	0.957031	0.964286	0.96129	0.457031	0.675824	0.585484	0.5	0.288462	0.375806	0	0	0	0.0429688	0.0357143	0.0387097	0.914062	0.949807	0.937984	0.5	0.711538	0.624194	0.457031	0.675824	0.953488	0.860527	0.566428	0.957031	0.964286	0.966942	0.920271	0.960658	Serotonin 1b (5-HT1b) receptor	Membrane receptor > Family A GPCR	Homo sapiens	SINGLE PROTEIN	7	364
CHEMBL1899	70	0	0	50	217	13	68	0	4	63	289	352	0.793651	0.750865	0.758523	0.793651	0.750865	0.758523	0	0	0	0.206349	0.235294	0.230114	0	0.0138408	0.0113636	1	0.9819	0.98524	0.793651	0.764706	0.769886	0.793651	0.750865	0.990868	0.953503	0.772258	0.793651	0.750865	0.990868	0.953503	0.772258	Serotonin 3a (5-HT3a) receptor	Ligand-gated ion channel	Homo sapiens	SINGLE PROTEIN	5	289
CHEMBL1899	75	0	0	52	227	10	56	1	6	63	289	352	0.825397	0.785467	0.792614	0.825397	0.785467	0.792614	0	0	0	0.15873	0.193772	0.1875	0.015873	0.0207612	0.0198864	0.981132	0.974249	0.975524	0.84127	0.806228	0.8125	0.825397	0.785467	0.984816	0.923232	0.805432	0.825397	0.785467	0.984816	0.923232	0.805432	Serotonin 3a (5-HT3a) receptor	Ligand-gated ion channel	Homo sapiens	SINGLE PROTEIN	5	289
CHEMBL1899	80	0	0	55	241	7	40	1	8	63	289	352	0.873016	0.83391	0.840909	0.873016	0.83391	0.840909	0	0	0	0.111111	0.138408	0.133523	0.015873	0.0276817	0.0255682	0.982143	0.967871	0.970492	0.888889	0.861592	0.866477	0.873016	0.83391	0.98167	0.908544	0.853463	0.873016	0.83391	0.98167	0.908544	0.853463	Serotonin 3a (5-HT3a) receptor	Ligand-gated ion channel	Homo sapiens	SINGLE PROTEIN	5	289
CHEMBL1899	85	0	0	57	259	1	18	5	12	63	289	352	0.904762	0.896194	0.897727	0.904762	0.896194	0.897727	0	0	0	0.015873	0.0622837	0.0539773	0.0793651	0.0415225	0.0482955	0.919355	0.95572	0.948949	0.984127	0.937716	0.946023	0.904762	0.896194	0.968224	0.840425	0.900478	0.904762	0.896194	0.968224	0.840425	0.900478	Serotonin 3a (5-HT3a) receptor	Ligand-gated ion channel	Homo sapiens	SINGLE PROTEIN	5	289
CHEMBL1899	90	0	7	58	261	0	0	5	21	63	289	352	0.920635	0.927336	0.926136	0.920635	0.903114	0.90625	0	0.0242215	0.0198864	0	0	0	0.0793651	0.0726644	0.0738636	0.920635	0.925532	0.924638	1	0.975779	0.980114	0.920635	0.903114	0.952555	0.77803	0.911875	0.920635	0.927336	0.953737	0.779121	0.923985	Serotonin 3a (5-HT3a) receptor	Ligand-gated ion channel	Homo sapiens	SINGLE PROTEIN	5	289
CHEMBL1899	95	6	73	57	204	0	0	0	12	63	289	352	1	0.958478	0.965909	0.904762	0.705882	0.741477	0.0952381	0.252595	0.224432	0	0	0	0	0.0415225	0.0340909	1	0.944444	0.956044	0.904762	0.747405	0.775568	0.904762	0.705882	0.971429	0.883285	0.805322	1	0.958478	0.978799	0.897285	0.979239	Serotonin 3a (5-HT3a) receptor	Ligand-gated ion channel	Homo sapiens	SINGLE PROTEIN	5	289
CHEMBL1900	70	0	0	73	122	19	29	9	13	101	164	265	0.722772	0.743902	0.735849	0.722772	0.743902	0.735849	0	0	0	0.188119	0.176829	0.181132	0.0891089	0.0792683	0.0830189	0.890244	0.903704	0.898618	0.811881	0.823171	0.818868	0.722772	0.743902	0.917293	0.787011	0.733337	0.722772	0.743902	0.917293	0.787011	0.733337	Aldose reductase	Enzyme	Homo sapiens	SINGLE PROTEIN	6	164
CHEMBL1900	75	0	0	79	129	9	20	13	15	101	164	265	0.782178	0.786585	0.784906	0.782178	0.786585	0.784906	0	0	0	0.0891089	0.121951	0.109434	0.128713	0.0914634	0.10566	0.858696	0.895833	0.881356	0.910891	0.878049	0.890566	0.782178	0.786585	0.902098	0.751697	0.784382	0.782178	0.786585	0.902098	0.751697	0.784382	Aldose reductase	Enzyme	Homo sapiens	SINGLE PROTEIN	6	164
CHEMBL1900	80	0	1	83	135	3	9	15	19	101	164	265	0.821782	0.829268	0.826415	0.821782	0.823171	0.822642	0	0.00609756	0.00377358	0.029703	0.054878	0.045283	0.148515	0.115854	0.128302	0.846939	0.876623	0.865079	0.970297	0.939024	0.950943	0.821782	0.823171	0.888158	0.718627	0.822476	0.821782	0.829268	0.888889	0.719356	0.825525	Aldose reductase	Enzyme	Homo sapiens	SINGLE PROTEIN	6	164
CHEMBL1900	85	6	13	83	134	0	0	12	17	101	164	265	0.881188	0.896341	0.890566	0.821782	0.817073	0.818868	0.0594059	0.0792683	0.0716981	0	0	0	0.118812	0.103659	0.109434	0.873684	0.887417	0.882114	0.940594	0.920732	0.928302	0.821782	0.817073	0.902357	0.754426	0.819428	0.881188	0.896341	0.910217	0.770811	0.888765	Aldose reductase	Enzyme	Homo sapiens	SINGLE PROTEIN	6	164
CHEMBL1900	90	20	31	74	120	0	0	7	13	101	164	265	0.930693	0.920732	0.924528	0.732673	0.731707	0.732075	0.19802	0.189024	0.192453	0	0	0	0.0693069	0.0792683	0.0754717	0.91358	0.902256	0.906542	0.80198	0.810976	0.807547	0.732673	0.731707	0.923077	0.805582	0.73219	0.930693	0.920732	0.937888	0.842769	0.925712	Aldose reductase	Enzyme	Homo sapiens	SINGLE PROTEIN	6	164
CHEMBL1900	95	40	85	59	73	0	0	2	6	101	164	265	0.980198	0.963415	0.969811	0.584158	0.445122	0.498113	0.39604	0.518293	0.471698	0	0	0	0.019802	0.0365854	0.0301887	0.967213	0.924051	0.942857	0.60396	0.481707	0.528302	0.584158	0.445122	0.948052	0.88613	0.51464	0.980198	0.963415	0.975309	0.936961	0.971806	Aldose reductase	Enzyme	Homo sapiens	SINGLE PROTEIN	6	164
CHEMBL1901	70	0	0	724	99	236	29	14	2	974	130	1104	0.743326	0.761538	0.745471	0.743326	0.761538	0.745471	0	0	0	0.2423	0.223077	0.240036	0.0143737	0.0153846	0.0144928	0.98103	0.980198	0.98093	0.7577	0.776923	0.759964	0.743326	0.761538	0.925234	0.916237	0.752432	0.743326	0.761538	0.925234	0.916237	0.752432	Cholecystokinin A receptor	Membrane receptor > Family A GPCR	Homo sapiens	SINGLE PROTEIN	7	130
CHEMBL1901	75	0	0	781	101	177	27	16	2	974	130	1104	0.801848	0.776923	0.798913	0.801848	0.776923	0.798913	0	0	0	0.181725	0.207692	0.184783	0.0164271	0.0153846	0.0163043	0.979925	0.980583	0.98	0.818275	0.792308	0.815217	0.801848	0.776923	0.918182	0.909232	0.789386	0.801848	0.776923	0.918182	0.909232	0.789386	Cholecystokinin A receptor	Membrane receptor > Family A GPCR	Homo sapiens	SINGLE PROTEIN	7	130
CHEMBL1901	80	0	0	826	105	126	23	22	2	974	130	1104	0.848049	0.807692	0.843297	0.848049	0.807692	0.843297	0	0	0	0.129363	0.176923	0.134964	0.0225873	0.0153846	0.0217391	0.974057	0.981308	0.974869	0.870637	0.823077	0.865036	0.848049	0.807692	0.897436	0.887446	0.827871	0.848049	0.807692	0.897436	0.887446	0.827871	Cholecystokinin A receptor	Membrane receptor > Family A GPCR	Homo sapiens	SINGLE PROTEIN	7	130
CHEMBL1901	85	0	0	866	112	79	14	29	4	974	130	1104	0.889117	0.861538	0.88587	0.889117	0.861538	0.88587	0	0	0	0.0811088	0.107692	0.0842391	0.0297741	0.0307692	0.0298913	0.967598	0.965517	0.967359	0.918891	0.892308	0.915761	0.889117	0.861538	0.871595	0.858433	0.875328	0.889117	0.861538	0.871595	0.858433	0.875328	Cholecystokinin A receptor	Membrane receptor > Family A GPCR	Homo sapiens	SINGLE PROTEIN	7	130
CHEMBL1901	90	0	1	905	122	31	3	38	4	974	130	1104	0.929158	0.946154	0.931159	0.929158	0.938462	0.930254	0	0.00769231	0.000905797	0.0318275	0.0230769	0.0307971	0.0390144	0.0307692	0.0380435	0.959703	0.968254	0.960711	0.968172	0.969231	0.968297	0.929158	0.938462	0.853147	0.838739	0.93381	0.929158	0.946154	0.854167	0.839668	0.937656	Cholecystokinin A receptor	Membrane receptor > Family A GPCR	Homo sapiens	SINGLE PROTEIN	7	130
CHEMBL1901	95	72	5	864	121	1	0	37	4	974	130	1104	0.960986	0.969231	0.961957	0.887064	0.930769	0.89221	0.073922	0.0384615	0.0697464	0.00102669	0	0.000905797	0.0379877	0.0307692	0.0371377	0.958935	0.968	0.960039	0.925051	0.961538	0.929348	0.887064	0.930769	0.855124	0.839998	0.908916	0.960986	0.969231	0.860068	0.846087	0.965108	Cholecystokinin A receptor	Membrane receptor > Family A GPCR	Homo sapiens	SINGLE PROTEIN	7	130
CHEMBL1902	70	0	0	96	78	36	29	13	4	145	111	256	0.662069	0.702703	0.679688	0.662069	0.702703	0.679688	0	0	0	0.248276	0.261261	0.253906	0.0896552	0.036036	0.0664062	0.880734	0.95122	0.910995	0.751724	0.738739	0.746094	0.662069	0.702703	0.901734	0.824515	0.682386	0.662069	0.702703	0.901734	0.824515	0.682386	FK506-binding protein 1A	Enzyme	Homo sapiens	SINGLE PROTEIN	6	111
CHEMBL1902	75	0	0	108	87	20	18	17	6	145	111	256	0.744828	0.783784	0.761719	0.744828	0.783784	0.761719	0	0	0	0.137931	0.162162	0.148438	0.117241	0.0540541	0.0898438	0.864	0.935484	0.894495	0.862069	0.837838	0.851562	0.744828	0.783784	0.883249	0.791657	0.764306	0.744828	0.783784	0.883249	0.791657	0.764306	FK506-binding protein 1A	Enzyme	Homo sapiens	SINGLE PROTEIN	6	111
CHEMBL1902	80	1	0	117	93	6	5	21	13	145	111	256	0.813793	0.837838	0.824219	0.806897	0.837838	0.820312	0.00689655	0	0.00390625	0.0413793	0.045045	0.0429688	0.144828	0.117117	0.132812	0.847826	0.877358	0.860656	0.951724	0.954955	0.953125	0.806897	0.837838	0.845455	0.720472	0.822367	0.813793	0.837838	0.845455	0.7214	0.825815	FK506-binding protein 1A	Enzyme	Homo sapiens	SINGLE PROTEIN	6	111
CHEMBL1902	85	11	11	114	89	0	0	20	11	145	111	256	0.862069	0.900901	0.878906	0.786207	0.801802	0.792969	0.0758621	0.0990991	0.0859375	0	0	0	0.137931	0.0990991	0.121094	0.850746	0.89	0.867521	0.924138	0.900901	0.914062	0.786207	0.801802	0.851675	0.734605	0.794004	0.862069	0.900901	0.865801	0.757692	0.881485	FK506-binding protein 1A	Enzyme	Homo sapiens	SINGLE PROTEIN	6	111
CHEMBL1902	90	26	32	107	74	0	0	12	5	145	111	256	0.917241	0.954955	0.933594	0.737931	0.666667	0.707031	0.17931	0.288288	0.226562	0	0	0	0.0827586	0.045045	0.0664062	0.89916	0.936709	0.914141	0.82069	0.711712	0.773438	0.737931	0.666667	0.89697	0.825785	0.702299	0.917241	0.954955	0.925764	0.86712	0.936098	FK506-binding protein 1A	Enzyme	Homo sapiens	SINGLE PROTEIN	6	111
CHEMBL1902	95	51	52	90	57	0	0	4	2	145	111	256	0.972414	0.981982	0.976562	0.62069	0.513514	0.574219	0.351724	0.468468	0.402344	0	0	0	0.0275862	0.018018	0.0234375	0.957447	0.966102	0.960784	0.648276	0.531532	0.597656	0.62069	0.513514	0.95	0.918102	0.567102	0.972414	0.981982	0.973214	0.952504	0.977198	FK506-binding protein 1A	Enzyme	Homo sapiens	SINGLE PROTEIN	6	111
CHEMBL1904	70	5	16	21	32	0	0	7	13	33	61	94	0.787879	0.786885	0.787234	0.636364	0.52459	0.56383	0.151515	0.262295	0.223404	0	0	0	0.212121	0.213115	0.212766	0.75	0.711111	0.726027	0.848485	0.737705	0.776596	0.636364	0.52459	0.761905	0.449489	0.580477	0.787879	0.786885	0.827586	0.556798	0.787382	Glutamate [NMDA] receptor subunit epsilon 2	Ligand-gated ion channel	Homo sapiens	SINGLE PROTEIN	6.5	61
CHEMBL1904	75	8	21	18	29	0	0	7	11	33	61	94	0.787879	0.819672	0.808511	0.545455	0.47541	0.5	0.242424	0.344262	0.308511	0	0	0	0.212121	0.180328	0.191489	0.72	0.725	0.723077	0.757576	0.655738	0.691489	0.545455	0.47541	0.763158	0.435522	0.510432	0.787879	0.819672	0.847458	0.593562	0.803775	Glutamate [NMDA] receptor subunit epsilon 2	Ligand-gated ion channel	Homo sapiens	SINGLE PROTEIN	6.5	61
CHEMBL1904	80	16	30	12	24	0	0	5	7	33	61	94	0.848485	0.885246	0.87234	0.363636	0.393443	0.382979	0.484848	0.491803	0.489362	0	0	0	0.151515	0.114754	0.12766	0.705882	0.774194	0.75	0.515152	0.508197	0.510638	0.363636	0.393443	0.8	0.469504	0.378539	0.848485	0.885246	0.9	0.724434	0.866865	Glutamate [NMDA] receptor subunit epsilon 2	Ligand-gated ion channel	Homo sapiens	SINGLE PROTEIN	6.5	61
CHEMBL1904	85	27	39	6	16	0	0	0	6	33	61	94	1	0.901639	0.93617	0.181818	0.262295	0.234043	0.818182	0.639344	0.702128	0	0	0	0	0.0983607	0.0638298	1	0.727273	0.785714	0.181818	0.360656	0.297872	0.181818	0.262295	0.842105	0.603023	0.222057	1	0.901639	0.948276	0.873456	0.95082	Glutamate [NMDA] receptor subunit epsilon 2	Ligand-gated ion channel	Homo sapiens	SINGLE PROTEIN	6.5	61
CHEMBL1904	90	32	47	1	11	0	0	0	3	33	61	94	1	0.95082	0.968085	0.030303	0.180328	0.12766	0.969697	0.770492	0.840426	0	0	0	0	0.0491803	0.0319149	1	0.785714	0.8	0.030303	0.229508	0.159574	0.030303	0.180328	0.88	0.443203	0.105315	1	0.95082	0.97479	0.933587	0.97541	Glutamate [NMDA] receptor subunit epsilon 2	Ligand-gated ion channel	Homo sapiens	SINGLE PROTEIN	6.5	61
CHEMBL1904	95	33	60	0	0	0	0	0	1	33	61	94	1	0.983607	0.989362	0	0	0	1	0.983607	0.989362	0	0	0	0	0.0163934	0.0106383		0	0	0	0.0163934	0.0106383	0	0	0		0	1	0.983607	0.991736	0.977076	0.991803	Glutamate [NMDA] receptor subunit epsilon 2	Ligand-gated ion channel	Homo sapiens	SINGLE PROTEIN	6.5	61
CHEMBL1906	70	15	15	39	57	0	0	16	25	70	97	167	0.771429	0.742268	0.754491	0.557143	0.587629	0.57485	0.214286	0.154639	0.179641	0	0	0	0.228571	0.257732	0.245509	0.709091	0.695122	0.70073	0.785714	0.845361	0.820359	0.557143	0.587629	0.735484	0.397143	0.572386	0.771429	0.742268	0.778378	0.507676	0.756848	Serine/threonine-protein kinase RAF	Enzyme > Kinase > Protein Kinase	Homo sapiens	SINGLE PROTEIN	6.5	97
CHEMBL1906	75	26	33	34	47	0	0	10	17	70	97	167	0.857143	0.824742	0.838323	0.485714	0.484536	0.48503	0.371429	0.340206	0.353293	0	0	0	0.142857	0.175258	0.161677	0.772727	0.734375	0.75	0.628571	0.659794	0.646707	0.485714	0.484536	0.77686	0.499102	0.485125	0.857143	0.824742	0.855615	0.674962	0.840943	Serine/threonine-protein kinase RAF	Enzyme > Kinase > Protein Kinase	Homo sapiens	SINGLE PROTEIN	6.5	97
CHEMBL1906	80	35	44	29	42	0	0	6	11	70	97	167	0.914286	0.886598	0.898204	0.414286	0.43299	0.42515	0.5	0.453608	0.473054	0	0	0	0.0857143	0.113402	0.101796	0.828571	0.792453	0.806818	0.5	0.546392	0.526946	0.414286	0.43299	0.831683	0.610422	0.423638	0.914286	0.886598	0.910053	0.794474	0.900442	Serine/threonine-protein kinase RAF	Enzyme > Kinase > Protein Kinase	Homo sapiens	SINGLE PROTEIN	6.5	97
CHEMBL1906	85	44	57	22	33	0	0	4	7	70	97	167	0.942857	0.927835	0.934132	0.314286	0.340206	0.329341	0.628571	0.587629	0.60479	0	0	0	0.0571429	0.0721649	0.0658683	0.846154	0.825	0.833333	0.371429	0.412371	0.39521	0.314286	0.340206	0.857143	0.660753	0.327246	0.942857	0.927835	0.942408	0.866112	0.935346	Serine/threonine-protein kinase RAF	Enzyme > Kinase > Protein Kinase	Homo sapiens	SINGLE PROTEIN	6.5	97
CHEMBL1906	90	51	68	17	24	0	0	2	5	70	97	167	0.971429	0.948454	0.958084	0.242857	0.247423	0.245509	0.728571	0.701031	0.712575	0	0	0	0.0285714	0.0515464	0.0419162	0.894737	0.827586	0.854167	0.271429	0.298969	0.287425	0.242857	0.247423	0.872727	0.70894	0.24514	0.971429	0.948454	0.963351	0.915043	0.959941	Serine/threonine-protein kinase RAF	Enzyme > Kinase > Protein Kinase	Homo sapiens	SINGLE PROTEIN	6.5	97
CHEMBL1906	95	68	83	1	12	0	0	1	2	70	97	167	0.985714	0.979381	0.982036	0.0142857	0.123711	0.0778443	0.971429	0.85567	0.904192	0	0	0	0.0142857	0.0206186	0.0179641	0.5	0.857143	0.8125	0.0285714	0.14433	0.0958084	0.0142857	0.123711	0.888889	0.302614	0.0689985	0.985714	0.979381	0.984456	0.963253	0.982548	Serine/threonine-protein kinase RAF	Enzyme > Kinase > Protein Kinase	Homo sapiens	SINGLE PROTEIN	6.5	97
CHEMBL1907	70	0	0	82	46	25	14	8	6	115	66	181	0.713043	0.69697	0.707182	0.713043	0.69697	0.707182	0	0	0	0.217391	0.212121	0.21547	0.0695652	0.0909091	0.0773481	0.911111	0.884615	0.901408	0.782609	0.787879	0.78453	0.713043	0.69697	0.867925	0.789675	0.705007	0.713043	0.69697	0.867925	0.789675	0.705007	Aminopeptidase N	Enzyme > Protease	Homo sapiens	SINGLE PROTEIN	6	66
CHEMBL1907	75	0	0	89	51	14	5	12	10	115	66	181	0.773913	0.772727	0.773481	0.773913	0.772727	0.773481	0	0	0	0.121739	0.0757576	0.104972	0.104348	0.151515	0.121547	0.881188	0.836066	0.864198	0.878261	0.924242	0.895028	0.773913	0.772727	0.822581	0.71287	0.77332	0.773913	0.772727	0.822581	0.71287	0.77332	Aminopeptidase N	Enzyme > Protease	Homo sapiens	SINGLE PROTEIN	6	66
CHEMBL1907	80	6	1	93	54	2	0	14	11	115	66	181	0.86087	0.833333	0.850829	0.808696	0.818182	0.812155	0.0521739	0.0151515	0.038674	0.0173913	0	0.0110497	0.121739	0.166667	0.138122	0.869159	0.830769	0.854651	0.930435	0.984848	0.950276	0.808696	0.818182	0.81203	0.694114	0.813439	0.86087	0.833333	0.814815	0.703243	0.847101	Aminopeptidase N	Enzyme > Protease	Homo sapiens	SINGLE PROTEIN	6	66
CHEMBL1907	85	23	8	82	51	0	0	10	7	115	66	181	0.913043	0.893939	0.906077	0.713043	0.772727	0.734807	0.2	0.121212	0.171271	0	0	0	0.0869565	0.106061	0.0939227	0.891304	0.87931	0.886667	0.8	0.878788	0.828729	0.713043	0.772727	0.857143	0.763986	0.742885	0.913043	0.893939	0.874074	0.799745	0.903491	Aminopeptidase N	Enzyme > Protease	Homo sapiens	SINGLE PROTEIN	6	66
CHEMBL1907	90	37	20	72	42	0	0	6	4	115	66	181	0.947826	0.939394	0.944751	0.626087	0.636364	0.629834	0.321739	0.30303	0.314917	0	0	0	0.0521739	0.0606061	0.0552486	0.923077	0.913043	0.919355	0.678261	0.69697	0.685083	0.626087	0.636364	0.893617	0.829216	0.631225	0.947826	0.939394	0.925373	0.881777	0.94361	Aminopeptidase N	Enzyme > Protease	Homo sapiens	SINGLE PROTEIN	6	66
CHEMBL1907	95	76	34	36	31	0	0	3	1	115	66	181	0.973913	0.984848	0.977901	0.313043	0.469697	0.370166	0.66087	0.515152	0.607735	0	0	0	0.026087	0.0151515	0.0220994	0.923077	0.96875	0.943662	0.33913	0.484848	0.392265	0.313043	0.469697	0.939394	0.888275	0.39137	0.973913	0.984848	0.970149	0.952879	0.979381	Aminopeptidase N	Enzyme > Protease	Homo sapiens	SINGLE PROTEIN	6	66
CHEMBL1907589	70	0	0	112	452	20	96	20	71	152	619	771	0.736842	0.73021	0.731518	0.736842	0.73021	0.731518	0	0	0	0.131579	0.155089	0.150454	0.131579	0.114701	0.118029	0.848485	0.864245	0.861069	0.868421	0.844911	0.849546	0.736842	0.73021	0.908543	0.637186	0.733526	0.736842	0.73021	0.908543	0.637186	0.733526	Neuronal acetylcholine receptor; alpha4/beta2	Ligand-gated ion channel	Homo sapiens	PROTEIN COMPLEX	5	619
CHEMBL1907589	75	0	1	117	486	9	43	26	89	152	619	771	0.769737	0.786753	0.783398	0.769737	0.785137	0.782101	0	0.00161551	0.00129702	0.0592105	0.0694669	0.0674449	0.171053	0.14378	0.149157	0.818182	0.845217	0.839833	0.940789	0.928918	0.931258	0.769737	0.785137	0.894204	0.585745	0.777437	0.769737	0.786753	0.894399	0.585919	0.778245	Neuronal acetylcholine receptor; alpha4/beta2	Ligand-gated ion channel	Homo sapiens	PROTEIN COMPLEX	5	619
CHEMBL1907589	80	5	24	121	495	0	0	26	100	152	619	771	0.828947	0.838449	0.836576	0.796053	0.799677	0.798962	0.0328947	0.0387722	0.0376135	0	0	0	0.171053	0.161551	0.163424	0.823129	0.831933	0.830189	0.967105	0.961228	0.962387	0.796053	0.799677	0.887097	0.570932	0.797865	0.828947	0.838449	0.891753	0.583309	0.833698	Neuronal acetylcholine receptor; alpha4/beta2	Ligand-gated ion channel	Homo sapiens	PROTEIN COMPLEX	5	619
CHEMBL1907589	85	23	100	112	451	0	0	17	68	152	619	771	0.888158	0.890145	0.889754	0.736842	0.728595	0.73022	0.151316	0.161551	0.159533	0	0	0	0.111842	0.109855	0.110246	0.868217	0.868979	0.868827	0.848684	0.838449	0.840467	0.736842	0.728595	0.91388	0.657207	0.732718	0.888158	0.890145	0.928391	0.703062	0.889152	Neuronal acetylcholine receptor; alpha4/beta2	Ligand-gated ion channel	Homo sapiens	PROTEIN COMPLEX	5	619
CHEMBL1907589	90	44	190	101	383	0	0	7	46	152	619	771	0.953947	0.925687	0.931258	0.664474	0.61874	0.627756	0.289474	0.306947	0.303502	0	0	0	0.0460526	0.0743134	0.0687419	0.935185	0.892774	0.901304	0.710526	0.693053	0.696498	0.664474	0.61874	0.935287	0.744318	0.641607	0.953947	0.925687	0.955796	0.810659	0.939817	Neuronal acetylcholine receptor; alpha4/beta2	Ligand-gated ion channel	Homo sapiens	PROTEIN COMPLEX	5	619
CHEMBL1907589	95	88	349	61	248	0	0	3	22	152	619	771	0.980263	0.964459	0.967575	0.401316	0.400646	0.400778	0.578947	0.563813	0.566796	0	0	0	0.0197368	0.0355412	0.0324254	0.953125	0.918519	0.92515	0.421053	0.436187	0.433204	0.401316	0.400646	0.952015	0.793843	0.400981	0.980263	0.964459	0.979491	0.904685	0.972361	Neuronal acetylcholine receptor; alpha4/beta2	Ligand-gated ion channel	Homo sapiens	PROTEIN COMPLEX	5	619
CHEMBL1907594	70	0	0	132	205	39	51	7	22	178	278	456	0.741573	0.73741	0.739035	0.741573	0.73741	0.739035	0	0	0	0.219101	0.183453	0.197368	0.0393258	0.0791367	0.0635965	0.94964	0.903084	0.920765	0.780899	0.816547	0.802632	0.741573	0.73741	0.933941	0.838302	0.739492	0.741573	0.73741	0.933941	0.838302	0.739492	Neuronal acetylcholine receptor; alpha3/beta4	Ligand-gated ion channel	Homo sapiens	PROTEIN COMPLEX	5	278
CHEMBL1907594	75	0	0	140	222	27	32	11	24	178	278	456	0.786517	0.798561	0.79386	0.786517	0.798561	0.79386	0	0	0	0.151685	0.115108	0.129386	0.0617978	0.0863309	0.0767544	0.927152	0.902439	0.911839	0.848315	0.884892	0.870614	0.786517	0.798561	0.926931	0.817938	0.792539	0.786517	0.798561	0.926931	0.817938	0.792539	Neuronal acetylcholine receptor; alpha3/beta4	Ligand-gated ion channel	Homo sapiens	PROTEIN COMPLEX	5	278
CHEMBL1907594	80	0	0	146	235	11	10	21	33	178	278	456	0.820225	0.845324	0.835526	0.820225	0.845324	0.835526	0	0	0	0.0617978	0.0359712	0.0460526	0.117978	0.118705	0.118421	0.874251	0.876866	0.875862	0.938202	0.964029	0.953947	0.820225	0.845324	0.896947	0.742313	0.832774	0.820225	0.845324	0.896947	0.742313	0.832774	Neuronal acetylcholine receptor; alpha3/beta4	Ligand-gated ion channel	Homo sapiens	PROTEIN COMPLEX	5	278
CHEMBL1907594	85	5	10	146	238	0	0	27	30	178	278	456	0.848315	0.892086	0.875	0.820225	0.856115	0.842105	0.0280899	0.0359712	0.0328947	0	0	0	0.151685	0.107914	0.125	0.843931	0.88806	0.870748	0.97191	0.964029	0.967105	0.820225	0.856115	0.893058	0.729821	0.83817	0.848315	0.892086	0.896926	0.738233	0.8702	Neuronal acetylcholine receptor; alpha3/beta4	Ligand-gated ion channel	Homo sapiens	PROTEIN COMPLEX	5	278
CHEMBL1907594	90	40	42	127	214	0	0	11	22	178	278	456	0.938202	0.920863	0.927632	0.713483	0.769784	0.747807	0.224719	0.151079	0.179825	0	0	0	0.0617978	0.0791367	0.0723684	0.92029	0.90678	0.911765	0.775281	0.848921	0.820175	0.713483	0.769784	0.928416	0.815179	0.741634	0.938202	0.920863	0.93945	0.850692	0.929533	Neuronal acetylcholine receptor; alpha3/beta4	Ligand-gated ion channel	Homo sapiens	PROTEIN COMPLEX	5	278
CHEMBL1907594	95	90	93	85	176	0	0	3	9	178	278	456	0.983146	0.967626	0.973684	0.477528	0.633094	0.572368	0.505618	0.334532	0.401316	0	0	0	0.0168539	0.0323741	0.0263158	0.965909	0.951351	0.956044	0.494382	0.665468	0.598684	0.477528	0.633094	0.967033	0.902255	0.555311	0.983146	0.967626	0.978182	0.9454	0.975386	Neuronal acetylcholine receptor; alpha3/beta4	Ligand-gated ion channel	Homo sapiens	PROTEIN COMPLEX	5	278
CHEMBL1907598	70	0	0	95	372	23	122	11	30	129	524	653	0.736434	0.709924	0.715161	0.736434	0.709924	0.715161	0	0	0	0.178295	0.232824	0.222052	0.0852713	0.0572519	0.0627871	0.896226	0.925373	0.919291	0.821705	0.767176	0.777948	0.736434	0.709924	0.947771	0.775125	0.723179	0.736434	0.709924	0.947771	0.775125	0.723179	Integrin alpha-V/beta-3	Membrane receptor	Homo sapiens	PROTEIN COMPLEX	6	524
CHEMBL1907598	75	0	0	99	408	18	65	12	51	129	524	653	0.767442	0.778626	0.776417	0.767442	0.778626	0.776417	0	0	0	0.139535	0.124046	0.127106	0.0930233	0.0973282	0.0964778	0.891892	0.888889	0.889474	0.860465	0.875954	0.872894	0.767442	0.778626	0.928328	0.702145	0.773034	0.767442	0.778626	0.928328	0.702145	0.773034	Integrin alpha-V/beta-3	Membrane receptor	Homo sapiens	PROTEIN COMPLEX	6	524
CHEMBL1907598	80	0	2	105	433	6	19	18	70	129	524	653	0.813953	0.830153	0.826953	0.813953	0.826336	0.82389	0	0.00381679	0.00306279	0.0465116	0.0362595	0.0382848	0.139535	0.133588	0.134763	0.853659	0.860835	0.859425	0.953488	0.959924	0.958652	0.813953	0.826336	0.907757	0.632598	0.820145	0.813953	0.830153	0.908142	0.632941	0.822053	Integrin alpha-V/beta-3	Membrane receptor	Homo sapiens	PROTEIN COMPLEX	6	524
CHEMBL1907598	85	9	43	106	415	0	0	14	66	129	524	653	0.891473	0.874046	0.877489	0.821705	0.791985	0.797856	0.0697674	0.0820611	0.0796325	0	0	0	0.108527	0.125954	0.122511	0.883333	0.862786	0.866889	0.930233	0.917939	0.920368	0.821705	0.791985	0.912088	0.659901	0.806845	0.891473	0.874046	0.919679	0.680936	0.882759	Integrin alpha-V/beta-3	Membrane receptor	Homo sapiens	PROTEIN COMPLEX	6	524
CHEMBL1907598	90	27	136	94	352	0	0	8	36	129	524	653	0.937984	0.931298	0.932619	0.728682	0.671756	0.683002	0.209302	0.259542	0.249617	0	0	0	0.0620155	0.0687023	0.0673813	0.921569	0.907216	0.910204	0.790698	0.740458	0.750383	0.728682	0.671756	0.941176	0.76214	0.700219	0.937984	0.931298	0.956863	0.809899	0.934641	Integrin alpha-V/beta-3	Membrane receptor	Homo sapiens	PROTEIN COMPLEX	6	524
CHEMBL1907598	95	53	277	73	232	0	0	3	15	129	524	653	0.976744	0.971374	0.972435	0.565891	0.442748	0.467075	0.410853	0.528626	0.50536	0	0	0	0.0232558	0.028626	0.0275651	0.960526	0.939271	0.944272	0.589147	0.471374	0.49464	0.565891	0.442748	0.962656	0.857284	0.50432	0.976744	0.971374	0.982625	0.917442	0.974059	Integrin alpha-V/beta-3	Membrane receptor	Homo sapiens	PROTEIN COMPLEX	6	524
CHEMBL1907599	70	0	0	89	354	13	70	11	59	113	483	596	0.787611	0.732919	0.743289	0.787611	0.732919	0.743289	0	0	0	0.115044	0.144928	0.139262	0.0973451	0.122153	0.11745	0.89	0.857143	0.863548	0.884956	0.855072	0.860738	0.787611	0.732919	0.910026	0.653283	0.760265	0.787611	0.732919	0.910026	0.653283	0.760265	Integrin alpha-4/beta-1	Membrane receptor	Homo sapiens	PROTEIN COMPLEX	6	483
CHEMBL1907599	75	0	0	93	380	5	38	15	65	113	483	596	0.823009	0.786749	0.793624	0.823009	0.786749	0.793624	0	0	0	0.0442478	0.0786749	0.0721477	0.132743	0.134576	0.134228	0.861111	0.853933	0.855335	0.955752	0.921325	0.927852	0.823009	0.786749	0.904762	0.627476	0.804879	0.823009	0.786749	0.904762	0.627476	0.804879	Integrin alpha-4/beta-1	Membrane receptor	Homo sapiens	PROTEIN COMPLEX	6	483
CHEMBL1907599	80	2	3	94	393	2	4	15	83	113	483	596	0.849558	0.819876	0.825503	0.831858	0.813665	0.817114	0.0176991	0.00621118	0.00838926	0.0176991	0.00828157	0.0100671	0.132743	0.171843	0.16443	0.862385	0.82563	0.832479	0.964602	0.985507	0.981544	0.831858	0.813665	0.88914	0.583174	0.822762	0.849558	0.819876	0.889888	0.587934	0.834717	Integrin alpha-4/beta-1	Membrane receptor	Homo sapiens	PROTEIN COMPLEX	6	483
CHEMBL1907599	85	9	46	90	378	0	0	14	59	113	483	596	0.876106	0.877847	0.877517	0.79646	0.782609	0.785235	0.079646	0.0952381	0.0922819	0	0	0	0.123894	0.122153	0.122483	0.865385	0.864989	0.865065	0.920354	0.904762	0.907718	0.79646	0.782609	0.911942	0.644267	0.789534	0.876106	0.877847	0.920738	0.669563	0.876976	Integrin alpha-4/beta-1	Membrane receptor	Homo sapiens	PROTEIN COMPLEX	6	483
CHEMBL1907599	90	30	117	76	327	0	0	7	39	113	483	596	0.938053	0.919255	0.922819	0.672566	0.677019	0.676174	0.265487	0.242236	0.246644	0	0	0	0.0619469	0.0807453	0.0771812	0.915663	0.893443	0.89755	0.734513	0.757764	0.753356	0.672566	0.677019	0.934286	0.719552	0.674793	0.938053	0.919255	0.950749	0.783208	0.928654	Integrin alpha-4/beta-1	Membrane receptor	Homo sapiens	PROTEIN COMPLEX	6	483
CHEMBL1907599	95	71	259	40	213	0	0	2	11	113	483	596	0.982301	0.977226	0.978188	0.353982	0.440994	0.424497	0.628319	0.536232	0.553691	0	0	0	0.0176991	0.0227743	0.0218121	0.952381	0.950893	0.951128	0.371681	0.463768	0.446309	0.353982	0.440994	0.970387	0.836688	0.397488	0.982301	0.977226	0.986416	0.932182	0.979763	Integrin alpha-4/beta-1	Membrane receptor	Homo sapiens	PROTEIN COMPLEX	6	483
CHEMBL1907600	70	0	0	274	137	50	22	55	24	379	183	562	0.722955	0.748634	0.731317	0.722955	0.748634	0.731317	0	0	0	0.131926	0.120219	0.128114	0.145119	0.131148	0.140569	0.832827	0.850932	0.838776	0.868074	0.879781	0.871886	0.722955	0.748634	0.776204	0.657892	0.735795	0.722955	0.748634	0.776204	0.657892	0.735795	Cyclin-dependent kinase 5/CDK5 activator 1	Enzyme > Kinase > Protein Kinase	Homo sapiens	PROTEIN COMPLEX	6.5	183
CHEMBL1907600	75	0	0	298	147	20	5	61	31	379	183	562	0.78628	0.803279	0.791815	0.78628	0.803279	0.791815	0	0	0	0.0527704	0.0273224	0.044484	0.16095	0.169399	0.163701	0.830084	0.825843	0.828678	0.94723	0.972678	0.955516	0.78628	0.803279	0.761658	0.633844	0.794779	0.78628	0.803279	0.761658	0.633844	0.794779	Cyclin-dependent kinase 5/CDK5 activator 1	Enzyme > Kinase > Protein Kinase	Homo sapiens	PROTEIN COMPLEX	6.5	183
CHEMBL1907600	80	21	8	298	147	0	0	60	28	379	183	562	0.841689	0.846995	0.843416	0.78628	0.803279	0.791815	0.055409	0.0437158	0.0516014	0	0	0	0.158311	0.153005	0.156584	0.832402	0.84	0.834897	0.944591	0.956284	0.948399	0.78628	0.803279	0.769634	0.647882	0.794779	0.841689	0.846995	0.778894	0.664019	0.844342	Cyclin-dependent kinase 5/CDK5 activator 1	Enzyme > Kinase > Protein Kinase	Homo sapiens	PROTEIN COMPLEX	6.5	183
CHEMBL1907600	85	61	31	270	131	0	0	48	21	379	183	562	0.873351	0.885246	0.877224	0.712401	0.715847	0.713523	0.16095	0.169399	0.163701	0	0	0	0.126649	0.114754	0.122776	0.849057	0.861842	0.853191	0.83905	0.830601	0.836299	0.712401	0.715847	0.791541	0.68481	0.714124	0.873351	0.885246	0.824427	0.73481	0.879298	Cyclin-dependent kinase 5/CDK5 activator 1	Enzyme > Kinase > Protein Kinase	Homo sapiens	PROTEIN COMPLEX	6.5	183
CHEMBL1907600	90	113	63	239	107	0	0	27	13	379	183	562	0.92876	0.928962	0.928826	0.630607	0.584699	0.615658	0.298153	0.344262	0.313167	0	0	0	0.0712401	0.0710383	0.0711744	0.898496	0.891667	0.896373	0.701847	0.655738	0.686833	0.630607	0.584699	0.84252	0.768237	0.607653	0.92876	0.928962	0.894737	0.842388	0.928861	Cyclin-dependent kinase 5/CDK5 activator 1	Enzyme > Kinase > Protein Kinase	Homo sapiens	PROTEIN COMPLEX	6.5	183
CHEMBL1907600	95	179	123	190	56	0	0	10	4	379	183	562	0.973615	0.978142	0.975089	0.501319	0.306011	0.437722	0.472296	0.672131	0.537367	0	0	0	0.0263852	0.0218579	0.024911	0.95	0.933333	0.946154	0.527704	0.327869	0.462633	0.501319	0.306011	0.888889	0.85515	0.403665	0.973615	0.978142	0.962366	0.94403	0.975878	Cyclin-dependent kinase 5/CDK5 activator 1	Enzyme > Kinase > Protein Kinase	Homo sapiens	PROTEIN COMPLEX	6.5	183
CHEMBL1907601	70	0	0	142	46	51	16	8	1	201	63	264	0.706468	0.730159	0.712121	0.706468	0.730159	0.712121	0	0	0	0.253731	0.253968	0.253788	0.039801	0.015873	0.0340909	0.946667	0.978723	0.954315	0.746269	0.746032	0.746212	0.706468	0.730159	0.910891	0.884208	0.718313	0.706468	0.730159	0.910891	0.884208	0.718313	Cyclin-dependent kinase 4/cyclin D1	Enzyme > Kinase > Protein Kinase	Homo sapiens	PROTEIN COMPLEX	7.5	63
CHEMBL1907601	75	0	0	150	47	40	15	11	1	201	63	264	0.746269	0.746032	0.746212	0.746269	0.746032	0.746212	0	0	0	0.199005	0.238095	0.208333	0.0547264	0.015873	0.0454545	0.931677	0.979167	0.942584	0.800995	0.761905	0.791667	0.746269	0.746032	0.886792	0.855608	0.74615	0.746269	0.746032	0.886792	0.855608	0.74615	Cyclin-dependent kinase 4/cyclin D1	Enzyme > Kinase > Protein Kinase	Homo sapiens	PROTEIN COMPLEX	7.5	63
CHEMBL1907601	80	0	0	165	51	23	8	13	4	201	63	264	0.820896	0.809524	0.818182	0.820896	0.809524	0.818182	0	0	0	0.114428	0.126984	0.117424	0.0646766	0.0634921	0.0643939	0.926966	0.927273	0.927039	0.885572	0.873016	0.882576	0.820896	0.809524	0.857143	0.812713	0.81521	0.820896	0.809524	0.857143	0.812713	0.81521	Cyclin-dependent kinase 4/cyclin D1	Enzyme > Kinase > Protein Kinase	Homo sapiens	PROTEIN COMPLEX	7.5	63
CHEMBL1907601	85	0	1	177	57	4	1	20	4	201	63	264	0.880597	0.920635	0.890152	0.880597	0.904762	0.886364	0	0.015873	0.00378788	0.0199005	0.015873	0.0189394	0.0995025	0.0634921	0.0909091	0.898477	0.934426	0.906977	0.9801	0.968254	0.977273	0.880597	0.904762	0.826087	0.773407	0.892679	0.880597	0.920635	0.828571	0.77569	0.900616	Cyclin-dependent kinase 4/cyclin D1	Enzyme > Kinase > Protein Kinase	Homo sapiens	PROTEIN COMPLEX	7.5	63
CHEMBL1907601	90	20	6	164	53	0	0	17	4	201	63	264	0.915423	0.936508	0.920455	0.81592	0.84127	0.82197	0.0995025	0.0952381	0.0984848	0	0	0	0.0845771	0.0634921	0.0795455	0.906077	0.929825	0.911765	0.900498	0.904762	0.901515	0.81592	0.84127	0.834646	0.78294	0.828595	0.915423	0.936508	0.848921	0.802023	0.925965	Cyclin-dependent kinase 4/cyclin D1	Enzyme > Kinase > Protein Kinase	Homo sapiens	PROTEIN COMPLEX	7.5	63
CHEMBL1907601	95	62	19	131	43	0	0	8	1	201	63	264	0.960199	0.984127	0.965909	0.651741	0.68254	0.659091	0.308458	0.301587	0.306818	0	0	0	0.039801	0.015873	0.0340909	0.942446	0.977273	0.95082	0.691542	0.698413	0.693182	0.651741	0.68254	0.905263	0.876631	0.66714	0.960199	0.984127	0.932331	0.911886	0.972163	Cyclin-dependent kinase 4/cyclin D1	Enzyme > Kinase > Protein Kinase	Homo sapiens	PROTEIN COMPLEX	7.5	63
CHEMBL1907602	70	0	0	99	48	28	9	6	10	133	67	200	0.744361	0.716418	0.735	0.744361	0.716418	0.735	0	0	0	0.210526	0.134328	0.185	0.0451128	0.149254	0.08	0.942857	0.827586	0.90184	0.789474	0.865672	0.815	0.744361	0.716418	0.857143	0.783681	0.730389	0.744361	0.716418	0.857143	0.783681	0.730389	Cyclin-dependent kinase 1/cyclin B1	Enzyme > Kinase > Protein Kinase	Homo sapiens	PROTEIN COMPLEX	6.5	67
CHEMBL1907602	75	0	0	106	51	20	6	7	10	133	67	200	0.796992	0.761194	0.785	0.796992	0.761194	0.785	0	0	0	0.150376	0.0895522	0.13	0.0526316	0.149254	0.085	0.938053	0.836066	0.902299	0.849624	0.910448	0.87	0.796992	0.761194	0.857143	0.783554	0.779093	0.796992	0.761194	0.857143	0.783554	0.779093	Cyclin-dependent kinase 1/cyclin B1	Enzyme > Kinase > Protein Kinase	Homo sapiens	PROTEIN COMPLEX	6.5	67
CHEMBL1907602	80	0	0	115	52	3	3	15	12	133	67	200	0.864662	0.776119	0.835	0.864662	0.776119	0.835	0	0	0	0.0225564	0.0447761	0.03	0.112782	0.179104	0.135	0.884615	0.8125	0.860825	0.977444	0.955224	0.97	0.864662	0.776119	0.793893	0.68933	0.820391	0.864662	0.776119	0.793893	0.68933	0.820391	Cyclin-dependent kinase 1/cyclin B1	Enzyme > Kinase > Protein Kinase	Homo sapiens	PROTEIN COMPLEX	6.5	67
CHEMBL1907602	85	15	5	106	53	0	0	12	9	133	67	200	0.909774	0.865672	0.895	0.796992	0.791045	0.795	0.112782	0.0746269	0.1	0	0	0	0.0902256	0.134328	0.105	0.898305	0.854839	0.883333	0.887218	0.925373	0.9	0.796992	0.791045	0.834646	0.745091	0.794019	0.909774	0.865672	0.846715	0.767351	0.887723	Cyclin-dependent kinase 1/cyclin B1	Enzyme > Kinase > Protein Kinase	Homo sapiens	PROTEIN COMPLEX	6.5	67
CHEMBL1907602	90	40	12	85	49	0	0	8	6	133	67	200	0.93985	0.910448	0.93	0.639098	0.731343	0.67	0.300752	0.179104	0.26	0	0	0	0.0601504	0.0895522	0.07	0.913978	0.890909	0.905405	0.699248	0.820896	0.74	0.639098	0.731343	0.875	0.799282	0.685221	0.93985	0.910448	0.897059	0.844255	0.925149	Cyclin-dependent kinase 1/cyclin B1	Enzyme > Kinase > Protein Kinase	Homo sapiens	PROTEIN COMPLEX	6.5	67
CHEMBL1907602	95	91	23	38	43	0	0	4	1	133	67	200	0.969925	0.985075	0.975	0.285714	0.641791	0.405	0.684211	0.343284	0.57	0	0	0	0.0300752	0.0149254	0.025	0.904762	0.977273	0.94186	0.315789	0.656716	0.43	0.285714	0.641791	0.945055	0.885636	0.463753	0.969925	0.985075	0.963504	0.94503	0.9775	Cyclin-dependent kinase 1/cyclin B1	Enzyme > Kinase > Protein Kinase	Homo sapiens	PROTEIN COMPLEX	6.5	67
CHEMBL1907603	70	7	5	37	37	0	0	16	12	60	54	114	0.733333	0.777778	0.754386	0.616667	0.685185	0.649123	0.116667	0.0925926	0.105263	0	0	0	0.266667	0.222222	0.245614	0.698113	0.755102	0.72549	0.883333	0.907407	0.894737	0.616667	0.685185	0.72549	0.453215	0.650926	0.733333	0.777778	0.75	0.510481	0.755556	Glutamate NMDA receptor; GRIN1/GRIN2B	Ligand-gated ion channel	Homo sapiens	PROTEIN COMPLEX	6.5	54
CHEMBL1907603	75	13	13	36	31	0	0	11	10	60	54	114	0.816667	0.814815	0.815789	0.6	0.574074	0.587719	0.216667	0.240741	0.22807	0	0	0	0.183333	0.185185	0.184211	0.765957	0.756098	0.761364	0.783333	0.759259	0.77193	0.6	0.574074	0.746988	0.521379	0.587037	0.816667	0.814815	0.807339	0.630995	0.815741	Glutamate NMDA receptor; GRIN1/GRIN2B	Ligand-gated ion channel	Homo sapiens	PROTEIN COMPLEX	6.5	54
CHEMBL1907603	80	16	27	35	24	0	0	9	3	60	54	114	0.85	0.944444	0.894737	0.583333	0.444444	0.517544	0.266667	0.5	0.377193	0	0	0	0.15	0.0555556	0.105263	0.795455	0.888889	0.830986	0.733333	0.5	0.622807	0.583333	0.444444	0.8	0.666091	0.513889	0.85	0.944444	0.894737	0.794444	0.897222	Glutamate NMDA receptor; GRIN1/GRIN2B	Ligand-gated ion channel	Homo sapiens	PROTEIN COMPLEX	6.5	54
CHEMBL1907603	85	27	34	27	18	0	0	6	2	60	54	114	0.9	0.962963	0.929825	0.45	0.333333	0.394737	0.45	0.62963	0.535088	0	0	0	0.1	0.037037	0.0701754	0.818182	0.9	0.849057	0.55	0.37037	0.464912	0.45	0.333333	0.818182	0.699362	0.391667	0.9	0.962963	0.928571	0.8619	0.931481	Glutamate NMDA receptor; GRIN1/GRIN2B	Ligand-gated ion channel	Homo sapiens	PROTEIN COMPLEX	6.5	54
CHEMBL1907603	90	33	43	25	11	0	0	2	0	60	54	114	0.966667	1	0.982456	0.416667	0.203704	0.315789	0.55	0.796296	0.666667	0	0	0	0.0333333	0	0.0175439	0.925926	1	0.947368	0.45	0.203704	0.333333	0.416667	0.203704	0.916667	0.885142	0.310185	0.966667	1	0.981818	0.965475	0.983333	Glutamate NMDA receptor; GRIN1/GRIN2B	Ligand-gated ion channel	Homo sapiens	PROTEIN COMPLEX	6.5	54
CHEMBL1907603	95	42	53	18	1	0	0	0	0	60	54	114	1	1	1	0.3	0.0185185	0.166667	0.7	0.981481	0.833333	0	0	0	0	0	0	1	1	1	0.3	0.0185185	0.166667	0.3	0.0185185	1	1	0.159259	1	1	1	1	1	Glutamate NMDA receptor; GRIN1/GRIN2B	Ligand-gated ion channel	Homo sapiens	PROTEIN COMPLEX	6.5	54
CHEMBL1907604	70	0	0	31	61	9	20	4	2	44	83	127	0.704545	0.73494	0.724409	0.704545	0.73494	0.724409	0	0	0	0.204545	0.240964	0.228346	0.0909091	0.0240964	0.0472441	0.885714	0.968254	0.938776	0.795455	0.759036	0.771654	0.704545	0.73494	0.953125	0.865829	0.719743	0.704545	0.73494	0.953125	0.865829	0.719743	Glutamate NMDA receptor; GRIN1/GRIN2A	Ligand-gated ion channel	Homo sapiens	PROTEIN COMPLEX	5	83
CHEMBL1907604	75	0	0	33	64	6	16	5	3	44	83	127	0.75	0.771084	0.76378	0.75	0.771084	0.76378	0	0	0	0.136364	0.192771	0.173228	0.113636	0.0361446	0.0629921	0.868421	0.955224	0.92381	0.863636	0.807229	0.826772	0.75	0.771084	0.941176	0.833861	0.760542	0.75	0.771084	0.941176	0.833861	0.760542	Glutamate NMDA receptor; GRIN1/GRIN2A	Ligand-gated ion channel	Homo sapiens	PROTEIN COMPLEX	5	83
CHEMBL1907604	80	2	4	36	66	1	7	5	6	44	83	127	0.863636	0.843373	0.850394	0.818182	0.795181	0.80315	0.0454545	0.0481928	0.0472441	0.0227273	0.0843373	0.0629921	0.113636	0.0722892	0.0866142	0.878049	0.916667	0.902655	0.931818	0.86747	0.889764	0.818182	0.795181	0.923077	0.790708	0.806681	0.863636	0.843373	0.927152	0.800862	0.853505	Glutamate NMDA receptor; GRIN1/GRIN2A	Ligand-gated ion channel	Homo sapiens	PROTEIN COMPLEX	5	83
CHEMBL1907604	85	5	18	35	61	0	1	4	3	44	83	127	0.909091	0.951807	0.937008	0.795455	0.73494	0.755906	0.113636	0.216867	0.181102	0	0.0120482	0.00787402	0.0909091	0.0361446	0.0551181	0.897436	0.953125	0.932039	0.886364	0.771084	0.811024	0.795455	0.73494	0.945736	0.855026	0.765197	0.909091	0.951807	0.957576	0.87726	0.930449	Glutamate NMDA receptor; GRIN1/GRIN2A	Ligand-gated ion channel	Homo sapiens	PROTEIN COMPLEX	5	83
CHEMBL1907604	90	9	32	33	50	0	0	2	1	44	83	127	0.954545	0.987952	0.976378	0.75	0.60241	0.653543	0.204545	0.385542	0.322835	0	0	0	0.0454545	0.0120482	0.023622	0.942857	0.980392	0.965116	0.795455	0.614458	0.677165	0.75	0.60241	0.970874	0.927677	0.676205	0.954545	0.987952	0.982036	0.947702	0.971249	Glutamate NMDA receptor; GRIN1/GRIN2A	Ligand-gated ion channel	Homo sapiens	PROTEIN COMPLEX	5	83
CHEMBL1907604	95	18	64	26	18	0	0	0	1	44	83	127	1	0.987952	0.992126	0.590909	0.216867	0.346457	0.409091	0.771084	0.645669	0	0	0	0	0.0120482	0.00787402	1	0.947368	0.977778	0.590909	0.228916	0.354331	0.590909	0.216867	0.972973	0.955134	0.403888	1	0.987952	0.993939	0.982852	0.993976	Glutamate NMDA receptor; GRIN1/GRIN2A	Ligand-gated ion channel	Homo sapiens	PROTEIN COMPLEX	5	83
CHEMBL1907605	70	0	0	228	53	61	17	22	4	311	74	385	0.733119	0.716216	0.72987	0.733119	0.716216	0.72987	0	0	0	0.196141	0.22973	0.202597	0.0707395	0.0540541	0.0675325	0.912	0.929825	0.915309	0.803859	0.77027	0.797403	0.733119	0.716216	0.80303	0.761824	0.724668	0.733119	0.716216	0.80303	0.761824	0.724668	Cyclin-dependent kinase 2/cyclin E1	Enzyme > Kinase > Protein Kinase	Homo sapiens	PROTEIN COMPLEX	7.5	74
CHEMBL1907605	75	0	0	241	59	40	11	30	4	311	74	385	0.77492	0.797297	0.779221	0.77492	0.797297	0.779221	0	0	0	0.128617	0.148649	0.132468	0.096463	0.0540541	0.0883117	0.889299	0.936508	0.898204	0.871383	0.851351	0.867532	0.77492	0.797297	0.776316	0.730727	0.786108	0.77492	0.797297	0.776316	0.730727	0.786108	Cyclin-dependent kinase 2/cyclin E1	Enzyme > Kinase > Protein Kinase	Homo sapiens	PROTEIN COMPLEX	7.5	74
CHEMBL1907605	80	0	0	258	61	14	6	39	7	311	74	385	0.829582	0.824324	0.828571	0.829582	0.824324	0.828571	0	0	0	0.0450161	0.0810811	0.0519481	0.125402	0.0945946	0.119481	0.868687	0.897059	0.873973	0.954984	0.918919	0.948052	0.829582	0.824324	0.72619	0.668489	0.826953	0.829582	0.824324	0.72619	0.668489	0.826953	Cyclin-dependent kinase 2/cyclin E1	Enzyme > Kinase > Protein Kinase	Homo sapiens	PROTEIN COMPLEX	7.5	74
CHEMBL1907605	85	10	6	260	60	0	0	41	8	311	74	385	0.868167	0.891892	0.872727	0.836013	0.810811	0.831169	0.0321543	0.0810811	0.0415584	0	0	0	0.131833	0.108108	0.127273	0.863787	0.882353	0.867209	0.967846	0.918919	0.958442	0.836013	0.810811	0.710059	0.648829	0.823412	0.868167	0.891892	0.729282	0.668543	0.88003	Cyclin-dependent kinase 2/cyclin E1	Enzyme > Kinase > Protein Kinase	Homo sapiens	PROTEIN COMPLEX	7.5	74
CHEMBL1907605	90	49	12	236	57	0	0	26	5	311	74	385	0.916399	0.932432	0.919481	0.758842	0.77027	0.761039	0.157556	0.162162	0.158442	0	0	0	0.0836013	0.0675676	0.0805195	0.900763	0.919355	0.904321	0.842444	0.837838	0.841558	0.758842	0.77027	0.786207	0.739053	0.764556	0.916399	0.932432	0.816568	0.775812	0.924416	Cyclin-dependent kinase 2/cyclin E1	Enzyme > Kinase > Protein Kinase	Homo sapiens	PROTEIN COMPLEX	7.5	74
CHEMBL1907605	95	147	26	151	46	0	0	13	2	311	74	385	0.958199	0.972973	0.961039	0.485531	0.621622	0.511688	0.472669	0.351351	0.449351	0	0	0	0.0418006	0.027027	0.038961	0.920732	0.958333	0.929245	0.527331	0.648649	0.550649	0.485531	0.621622	0.859813	0.820903	0.553576	0.958199	0.972973	0.90566	0.884619	0.965586	Cyclin-dependent kinase 2/cyclin E1	Enzyme > Kinase > Protein Kinase	Homo sapiens	PROTEIN COMPLEX	7.5	74
CHEMBL1908	70	0	0	187	335	45	87	21	42	253	464	717	0.73913	0.721983	0.728033	0.73913	0.721983	0.728033	0	0	0	0.177866	0.1875	0.1841	0.083004	0.0905172	0.0878661	0.899038	0.888594	0.892308	0.822134	0.8125	0.8159	0.73913	0.721983	0.914052	0.772473	0.730557	0.73913	0.721983	0.914052	0.772473	0.730557	Cytochrome P450 11B1	Enzyme > Cytochrome P450	Homo sapiens	SINGLE PROTEIN	6	464
CHEMBL1908	75	0	0	195	357	29	55	29	52	253	464	717	0.770751	0.769397	0.769874	0.770751	0.769397	0.769874	0	0	0	0.114625	0.118534	0.117155	0.114625	0.112069	0.112971	0.870536	0.872861	0.872038	0.885375	0.881466	0.882845	0.770751	0.769397	0.898113	0.728725	0.770074	0.770751	0.769397	0.898113	0.728725	0.770074	Cytochrome P450 11B1	Enzyme > Cytochrome P450	Homo sapiens	SINGLE PROTEIN	6	464
CHEMBL1908	80	1	1	205	384	4	10	43	69	253	464	717	0.814229	0.829741	0.824268	0.810277	0.827586	0.821478	0.00395257	0.00215517	0.0027894	0.0158103	0.0215517	0.0195258	0.16996	0.148707	0.156206	0.826613	0.847682	0.840228	0.980237	0.976293	0.977685	0.810277	0.827586	0.872727	0.660748	0.818931	0.814229	0.829741	0.873016	0.661841	0.821985	Cytochrome P450 11B1	Enzyme > Cytochrome P450	Homo sapiens	SINGLE PROTEIN	6	464
CHEMBL1908	85	26	41	197	366	0	0	30	57	253	464	717	0.881423	0.877155	0.878661	0.778656	0.788793	0.785216	0.102767	0.0883621	0.0934449	0	0	0	0.118577	0.122845	0.121339	0.867841	0.865248	0.866154	0.897233	0.911638	0.906555	0.778656	0.788793	0.893773	0.716268	0.783725	0.881423	0.877155	0.903441	0.743019	0.879289	Cytochrome P450 11B1	Enzyme > Cytochrome P450	Homo sapiens	SINGLE PROTEIN	6	464
CHEMBL1908	90	52	106	185	317	0	0	16	41	253	464	717	0.936759	0.911638	0.920502	0.731225	0.68319	0.700139	0.205534	0.228448	0.220363	0	0	0	0.0632411	0.0883621	0.0794979	0.920398	0.885475	0.898032	0.794466	0.771552	0.779637	0.731225	0.68319	0.917511	0.788006	0.707207	0.936759	0.911638	0.936877	0.832077	0.924198	Cytochrome P450 11B1	Enzyme > Cytochrome P450	Homo sapiens	SINGLE PROTEIN	6	464
CHEMBL1908	95	108	192	139	252	0	0	6	20	253	464	717	0.976285	0.956897	0.963738	0.549407	0.543103	0.545328	0.426877	0.413793	0.41841	0	0	0	0.0237154	0.0431034	0.0362622	0.958621	0.926471	0.93765	0.573123	0.586207	0.58159	0.549407	0.543103	0.950943	0.867857	0.546255	0.976285	0.956897	0.971554	0.922409	0.966591	Cytochrome P450 11B1	Enzyme > Cytochrome P450	Homo sapiens	SINGLE PROTEIN	6	464
CHEMBL1908389	70	0	0	52	42	10	8	2	6	64	56	120	0.8125	0.75	0.783333	0.8125	0.75	0.783333	0	0	0	0.15625	0.142857	0.15	0.03125	0.107143	0.0666667	0.962963	0.875	0.921569	0.84375	0.857143	0.85	0.8125	0.75	0.913043	0.844505	0.78125	0.8125	0.75	0.913043	0.844505	0.78125	Mitogen-activated protein kinase kinase kinase 12	Enzyme	Homo sapiens	SINGLE PROTEIN	6	56
CHEMBL1908389	75	0	0	54	43	7	5	3	8	64	56	120	0.84375	0.767857	0.808333	0.84375	0.767857	0.808333	0	0	0	0.109375	0.0892857	0.1	0.046875	0.142857	0.0916667	0.947368	0.843137	0.898148	0.890625	0.910714	0.9	0.84375	0.767857	0.886598	0.798092	0.805804	0.84375	0.767857	0.886598	0.798092	0.805804	Mitogen-activated protein kinase kinase kinase 12	Enzyme	Homo sapiens	SINGLE PROTEIN	6	56
CHEMBL1908389	80	0	1	55	43	4	3	5	9	64	56	120	0.859375	0.785714	0.825	0.859375	0.767857	0.816667	0	0.0178571	0.00833333	0.0625	0.0535714	0.0583333	0.078125	0.160714	0.116667	0.916667	0.826923	0.875	0.9375	0.928571	0.933333	0.859375	0.767857	0.86	0.749377	0.813616	0.859375	0.785714	0.862745	0.752077	0.822545	Mitogen-activated protein kinase kinase kinase 12	Enzyme	Homo sapiens	SINGLE PROTEIN	6	56
CHEMBL1908389	85	6	4	52	46	0	0	6	6	64	56	120	0.90625	0.892857	0.9	0.8125	0.821429	0.816667	0.09375	0.0714286	0.0833333	0	0	0	0.09375	0.107143	0.1	0.896552	0.884615	0.890909	0.90625	0.928571	0.916667	0.8125	0.821429	0.884615	0.781167	0.816964	0.90625	0.892857	0.892857	0.799107	0.899554	Mitogen-activated protein kinase kinase kinase 12	Enzyme	Homo sapiens	SINGLE PROTEIN	6	56
CHEMBL1908389	90	24	8	35	44	0	0	5	4	64	56	120	0.921875	0.928571	0.925	0.546875	0.785714	0.658333	0.375	0.142857	0.266667	0	0	0	0.078125	0.0714286	0.075	0.875	0.916667	0.897727	0.625	0.857143	0.733333	0.546875	0.785714	0.907216	0.793529	0.666295	0.921875	0.928571	0.920354	0.849617	0.925223	Mitogen-activated protein kinase kinase kinase 12	Enzyme	Homo sapiens	SINGLE PROTEIN	6	56
CHEMBL1908389	95	56	16	6	40	0	0	2	0	64	56	120	0.96875	1	0.983333	0.09375	0.714286	0.383333	0.875	0.285714	0.6	0	0	0	0.03125	0	0.0166667	0.75	1	0.958333	0.125	0.714286	0.4	0.09375	0.714286	0.97561	0.845154	0.404018	0.96875	1	0.982456	0.967132	0.984375	Mitogen-activated protein kinase kinase kinase 12	Enzyme	Homo sapiens	SINGLE PROTEIN	6	56
CHEMBL1913	70	0	0	272	97	54	19	45	21	371	137	508	0.733154	0.708029	0.726378	0.733154	0.708029	0.726378	0	0	0	0.145553	0.138686	0.143701	0.121294	0.153285	0.129921	0.858044	0.822034	0.848276	0.854447	0.861314	0.856299	0.733154	0.708029	0.746154	0.644839	0.720591	0.733154	0.708029	0.746154	0.644839	0.720591	Platelet-derived growth factor receptor beta	Enzyme > Kinase > Protein Kinase	Homo sapiens	SINGLE PROTEIN	7.5	137
CHEMBL1913	75	1	1	292	107	14	3	64	26	371	137	508	0.789757	0.788321	0.78937	0.787062	0.781022	0.785433	0.00269542	0.00729927	0.00393701	0.0377358	0.0218978	0.0334646	0.172507	0.189781	0.177165	0.820225	0.804511	0.815951	0.959569	0.970803	0.962598	0.787062	0.781022	0.703947	0.582956	0.784042	0.789757	0.788321	0.705882	0.585175	0.789039	Platelet-derived growth factor receptor beta	Enzyme > Kinase > Protein Kinase	Homo sapiens	SINGLE PROTEIN	7.5	137
CHEMBL1913	80	21	10	288	105	0	0	62	22	371	137	508	0.832884	0.839416	0.834646	0.77628	0.766423	0.773622	0.0566038	0.0729927	0.0610236	0	0	0	0.167116	0.160584	0.165354	0.822857	0.826772	0.823899	0.943396	0.927007	0.938976	0.77628	0.766423	0.714286	0.601952	0.771352	0.832884	0.839416	0.732484	0.626195	0.83615	Platelet-derived growth factor receptor beta	Enzyme > Kinase > Protein Kinase	Homo sapiens	SINGLE PROTEIN	7.5	137
CHEMBL1913	85	82	27	246	93	0	0	43	17	371	137	508	0.884097	0.875912	0.88189	0.663073	0.678832	0.667323	0.221024	0.19708	0.214567	0	0	0	0.115903	0.124088	0.11811	0.851211	0.845455	0.849624	0.778976	0.80292	0.785433	0.663073	0.678832	0.756098	0.656784	0.670952	0.884097	0.875912	0.8	0.722542	0.880005	Platelet-derived growth factor receptor beta	Enzyme > Kinase > Protein Kinase	Homo sapiens	SINGLE PROTEIN	7.5	137
CHEMBL1913	90	146	47	202	84	0	0	23	6	371	137	508	0.938005	0.956204	0.942913	0.544474	0.613139	0.562992	0.393531	0.343066	0.379921	0	0	0	0.0619946	0.0437956	0.0570866	0.897778	0.933333	0.907937	0.606469	0.656934	0.620079	0.544474	0.613139	0.852792	0.792772	0.578807	0.938005	0.956204	0.900344	0.863425	0.947105	Platelet-derived growth factor receptor beta	Enzyme > Kinase > Protein Kinase	Homo sapiens	SINGLE PROTEIN	7.5	137
CHEMBL1913	95	251	68	111	66	0	0	9	3	371	137	508	0.975741	0.978102	0.976378	0.299191	0.481752	0.348425	0.67655	0.49635	0.627953	0	0	0	0.0242588	0.0218978	0.023622	0.925	0.956522	0.936508	0.32345	0.50365	0.372047	0.299191	0.481752	0.916667	0.867491	0.390472	0.975741	0.978102	0.957143	0.941261	0.976922	Platelet-derived growth factor receptor beta	Enzyme > Kinase > Protein Kinase	Homo sapiens	SINGLE PROTEIN	7.5	137
CHEMBL1914	70	0	0	762	404	264	142	47	33	1073	579	1652	0.710158	0.697755	0.705811	0.710158	0.697755	0.705811	0	0	0	0.246039	0.24525	0.245763	0.0438024	0.0569948	0.0484262	0.941904	0.924485	0.935795	0.753961	0.75475	0.754237	0.710158	0.697755	0.90991	0.860312	0.703957	0.710158	0.697755	0.90991	0.860312	0.703957	Butyrylcholinesterase	Enzyme	Homo sapiens	SINGLE PROTEIN	6	579
CHEMBL1914	75	0	0	832	434	171	99	70	46	1073	579	1652	0.775396	0.749568	0.766344	0.775396	0.749568	0.766344	0	0	0	0.159366	0.170984	0.163438	0.0652377	0.0794473	0.0702179	0.922395	0.904167	0.916064	0.840634	0.829016	0.836562	0.775396	0.749568	0.882114	0.817592	0.762482	0.775396	0.749568	0.882114	0.817592	0.762482	Butyrylcholinesterase	Enzyme	Homo sapiens	SINGLE PROTEIN	6	579
CHEMBL1914	80	0	0	894	470	71	36	108	73	1073	579	1652	0.833178	0.811744	0.825666	0.833178	0.811744	0.825666	0	0	0	0.0661696	0.0621762	0.06477	0.100652	0.126079	0.109564	0.892216	0.865562	0.882848	0.93383	0.937824	0.93523	0.833178	0.811744	0.838537	0.74765	0.822461	0.833178	0.811744	0.838537	0.74765	0.822461	Butyrylcholinesterase	Enzyme	Homo sapiens	SINGLE PROTEIN	6	579
CHEMBL1914	85	43	17	909	480	0	0	121	82	1073	579	1652	0.887232	0.858377	0.877119	0.847158	0.829016	0.840799	0.0400746	0.029361	0.0363196	0	0	0	0.112768	0.141623	0.122881	0.882524	0.854093	0.872487	0.959925	0.970639	0.96368	0.847158	0.829016	0.825451	0.726197	0.838087	0.887232	0.858377	0.830409	0.735183	0.872804	Butyrylcholinesterase	Enzyme	Homo sapiens	SINGLE PROTEIN	6	579
CHEMBL1914	90	186	88	810	444	0	0	77	47	1073	579	1652	0.928239	0.918826	0.924939	0.754893	0.766839	0.75908	0.173346	0.151986	0.16586	0	0	0	0.0717614	0.0811744	0.0750605	0.913191	0.904277	0.910015	0.826654	0.848014	0.83414	0.754893	0.766839	0.87747	0.807354	0.760866	0.928239	0.918826	0.895623	0.837731	0.923532	Butyrylcholinesterase	Enzyme	Homo sapiens	SINGLE PROTEIN	6	579
CHEMBL1914	95	387	164	649	394	0	0	37	21	1073	579	1652	0.965517	0.963731	0.964891	0.604846	0.680484	0.631356	0.360671	0.283247	0.333535	0	0	0	0.0344828	0.0362694	0.035109	0.946064	0.949398	0.947321	0.639329	0.716753	0.666465	0.604846	0.680484	0.931442	0.889113	0.642665	0.965517	0.963731	0.950596	0.92358	0.964624	Butyrylcholinesterase	Enzyme	Homo sapiens	SINGLE PROTEIN	6	579
CHEMBL1916	70	0	0	705	116	242	48	26	6	973	170	1143	0.724563	0.682353	0.718285	0.724563	0.682353	0.718285	0	0	0	0.248715	0.282353	0.253718	0.0267215	0.0352941	0.0279965	0.964432	0.95082	0.962485	0.751285	0.717647	0.746282	0.724563	0.682353	0.878788	0.860202	0.703458	0.724563	0.682353	0.878788	0.860202	0.703458	Alpha-2c adrenergic receptor	Membrane receptor > Family A GPCR	Homo sapiens	SINGLE PROTEIN	7	170
CHEMBL1916	75	0	0	757	126	181	35	35	9	973	170	1143	0.778006	0.741176	0.772528	0.778006	0.741176	0.772528	0	0	0	0.186023	0.205882	0.188976	0.0359712	0.0529412	0.0384952	0.955808	0.933333	0.952535	0.813977	0.794118	0.811024	0.778006	0.741176	0.851351	0.827891	0.759591	0.778006	0.741176	0.851351	0.827891	0.759591	Alpha-2c adrenergic receptor	Membrane receptor > Family A GPCR	Homo sapiens	SINGLE PROTEIN	7	170
CHEMBL1916	80	0	0	809	138	103	20	61	12	973	170	1143	0.831449	0.811765	0.828521	0.831449	0.811765	0.828521	0	0	0	0.105858	0.117647	0.107612	0.0626927	0.0705882	0.063867	0.929885	0.92	0.928431	0.894142	0.882353	0.892388	0.831449	0.811765	0.790831	0.759569	0.821607	0.831449	0.811765	0.790831	0.759569	0.821607	Alpha-2c adrenergic receptor	Membrane receptor > Family A GPCR	Homo sapiens	SINGLE PROTEIN	7	170
CHEMBL1916	85	0	0	853	148	20	3	100	19	973	170	1143	0.87667	0.870588	0.875766	0.87667	0.870588	0.875766	0	0	0	0.020555	0.0176471	0.0201225	0.102775	0.111765	0.104112	0.895068	0.886228	0.89375	0.979445	0.982353	0.979878	0.87667	0.870588	0.713253	0.670249	0.873629	0.87667	0.870588	0.713253	0.670249	0.873629	Alpha-2c adrenergic receptor	Membrane receptor > Family A GPCR	Homo sapiens	SINGLE PROTEIN	7	170
CHEMBL1916	90	81	23	815	136	0	0	77	11	973	170	1143	0.920863	0.935294	0.92301	0.837616	0.8	0.832021	0.0832477	0.135294	0.0909886	0	0	0	0.0791367	0.0647059	0.0769904	0.913677	0.92517	0.915303	0.916752	0.864706	0.909011	0.837616	0.8	0.755556	0.724176	0.818808	0.920863	0.935294	0.783251	0.752618	0.928079	Alpha-2c adrenergic receptor	Membrane receptor > Family A GPCR	Homo sapiens	SINGLE PROTEIN	7	170
CHEMBL1916	95	301	46	642	120	0	0	30	4	973	170	1143	0.969168	0.976471	0.970254	0.659815	0.705882	0.666667	0.309353	0.270588	0.303587	0	0	0	0.0308325	0.0235294	0.0297463	0.955357	0.967742	0.957286	0.690647	0.729412	0.696413	0.659815	0.705882	0.875912	0.856016	0.682849	0.969168	0.976471	0.907104	0.892694	0.972819	Alpha-2c adrenergic receptor	Membrane receptor > Family A GPCR	Homo sapiens	SINGLE PROTEIN	7	170
CHEMBL1919	70	8	15	30	45	0	0	11	19	49	79	128	0.77551	0.759494	0.765625	0.612245	0.56962	0.585938	0.163265	0.189873	0.179688	0	0	0	0.22449	0.240506	0.234375	0.731707	0.703125	0.714286	0.836735	0.810127	0.820312	0.612245	0.56962	0.75	0.425218	0.590933	0.77551	0.759494	0.8	0.523241	0.767502	Voltage-gated calcium channel alpha2/delta subunit 1	Other	Homo sapiens	SINGLE PROTEIN	6.5	79
CHEMBL1919	75	19	24	24	40	0	0	6	15	49	79	128	0.877551	0.810127	0.835938	0.489796	0.506329	0.5	0.387755	0.303797	0.335938	0	0	0	0.122449	0.189873	0.164062	0.8	0.727273	0.752941	0.612245	0.696203	0.664062	0.489796	0.506329	0.792079	0.505669	0.498063	0.877551	0.810127	0.85906	0.671481	0.843839	Voltage-gated calcium channel alpha2/delta subunit 1	Other	Homo sapiens	SINGLE PROTEIN	6.5	79
CHEMBL1919	80	26	37	18	35	0	0	5	7	49	79	128	0.897959	0.911392	0.90625	0.367347	0.443038	0.414062	0.530612	0.468354	0.492188	0	0	0	0.102041	0.0886076	0.09375	0.782609	0.833333	0.815385	0.469388	0.531646	0.507812	0.367347	0.443038	0.853659	0.60538	0.405192	0.897959	0.911392	0.923077	0.80356	0.904676	Voltage-gated calcium channel alpha2/delta subunit 1	Other	Homo sapiens	SINGLE PROTEIN	6.5	79
CHEMBL1919	85	32	55	14	20	0	0	3	4	49	79	128	0.938776	0.949367	0.945312	0.285714	0.253165	0.265625	0.653061	0.696203	0.679688	0	0	0	0.0612245	0.0506329	0.0546875	0.823529	0.833333	0.829268	0.346939	0.303797	0.320312	0.285714	0.253165	0.851064	0.652085	0.269439	0.938776	0.949367	0.955414	0.884834	0.944071	Voltage-gated calcium channel alpha2/delta subunit 1	Other	Homo sapiens	SINGLE PROTEIN	6.5	79
CHEMBL1919	90	39	70	8	6	0	0	2	3	49	79	128	0.959184	0.962025	0.960938	0.163265	0.0759494	0.109375	0.795918	0.886076	0.851562	0	0	0	0.0408163	0.0379747	0.0390625	0.8	0.666667	0.736842	0.204082	0.113924	0.148438	0.163265	0.0759494	0.705882	0.47194	0.119607	0.959184	0.962025	0.968153	0.917778	0.960604	Voltage-gated calcium channel alpha2/delta subunit 1	Other	Homo sapiens	SINGLE PROTEIN	6.5	79
CHEMBL1919	95	45	78	4	0	0	0	0	1	49	79	128	1	0.987342	0.992188	0.0816327	0	0.03125	0.918367	0.987342	0.960938	0	0	0	0	0.0126582	0.0078125	1	0	0.8	0.0816327	0.0126582	0.0390625	0.0816327	0	0		0.0408163	1	0.987342	0.993631	0.983664	0.993671	Voltage-gated calcium channel alpha2/delta subunit 1	Other	Homo sapiens	SINGLE PROTEIN	6.5	79
CHEMBL1921	70	0	0	137	74	28	11	27	9	192	94	286	0.713542	0.787234	0.737762	0.713542	0.787234	0.737762	0	0	0	0.145833	0.117021	0.136364	0.140625	0.0957447	0.125874	0.835366	0.891566	0.854251	0.854167	0.882979	0.863636	0.713542	0.787234	0.804348	0.698422	0.750388	0.713542	0.787234	0.804348	0.698422	0.750388	Vasopressin V1b receptor	Membrane receptor > Family A GPCR	Homo sapiens	SINGLE PROTEIN	7	94
CHEMBL1921	75	0	0	147	75	9	6	36	13	192	94	286	0.765625	0.797872	0.776224	0.765625	0.797872	0.776224	0	0	0	0.046875	0.0638298	0.0524476	0.1875	0.138298	0.171329	0.803279	0.852273	0.819188	0.953125	0.93617	0.947552	0.765625	0.797872	0.753769	0.624241	0.781749	0.765625	0.797872	0.753769	0.624241	0.781749	Vasopressin V1b receptor	Membrane receptor > Family A GPCR	Homo sapiens	SINGLE PROTEIN	7	94
CHEMBL1921	80	9	3	149	77	0	0	34	14	192	94	286	0.822917	0.851064	0.832168	0.776042	0.819149	0.79021	0.046875	0.0319149	0.041958	0	0	0	0.177083	0.148936	0.167832	0.814208	0.846154	0.824818	0.953125	0.968085	0.958042	0.776042	0.819149	0.762376	0.633538	0.797595	0.822917	0.851064	0.769231	0.646614	0.83699	Vasopressin V1b receptor	Membrane receptor > Family A GPCR	Homo sapiens	SINGLE PROTEIN	7	94
CHEMBL1921	85	32	13	138	72	0	0	22	9	192	94	286	0.885417	0.904255	0.891608	0.71875	0.765957	0.734266	0.166667	0.138298	0.157343	0	0	0	0.114583	0.0957447	0.108392	0.8625	0.888889	0.871369	0.833333	0.861702	0.842657	0.71875	0.765957	0.822857	0.727687	0.742354	0.885417	0.904255	0.845771	0.766554	0.894836	Vasopressin V1b receptor	Membrane receptor > Family A GPCR	Homo sapiens	SINGLE PROTEIN	7	94
CHEMBL1921	90	67	28	116	60	0	0	9	6	192	94	286	0.953125	0.93617	0.947552	0.604167	0.638298	0.615385	0.348958	0.297872	0.332168	0	0	0	0.046875	0.0638298	0.0524476	0.928	0.909091	0.921466	0.651042	0.702128	0.667832	0.604167	0.638298	0.888889	0.828696	0.621232	0.953125	0.93617	0.921466	0.882356	0.944648	Vasopressin V1b receptor	Membrane receptor > Family A GPCR	Homo sapiens	SINGLE PROTEIN	7	94
CHEMBL1921	95	109	57	80	36	0	0	3	1	192	94	286	0.984375	0.989362	0.986014	0.416667	0.382979	0.405594	0.567708	0.606383	0.58042	0	0	0	0.015625	0.0106383	0.013986	0.963855	0.972973	0.966667	0.432292	0.393617	0.41958	0.416667	0.382979	0.947368	0.923688	0.399823	0.984375	0.989362	0.978947	0.968598	0.986868	Vasopressin V1b receptor	Membrane receptor > Family A GPCR	Homo sapiens	SINGLE PROTEIN	7	94
CHEMBL1929	70	0	0	37	34	10	7	3	3	50	44	94	0.74	0.772727	0.755319	0.74	0.772727	0.755319	0	0	0	0.2	0.159091	0.180851	0.06	0.0681818	0.0638298	0.925	0.918919	0.922078	0.8	0.840909	0.819149	0.74	0.772727	0.918919	0.843919	0.756364	0.74	0.772727	0.918919	0.843919	0.756364	Xanthine dehydrogenase	Enzyme > Oxidoreductase	Homo sapiens	SINGLE PROTEIN	6	44
CHEMBL1929	75	0	0	39	38	5	3	6	3	50	44	94	0.78	0.863636	0.819149	0.78	0.863636	0.819149	0	0	0	0.1	0.0681818	0.0851064	0.12	0.0681818	0.0957447	0.866667	0.926829	0.895349	0.9	0.931818	0.914894	0.78	0.863636	0.894118	0.792852	0.821818	0.78	0.863636	0.894118	0.792852	0.821818	Xanthine dehydrogenase	Enzyme > Oxidoreductase	Homo sapiens	SINGLE PROTEIN	6	44
CHEMBL1929	80	0	0	41	38	2	2	7	4	50	44	94	0.82	0.863636	0.840426	0.82	0.863636	0.840426	0	0	0	0.04	0.0454545	0.0425532	0.14	0.0909091	0.117021	0.854167	0.904762	0.877778	0.96	0.954545	0.957447	0.82	0.863636	0.873563	0.75724	0.841818	0.82	0.863636	0.873563	0.75724	0.841818	Xanthine dehydrogenase	Enzyme > Oxidoreductase	Homo sapiens	SINGLE PROTEIN	6	44
CHEMBL1929	85	4	4	39	37	0	0	7	3	50	44	94	0.86	0.931818	0.893617	0.78	0.840909	0.808511	0.08	0.0909091	0.0851064	0	0	0	0.14	0.0681818	0.106383	0.847826	0.925	0.883721	0.92	0.909091	0.914894	0.78	0.840909	0.880952	0.771151	0.810455	0.86	0.931818	0.891304	0.790382	0.895909	Xanthine dehydrogenase	Enzyme > Oxidoreductase	Homo sapiens	SINGLE PROTEIN	6	44
CHEMBL1929	90	15	14	33	28	0	0	2	2	50	44	94	0.96	0.954545	0.957447	0.66	0.636364	0.648936	0.3	0.318182	0.308511	0	0	0	0.04	0.0454545	0.0425532	0.942857	0.933333	0.938462	0.7	0.681818	0.691489	0.66	0.636364	0.933333	0.87619	0.648182	0.96	0.954545	0.954545	0.914545	0.957273	Xanthine dehydrogenase	Enzyme > Oxidoreductase	Homo sapiens	SINGLE PROTEIN	6	44
CHEMBL1929	95	36	31	14	13	0	0	0	0	50	44	94	1	1	1	0.28	0.295455	0.287234	0.72	0.704545	0.712766	0	0	0	0	0	0	1	1	1	0.28	0.295455	0.287234	0.28	0.295455	1	1	0.287727	1	1	1	1	1	Xanthine dehydrogenase	Enzyme > Oxidoreductase	Homo sapiens	SINGLE PROTEIN	6	44
CHEMBL1936	70	1	0	330	116	11	4	112	34	454	154	608	0.729075	0.753247	0.735197	0.726872	0.753247	0.733553	0.00220264	0	0.00164474	0.0242291	0.025974	0.0246711	0.246696	0.220779	0.240132	0.746606	0.773333	0.753378	0.973568	0.974026	0.973684	0.726872	0.753247	0.613757	0.46472	0.740059	0.729075	0.753247	0.613757	0.465119	0.741161	Stem cell growth factor receptor	Enzyme > Kinase > Protein Kinase	Homo sapiens	SINGLE PROTEIN	7.5	154
CHEMBL1936	75	29	18	324	107	0	0	101	29	454	154	608	0.777533	0.811688	0.786184	0.713656	0.694805	0.708882	0.0638767	0.116883	0.0773026	0	0	0	0.222467	0.188312	0.213816	0.762353	0.786765	0.768271	0.936123	0.883117	0.922697	0.713656	0.694805	0.622093	0.487203	0.704231	0.777533	0.811688	0.657895	0.53025	0.794611	Stem cell growth factor receptor	Enzyme > Kinase > Protein Kinase	Homo sapiens	SINGLE PROTEIN	7.5	154
CHEMBL1936	80	83	37	289	94	0	0	82	23	454	154	608	0.819383	0.850649	0.827303	0.636564	0.61039	0.629934	0.182819	0.24026	0.197368	0	0	0	0.180617	0.149351	0.172697	0.778976	0.803419	0.784836	0.817181	0.75974	0.802632	0.636564	0.61039	0.641638	0.517802	0.623477	0.819383	0.850649	0.713896	0.610796	0.835016	Stem cell growth factor receptor	Enzyme > Kinase > Protein Kinase	Homo sapiens	SINGLE PROTEIN	7.5	154
CHEMBL1936	85	161	51	242	85	0	0	51	18	454	154	608	0.887665	0.883117	0.886513	0.53304	0.551948	0.537829	0.354626	0.331169	0.348684	0	0	0	0.112335	0.116883	0.113487	0.825939	0.825243	0.825758	0.645374	0.668831	0.651316	0.53304	0.551948	0.711297	0.601587	0.542494	0.887665	0.883117	0.797654	0.72637	0.885391	Stem cell growth factor receptor	Enzyme > Kinase > Protein Kinase	Homo sapiens	SINGLE PROTEIN	7.5	154
CHEMBL1936	90	248	78	179	67	0	0	27	9	454	154	608	0.940529	0.941558	0.940789	0.394273	0.435065	0.404605	0.546256	0.506494	0.536184	0	0	0	0.0594714	0.0584416	0.0592105	0.868932	0.881579	0.87234	0.453744	0.493506	0.463816	0.394273	0.435065	0.788235	0.706406	0.414669	0.940529	0.941558	0.889571	0.851711	0.941044	Stem cell growth factor receptor	Enzyme > Kinase > Protein Kinase	Homo sapiens	SINGLE PROTEIN	7.5	154
CHEMBL1936	95	345	113	100	39	0	0	9	2	454	154	608	0.980176	0.987013	0.981908	0.220264	0.253247	0.228618	0.759912	0.733766	0.753289	0	0	0	0.0198238	0.012987	0.0180921	0.917431	0.95122	0.926667	0.240088	0.266234	0.246711	0.220264	0.253247	0.876404	0.829907	0.236756	0.980176	0.987013	0.965079	0.953308	0.983595	Stem cell growth factor receptor	Enzyme > Kinase > Protein Kinase	Homo sapiens	SINGLE PROTEIN	7.5	154
CHEMBL1937	70	0	0	226	256	34	38	39	54	299	348	647	0.755853	0.735632	0.744977	0.755853	0.735632	0.744977	0	0	0	0.113712	0.109195	0.111283	0.130435	0.155172	0.14374	0.85283	0.825806	0.838261	0.886288	0.890805	0.888717	0.755853	0.735632	0.846281	0.676786	0.745743	0.755853	0.735632	0.846281	0.676786	0.745743	Histone deacetylase 2	Epigenetic regulator	Homo sapiens	SINGLE PROTEIN	6	348
CHEMBL1937	75	1	0	240	275	13	11	45	62	299	348	647	0.80602	0.79023	0.797527	0.802676	0.79023	0.795981	0.00334448	0	0.0015456	0.0434783	0.0316092	0.0370943	0.150502	0.178161	0.165379	0.842105	0.816024	0.827974	0.953177	0.968391	0.96136	0.802676	0.79023	0.837139	0.6561	0.796453	0.80602	0.79023	0.837139	0.656715	0.798125	Histone deacetylase 2	Epigenetic regulator	Homo sapiens	SINGLE PROTEIN	6	348
CHEMBL1937	80	19	19	237	269	0	0	43	60	299	348	647	0.856187	0.827586	0.840804	0.792642	0.772989	0.782071	0.0635452	0.0545977	0.0587326	0	0	0	0.143813	0.172414	0.159196	0.846429	0.817629	0.83087	0.936455	0.945402	0.941267	0.792642	0.772989	0.839314	0.662106	0.782815	0.856187	0.827586	0.848306	0.681993	0.841887	Histone deacetylase 2	Epigenetic regulator	Homo sapiens	SINGLE PROTEIN	6	348
CHEMBL1937	85	47	62	216	246	0	0	36	40	299	348	647	0.879599	0.885057	0.882535	0.722408	0.706897	0.714065	0.157191	0.178161	0.16847	0	0	0	0.120401	0.114943	0.117465	0.857143	0.86014	0.858736	0.842809	0.821839	0.83153	0.722408	0.706897	0.866197	0.716686	0.714652	0.879599	0.885057	0.890173	0.763996	0.882328	Histone deacetylase 2	Epigenetic regulator	Homo sapiens	SINGLE PROTEIN	6	348
CHEMBL1937	90	115	121	162	204	0	0	22	23	299	348	647	0.926421	0.933908	0.930448	0.541806	0.586207	0.565688	0.384615	0.347701	0.36476	0	0	0	0.0735786	0.066092	0.0695518	0.880435	0.898678	0.890511	0.615385	0.652299	0.63524	0.541806	0.586207	0.900662	0.778722	0.564006	0.926421	0.933908	0.935252	0.860131	0.930165	Histone deacetylase 2	Epigenetic regulator	Homo sapiens	SINGLE PROTEIN	6	348
CHEMBL1937	95	204	193	86	143	0	0	9	12	299	348	647	0.9699	0.965517	0.967543	0.287625	0.41092	0.353941	0.682274	0.554598	0.613601	0	0	0	0.0301003	0.0344828	0.0324575	0.905263	0.922581	0.916	0.317726	0.445402	0.386399	0.287625	0.41092	0.931596	0.823078	0.349272	0.9699	0.965517	0.969697	0.934797	0.967708	Histone deacetylase 2	Epigenetic regulator	Homo sapiens	SINGLE PROTEIN	6	348
CHEMBL1941	70	0	0	713	38	190	6	20	9	923	53	976	0.772481	0.716981	0.769467	0.772481	0.716981	0.769467	0	0	0	0.20585	0.113208	0.20082	0.0216685	0.169811	0.0297131	0.972715	0.808511	0.962821	0.79415	0.886792	0.79918	0.772481	0.716981	0.72381	0.70859	0.744731	0.772481	0.716981	0.72381	0.70859	0.744731	Histamine H2 receptor	Membrane receptor > Family A GPCR	Homo sapiens	SINGLE PROTEIN	6.5	53
CHEMBL1941	75	0	0	758	39	114	4	51	10	923	53	976	0.821235	0.735849	0.816598	0.821235	0.735849	0.816598	0	0	0	0.12351	0.0754717	0.120902	0.0552546	0.188679	0.0625	0.936959	0.795918	0.928904	0.87649	0.924528	0.879098	0.821235	0.735849	0.561151	0.555011	0.778542	0.821235	0.735849	0.561151	0.555011	0.778542	Histamine H2 receptor	Membrane receptor > Family A GPCR	Homo sapiens	SINGLE PROTEIN	6.5	53
CHEMBL1941	80	28	1	779	42	17	0	99	10	923	53	976	0.874323	0.811321	0.870902	0.843987	0.792453	0.841189	0.0303359	0.0188679	0.0297131	0.0184182	0	0.017418	0.107259	0.188679	0.11168	0.887244	0.807692	0.882796	0.951246	0.981132	0.952869	0.843987	0.792453	0.435233	0.44519	0.81822	0.874323	0.811321	0.441026	0.451663	0.842822	Histamine H2 receptor	Membrane receptor > Family A GPCR	Homo sapiens	SINGLE PROTEIN	6.5	53
CHEMBL1941	85	179	5	664	40	0	0	80	8	923	53	976	0.913326	0.849057	0.909836	0.719393	0.754717	0.721311	0.193933	0.0943396	0.188525	0	0	0	0.0866739	0.150943	0.0901639	0.892473	0.833333	0.888889	0.806067	0.90566	0.811475	0.719393	0.754717	0.47619	0.483006	0.737055	0.913326	0.849057	0.505618	0.517002	0.881191	Histamine H2 receptor	Membrane receptor > Family A GPCR	Homo sapiens	SINGLE PROTEIN	6.5	53
CHEMBL1941	90	447	9	437	39	0	0	39	5	923	53	976	0.957746	0.90566	0.954918	0.473456	0.735849	0.487705	0.48429	0.169811	0.467213	0	0	0	0.0422535	0.0943396	0.045082	0.918067	0.886364	0.915385	0.51571	0.830189	0.532787	0.473456	0.735849	0.639344	0.626989	0.604653	0.957746	0.90566	0.685714	0.686663	0.931703	Histamine H2 receptor	Membrane receptor > Family A GPCR	Homo sapiens	SINGLE PROTEIN	6.5	53
CHEMBL1941	95	828	15	79	38	0	0	16	0	923	53	976	0.982665	1	0.983607	0.0855905	0.716981	0.119877	0.897075	0.283019	0.86373	0	0	0	0.0173348	0	0.0163934	0.831579	1	0.879699	0.102925	0.716981	0.13627	0.0855905	0.716981	0.826087	0.764974	0.401286	0.982665	1	0.868852	0.868793	0.991333	Histamine H2 receptor	Membrane receptor > Family A GPCR	Homo sapiens	SINGLE PROTEIN	6.5	53
CHEMBL1942	70	0	0	738	63	201	19	28	5	967	87	1054	0.763185	0.724138	0.759962	0.763185	0.724138	0.759962	0	0	0	0.207859	0.218391	0.208729	0.0289555	0.0574713	0.0313093	0.963446	0.926471	0.960432	0.792141	0.781609	0.791271	0.763185	0.724138	0.792453	0.781094	0.743662	0.763185	0.724138	0.792453	0.781094	0.743662	Alpha-2b adrenergic receptor	Membrane receptor > Family A GPCR	Homo sapiens	SINGLE PROTEIN	7	87
CHEMBL1942	75	0	0	788	70	127	11	52	6	967	87	1054	0.814891	0.804598	0.814042	0.814891	0.804598	0.814042	0	0	0	0.131334	0.126437	0.13093	0.0537746	0.0689655	0.0550285	0.938095	0.921053	0.936681	0.868666	0.873563	0.86907	0.814891	0.804598	0.707071	0.697468	0.809745	0.814891	0.804598	0.707071	0.697468	0.809745	Alpha-2b adrenergic receptor	Membrane receptor > Family A GPCR	Homo sapiens	SINGLE PROTEIN	7	87
CHEMBL1942	80	2	1	820	74	69	6	76	6	967	87	1054	0.850052	0.862069	0.851044	0.847983	0.850575	0.848197	0.00206825	0.0114943	0.0028463	0.0713547	0.0689655	0.0711575	0.0785936	0.0689655	0.0777989	0.915179	0.925	0.915984	0.926577	0.91954	0.925996	0.847983	0.850575	0.643478	0.63905	0.849279	0.850052	0.862069	0.646552	0.641689	0.85606	Alpha-2b adrenergic receptor	Membrane receptor > Family A GPCR	Homo sapiens	SINGLE PROTEIN	7	87
CHEMBL1942	85	55	7	817	74	0	0	95	6	967	87	1054	0.901758	0.931034	0.904175	0.844881	0.850575	0.845351	0.0568769	0.0804598	0.0588235	0	0	0	0.098242	0.0689655	0.0958254	0.895833	0.925	0.898185	0.943123	0.91954	0.941176	0.844881	0.850575	0.594378	0.594503	0.847728	0.901758	0.931034	0.61597	0.614478	0.916396	Alpha-2b adrenergic receptor	Membrane receptor > Family A GPCR	Homo sapiens	SINGLE PROTEIN	7	87
CHEMBL1942	90	234	12	673	70	0	0	60	5	967	87	1054	0.937952	0.942529	0.93833	0.695967	0.804598	0.704934	0.241986	0.137931	0.233397	0	0	0	0.0620476	0.0574713	0.0616698	0.918145	0.933333	0.919554	0.758014	0.862069	0.766603	0.695967	0.804598	0.682927	0.672465	0.750282	0.937952	0.942529	0.716157	0.709662	0.940241	Alpha-2b adrenergic receptor	Membrane receptor > Family A GPCR	Homo sapiens	SINGLE PROTEIN	7	87
CHEMBL1942	95	682	28	264	58	0	0	21	1	967	87	1054	0.978283	0.988506	0.979127	0.273009	0.666667	0.305503	0.705274	0.321839	0.673624	0	0	0	0.0217166	0.0114943	0.0208729	0.926316	0.983051	0.936047	0.294726	0.678161	0.326376	0.273009	0.666667	0.84058	0.814988	0.469838	0.978283	0.988506	0.886598	0.880923	0.983395	Alpha-2b adrenergic receptor	Membrane receptor > Family A GPCR	Homo sapiens	SINGLE PROTEIN	7	87
CHEMBL1944	70	0	0	44	54	10	20	5	2	59	76	135	0.745763	0.710526	0.725926	0.745763	0.710526	0.725926	0	0	0	0.169492	0.263158	0.222222	0.0847458	0.0263158	0.0518519	0.897959	0.964286	0.933333	0.830508	0.736842	0.777778	0.745763	0.710526	0.93913	0.866997	0.728145	0.745763	0.710526	0.93913	0.866997	0.728145	Neprilysin	Enzyme > Protease	Homo sapiens	SINGLE PROTEIN	6	76
CHEMBL1944	75	0	0	47	61	5	9	7	6	59	76	135	0.79661	0.802632	0.8	0.79661	0.802632	0.8	0	0	0	0.0847458	0.118421	0.103704	0.118644	0.0789474	0.0962963	0.87037	0.910448	0.892562	0.915254	0.881579	0.896296	0.79661	0.802632	0.903704	0.782333	0.799621	0.79661	0.802632	0.903704	0.782333	0.799621	Neprilysin	Enzyme > Protease	Homo sapiens	SINGLE PROTEIN	6	76
CHEMBL1944	80	2	0	48	66	1	1	8	9	59	76	135	0.847458	0.868421	0.859259	0.813559	0.868421	0.844444	0.0338983	0	0.0148148	0.0169492	0.0131579	0.0148148	0.135593	0.118421	0.125926	0.857143	0.88	0.870229	0.949153	0.986842	0.97037	0.813559	0.868421	0.885906	0.735568	0.84099	0.847458	0.868421	0.885906	0.740708	0.857939	Neprilysin	Enzyme > Protease	Homo sapiens	SINGLE PROTEIN	6	76
CHEMBL1944	85	6	8	47	61	0	0	6	7	59	76	135	0.898305	0.907895	0.903704	0.79661	0.802632	0.8	0.101695	0.105263	0.103704	0	0	0	0.101695	0.0921053	0.0962963	0.886792	0.897059	0.892562	0.898305	0.894737	0.896296	0.79661	0.802632	0.903704	0.782333	0.799621	0.898305	0.907895	0.913907	0.804765	0.9031	Neprilysin	Enzyme > Protease	Homo sapiens	SINGLE PROTEIN	6	76
CHEMBL1944	90	9	28	46	44	0	0	4	4	59	76	135	0.932203	0.947368	0.940741	0.779661	0.578947	0.666667	0.152542	0.368421	0.274074	0	0	0	0.0677966	0.0526316	0.0592593	0.92	0.916667	0.918367	0.847458	0.631579	0.725926	0.779661	0.578947	0.916667	0.836667	0.679304	0.932203	0.947368	0.947368	0.879572	0.939786	Neprilysin	Enzyme > Protease	Homo sapiens	SINGLE PROTEIN	6	76
CHEMBL1944	95	20	60	38	15	0	0	1	1	59	76	135	0.983051	0.986842	0.985185	0.644068	0.197368	0.392593	0.338983	0.789474	0.592593	0	0	0	0.0169492	0.0131579	0.0148148	0.974359	0.9375	0.963636	0.661017	0.210526	0.407407	0.644068	0.197368	0.9375	0.911859	0.420718	0.983051	0.986842	0.986842	0.969893	0.984946	Neprilysin	Enzyme > Protease	Homo sapiens	SINGLE PROTEIN	6	76
CHEMBL1945	70	0	0	177	201	51	51	22	31	250	283	533	0.708	0.710247	0.709193	0.708	0.710247	0.709193	0	0	0	0.204	0.180212	0.19137	0.088	0.109541	0.0994371	0.889447	0.866379	0.87703	0.796	0.819788	0.80863	0.708	0.710247	0.883516	0.754065	0.709124	0.708	0.710247	0.883516	0.754065	0.709124	Melatonin receptor 1A	Membrane receptor > Family A GPCR	Homo sapiens	SINGLE PROTEIN	7	283
CHEMBL1945	75	0	0	195	214	26	26	29	43	250	283	533	0.78	0.756184	0.767355	0.78	0.756184	0.767355	0	0	0	0.104	0.0918728	0.097561	0.116	0.151943	0.135084	0.870536	0.832685	0.850312	0.896	0.908127	0.902439	0.78	0.756184	0.856	0.701601	0.768092	0.78	0.756184	0.856	0.701601	0.768092	Melatonin receptor 1A	Membrane receptor > Family A GPCR	Homo sapiens	SINGLE PROTEIN	7	283
CHEMBL1945	80	15	10	201	221	1	0	33	52	250	283	533	0.864	0.816254	0.838649	0.804	0.780919	0.791745	0.06	0.0353357	0.0469043	0.004	0	0.00187617	0.132	0.183746	0.159475	0.858974	0.809524	0.832347	0.936	0.964664	0.95122	0.804	0.780919	0.83871	0.666519	0.792459	0.864	0.816254	0.844607	0.682346	0.840127	Melatonin receptor 1A	Membrane receptor > Family A GPCR	Homo sapiens	SINGLE PROTEIN	7	283
CHEMBL1945	85	49	44	177	205	0	0	24	34	250	283	533	0.904	0.879859	0.891182	0.708	0.724382	0.716698	0.196	0.155477	0.174484	0	0	0	0.096	0.120141	0.108818	0.880597	0.857741	0.868182	0.804	0.844523	0.825516	0.708	0.724382	0.876068	0.736195	0.716191	0.904	0.879859	0.895683	0.782588	0.891929	Melatonin receptor 1A	Membrane receptor > Family A GPCR	Homo sapiens	SINGLE PROTEIN	7	283
CHEMBL1945	90	87	87	151	181	0	0	12	15	250	283	533	0.952	0.946996	0.949343	0.604	0.639576	0.622889	0.348	0.30742	0.326454	0	0	0	0.048	0.0530035	0.0506567	0.92638	0.923469	0.924791	0.652	0.69258	0.673546	0.604	0.639576	0.930591	0.848655	0.621788	0.952	0.946996	0.952043	0.898425	0.949498	Melatonin receptor 1A	Membrane receptor > Family A GPCR	Homo sapiens	SINGLE PROTEIN	7	283
CHEMBL1945	95	133	141	113	137	0	0	4	5	250	283	533	0.984	0.982332	0.983114	0.452	0.484099	0.469043	0.532	0.498233	0.514071	0	0	0	0.016	0.0176678	0.0168856	0.965812	0.964789	0.965251	0.468	0.501767	0.485929	0.452	0.484099	0.968198	0.929929	0.468049	0.984	0.982332	0.984071	0.966114	0.983166	Melatonin receptor 1A	Membrane receptor > Family A GPCR	Homo sapiens	SINGLE PROTEIN	7	283
CHEMBL1946	70	0	0	120	293	22	69	19	32	161	394	555	0.745342	0.743655	0.744144	0.745342	0.743655	0.744144	0	0	0	0.136646	0.175127	0.163964	0.118012	0.0812183	0.0918919	0.863309	0.901538	0.890086	0.863354	0.824873	0.836036	0.745342	0.743655	0.919937	0.746492	0.744498	0.745342	0.743655	0.919937	0.746492	0.744498	Melatonin receptor 1B	Membrane receptor > Family A GPCR	Homo sapiens	SINGLE PROTEIN	7	394
CHEMBL1946	75	0	0	126	315	12	36	23	43	161	394	555	0.782609	0.799492	0.794595	0.782609	0.799492	0.794595	0	0	0	0.0745342	0.0913706	0.0864865	0.142857	0.109137	0.118919	0.845638	0.879888	0.869822	0.925466	0.908629	0.913514	0.782609	0.799492	0.905172	0.701109	0.791051	0.782609	0.799492	0.905172	0.701109	0.791051	Melatonin receptor 1B	Membrane receptor > Family A GPCR	Homo sapiens	SINGLE PROTEIN	7	394
CHEMBL1946	80	4	12	131	321	0	2	26	59	161	394	555	0.838509	0.845178	0.843243	0.813665	0.814721	0.814414	0.0248447	0.0304569	0.0288288	0	0.00507614	0.0036036	0.161491	0.149746	0.153153	0.834395	0.844737	0.841713	0.975155	0.964467	0.967568	0.813665	0.814721	0.883081	0.646032	0.814193	0.838509	0.845178	0.886818	0.654931	0.841843	Melatonin receptor 1B	Membrane receptor > Family A GPCR	Homo sapiens	SINGLE PROTEIN	7	394
CHEMBL1946	85	21	58	123	294	0	0	17	42	161	394	555	0.89441	0.893401	0.893694	0.763975	0.746193	0.751351	0.130435	0.147208	0.142342	0	0	0	0.10559	0.106599	0.106306	0.878571	0.875	0.87605	0.869565	0.852792	0.857658	0.763975	0.746193	0.90881	0.721499	0.755084	0.89441	0.893401	0.922674	0.757379	0.893905	Melatonin receptor 1B	Membrane receptor > Family A GPCR	Homo sapiens	SINGLE PROTEIN	7	394
CHEMBL1946	90	47	126	107	242	0	0	7	26	161	394	555	0.956522	0.93401	0.940541	0.664596	0.614213	0.628829	0.291925	0.319797	0.311712	0	0	0	0.0434783	0.0659898	0.0594595	0.938596	0.902985	0.913613	0.708075	0.680203	0.688288	0.664596	0.614213	0.93617	0.808333	0.639405	0.956522	0.93401	0.957087	0.863294	0.945266	Melatonin receptor 1B	Membrane receptor > Family A GPCR	Homo sapiens	SINGLE PROTEIN	7	394
CHEMBL1946	95	80	244	78	143	0	0	3	7	161	394	555	0.981366	0.982234	0.981982	0.484472	0.362944	0.398198	0.496894	0.619289	0.583784	0	0	0	0.0186335	0.0177665	0.018018	0.962963	0.953333	0.95671	0.503106	0.380711	0.416216	0.484472	0.362944	0.966216	0.906647	0.423708	0.981366	0.982234	0.987245	0.956717	0.9818	Melatonin receptor 1B	Membrane receptor > Family A GPCR	Homo sapiens	SINGLE PROTEIN	7	394
CHEMBL1947	70	0	0	283	108	109	31	12	0	404	139	543	0.700495	0.776978	0.720074	0.700495	0.776978	0.720074	0	0	0	0.269802	0.223022	0.257827	0.029703	0	0.0220994	0.959322	1	0.970223	0.730198	0.776978	0.742173	0.700495	0.776978	0.947368	0.929188	0.738737	0.700495	0.776978	0.947368	0.929188	0.738737	Thyroid hormone receptor beta-1	Nuclear receptor	Homo sapiens	SINGLE PROTEIN	7	139
CHEMBL1947	75	0	0	306	111	84	28	14	0	404	139	543	0.757426	0.798561	0.767956	0.757426	0.798561	0.767956	0	0	0	0.207921	0.201439	0.206262	0.0346535	0	0.0257827	0.95625	1	0.967517	0.792079	0.798561	0.793738	0.757426	0.798561	0.940678	0.921493	0.777993	0.757426	0.798561	0.940678	0.921493	0.777993	Thyroid hormone receptor beta-1	Nuclear receptor	Homo sapiens	SINGLE PROTEIN	7	139
CHEMBL1947	80	0	0	324	120	64	19	16	0	404	139	543	0.80198	0.863309	0.81768	0.80198	0.863309	0.81768	0	0	0	0.158416	0.136691	0.152855	0.039604	0	0.0294659	0.952941	1	0.965217	0.841584	0.863309	0.847145	0.80198	0.863309	0.9375	0.916968	0.832645	0.80198	0.863309	0.9375	0.916968	0.832645	Thyroid hormone receptor beta-1	Nuclear receptor	Homo sapiens	SINGLE PROTEIN	7	139
CHEMBL1947	85	0	0	345	125	41	13	18	1	404	139	543	0.85396	0.899281	0.865562	0.85396	0.899281	0.865562	0	0	0	0.101485	0.0935252	0.0994475	0.0445545	0.00719424	0.0349908	0.950413	0.992063	0.961145	0.898515	0.906475	0.900552	0.85396	0.899281	0.929368	0.906156	0.87662	0.85396	0.899281	0.929368	0.906156	0.87662	Thyroid hormone receptor beta-1	Nuclear receptor	Homo sapiens	SINGLE PROTEIN	7	139
CHEMBL1947	90	0	0	367	127	10	8	27	4	404	139	543	0.908416	0.913669	0.909761	0.908416	0.913669	0.909761	0	0	0	0.0247525	0.057554	0.0331492	0.0668317	0.028777	0.0570902	0.931472	0.969466	0.940952	0.975248	0.942446	0.966851	0.908416	0.913669	0.891228	0.85631	0.911042	0.908416	0.913669	0.891228	0.85631	0.911042	Thyroid hormone receptor beta-1	Nuclear receptor	Homo sapiens	SINGLE PROTEIN	7	139
CHEMBL1947	95	23	11	365	123	0	0	16	5	404	139	543	0.960396	0.964029	0.961326	0.903465	0.884892	0.898711	0.0569307	0.0791367	0.0626151	0	0	0	0.039604	0.0359712	0.038674	0.958005	0.960938	0.958743	0.943069	0.920863	0.937385	0.903465	0.884892	0.921348	0.894845	0.894179	0.960396	0.964029	0.927336	0.902252	0.962212	Thyroid hormone receptor beta-1	Nuclear receptor	Homo sapiens	SINGLE PROTEIN	7	139
CHEMBL1949	70	0	0	29	36	7	7	2	2	38	45	83	0.763158	0.8	0.783133	0.763158	0.8	0.783133	0	0	0	0.184211	0.155556	0.168675	0.0526316	0.0444444	0.0481928	0.935484	0.947368	0.942029	0.815789	0.844444	0.831325	0.763158	0.8	0.947368	0.882852	0.781579	0.763158	0.8	0.947368	0.882852	0.781579	Cyclophilin A	Enzyme	Homo sapiens	SINGLE PROTEIN	6	45
CHEMBL1949	75	0	0	29	36	7	6	2	3	38	45	83	0.763158	0.8	0.783133	0.763158	0.8	0.783133	0	0	0	0.184211	0.133333	0.156627	0.0526316	0.0666667	0.060241	0.935484	0.923077	0.928571	0.815789	0.866667	0.843373	0.763158	0.8	0.935065	0.856086	0.781579	0.763158	0.8	0.935065	0.856086	0.781579	Cyclophilin A	Enzyme	Homo sapiens	SINGLE PROTEIN	6	45
CHEMBL1949	80	0	0	32	36	3	2	3	7	38	45	83	0.842105	0.8	0.819277	0.842105	0.8	0.819277	0	0	0	0.0789474	0.0444444	0.060241	0.0789474	0.155556	0.120482	0.914286	0.837209	0.871795	0.921053	0.955556	0.939759	0.842105	0.8	0.878049	0.747532	0.821053	0.842105	0.8	0.878049	0.747532	0.821053	Cyclophilin A	Enzyme	Homo sapiens	SINGLE PROTEIN	6	45
CHEMBL1949	85	3	5	31	36	0	0	4	4	38	45	83	0.894737	0.911111	0.903614	0.815789	0.8	0.807229	0.0789474	0.111111	0.0963855	0	0	0	0.105263	0.0888889	0.0963855	0.885714	0.9	0.893333	0.921053	0.888889	0.903614	0.815789	0.8	0.9	0.785714	0.807895	0.894737	0.911111	0.911111	0.805848	0.902924	Cyclophilin A	Enzyme	Homo sapiens	SINGLE PROTEIN	6	45
CHEMBL1949	90	7	14	29	29	0	0	2	2	38	45	83	0.947368	0.955556	0.951807	0.763158	0.644444	0.698795	0.184211	0.311111	0.253012	0	0	0	0.0526316	0.0444444	0.0481928	0.935484	0.935484	0.935484	0.815789	0.688889	0.746988	0.763158	0.644444	0.935484	0.870968	0.703801	0.947368	0.955556	0.955556	0.902924	0.951462	Cyclophilin A	Enzyme	Homo sapiens	SINGLE PROTEIN	6	45
CHEMBL1949	95	34	39	3	5	0	0	1	1	38	45	83	0.973684	0.977778	0.975904	0.0789474	0.111111	0.0963855	0.894737	0.866667	0.879518	0	0	0	0.0263158	0.0222222	0.0240964	0.75	0.833333	0.8	0.105263	0.133333	0.120482	0.0789474	0.111111	0.833333	0.583333	0.0950292	0.973684	0.977778	0.977778	0.951462	0.975731	Cyclophilin A	Enzyme	Homo sapiens	SINGLE PROTEIN	6	45
CHEMBL1951	70	0	0	1426	258	391	72	81	31	1898	361	2259	0.751317	0.714681	0.745463	0.751317	0.714681	0.745463	0	0	0	0.206006	0.199446	0.204958	0.0426765	0.0858726	0.0495795	0.946251	0.892734	0.937639	0.793994	0.800554	0.795042	0.751317	0.714681	0.821656	0.787825	0.732999	0.751317	0.714681	0.821656	0.787825	0.732999	Monoamine oxidase A	Enzyme > Oxidoreductase	Homo sapiens	SINGLE PROTEIN	6	361
CHEMBL1951	75	0	1	1525	279	267	45	106	36	1898	361	2259	0.803477	0.775623	0.799026	0.803477	0.772853	0.798583	0	0.00277008	0.000442674	0.140674	0.124654	0.138114	0.0558483	0.099723	0.0628597	0.935009	0.885714	0.92703	0.859326	0.872576	0.861443	0.803477	0.772853	0.797143	0.758835	0.788165	0.803477	0.775623	0.797721	0.759388	0.78955	Monoamine oxidase A	Enzyme > Oxidoreductase	Homo sapiens	SINGLE PROTEIN	6	361
CHEMBL1951	80	1	1	1605	298	122	22	170	40	1898	361	2259	0.846154	0.828255	0.843293	0.845627	0.825485	0.842408	0.00052687	0.00277008	0.000885347	0.0642782	0.0609418	0.063745	0.089568	0.110803	0.0929615	0.904225	0.881657	0.900615	0.935195	0.936288	0.93537	0.845627	0.825485	0.739454	0.69376	0.835556	0.846154	0.828255	0.740099	0.694385	0.837204	Monoamine oxidase A	Enzyme > Oxidoreductase	Homo sapiens	SINGLE PROTEIN	6	361
CHEMBL1951	85	39	13	1646	307	9	0	204	41	1898	361	2259	0.887777	0.886427	0.887561	0.867229	0.850416	0.864542	0.0205479	0.0360111	0.023019	0.00474183	0	0.00398406	0.107482	0.113573	0.108455	0.88973	0.882184	0.888535	0.97471	0.963989	0.972997	0.867229	0.850416	0.714785	0.667077	0.858822	0.887777	0.886427	0.723164	0.675935	0.887102	Monoamine oxidase A	Enzyme > Oxidoreductase	Homo sapiens	SINGLE PROTEIN	6	361
CHEMBL1951	90	343	46	1419	284	0	0	136	31	1898	361	2259	0.928346	0.914127	0.926073	0.747629	0.786704	0.753873	0.180717	0.127424	0.1722	0	0	0	0.0716544	0.0858726	0.0739265	0.91254	0.901587	0.910695	0.819283	0.872576	0.8278	0.747629	0.786704	0.772789	0.730137	0.767166	0.928346	0.914127	0.798065	0.762912	0.921237	Monoamine oxidase A	Enzyme > Oxidoreductase	Homo sapiens	SINGLE PROTEIN	6	361
CHEMBL1951	95	1129	108	707	239	0	0	62	14	1898	361	2259	0.967334	0.961219	0.966357	0.372497	0.66205	0.418769	0.594837	0.299169	0.547587	0	0	0	0.032666	0.0387812	0.0336432	0.919376	0.944664	0.925636	0.405163	0.700831	0.452413	0.372497	0.66205	0.862816	0.8181	0.517274	0.967334	0.961219	0.901299	0.88361	0.964276	Monoamine oxidase A	Enzyme > Oxidoreductase	Homo sapiens	SINGLE PROTEIN	6	361
CHEMBL1952	70	0	0	134	77	14	6	33	16	181	99	280	0.740331	0.777778	0.753571	0.740331	0.777778	0.753571	0	0	0	0.0773481	0.0606061	0.0714286	0.18232	0.161616	0.175	0.802395	0.827957	0.811538	0.922652	0.939394	0.928571	0.740331	0.777778	0.758621	0.611563	0.759055	0.740331	0.777778	0.758621	0.611563	0.759055	Thymidylate synthase	Enzyme	Homo sapiens	SINGLE PROTEIN	6	99
CHEMBL1952	75	2	2	136	79	1	2	42	16	181	99	280	0.762431	0.818182	0.782143	0.751381	0.79798	0.767857	0.0110497	0.020202	0.0142857	0.00552486	0.020202	0.0107143	0.232044	0.161616	0.207143	0.764045	0.831579	0.787546	0.983425	0.959596	0.975	0.751381	0.79798	0.731481	0.571123	0.774681	0.762431	0.818182	0.736364	0.5777	0.790306	Thymidylate synthase	Enzyme	Homo sapiens	SINGLE PROTEIN	6	99
CHEMBL1952	80	25	12	128	73	0	0	28	14	181	99	280	0.845304	0.858586	0.85	0.707182	0.737374	0.717857	0.138122	0.121212	0.132143	0	0	0	0.154696	0.141414	0.15	0.820513	0.83908	0.82716	0.861878	0.878788	0.867857	0.707182	0.737374	0.776596	0.641643	0.722278	0.845304	0.858586	0.801887	0.685905	0.851945	Thymidylate synthase	Enzyme	Homo sapiens	SINGLE PROTEIN	6	99
CHEMBL1952	85	46	24	113	67	0	0	22	8	181	99	280	0.878453	0.919192	0.892857	0.624309	0.676768	0.642857	0.254144	0.242424	0.25	0	0	0	0.121547	0.0808081	0.107143	0.837037	0.893333	0.857143	0.745856	0.757576	0.75	0.624309	0.676768	0.817073	0.708195	0.650539	0.878453	0.919192	0.858491	0.777265	0.898822	Thymidylate synthase	Enzyme	Homo sapiens	SINGLE PROTEIN	6	99
CHEMBL1952	90	86	46	84	47	0	0	11	6	181	99	280	0.939227	0.939394	0.939286	0.464088	0.474747	0.467857	0.475138	0.464646	0.471429	0	0	0	0.0607735	0.0606061	0.0607143	0.884211	0.886792	0.885135	0.524862	0.535354	0.528571	0.464088	0.474747	0.846847	0.757217	0.469418	0.939227	0.939394	0.916256	0.869331	0.93931	Thymidylate synthase	Enzyme	Homo sapiens	SINGLE PROTEIN	6	99
CHEMBL1952	95	153	86	27	11	0	0	1	2	181	99	280	0.994475	0.979798	0.989286	0.149171	0.111111	0.135714	0.845304	0.868687	0.853571	0	0	0	0.00552486	0.020202	0.0107143	0.964286	0.846154	0.926829	0.154696	0.131313	0.146429	0.149171	0.111111	0.88	0.828861	0.130141	0.994475	0.979798	0.984772	0.976537	0.987137	Thymidylate synthase	Enzyme	Homo sapiens	SINGLE PROTEIN	6	99
CHEMBL1955	70	13	10	34	35	0	0	13	16	60	61	121	0.783333	0.737705	0.760331	0.566667	0.57377	0.570248	0.216667	0.163934	0.190083	0	0	0	0.216667	0.262295	0.239669	0.723404	0.686275	0.704082	0.783333	0.836066	0.809917	0.566667	0.57377	0.707071	0.409423	0.570219	0.783333	0.737705	0.756303	0.521466	0.760519	Vascular endothelial growth factor receptor 3	Enzyme > Kinase > Protein Kinase	Homo sapiens	SINGLE PROTEIN	6.5	61
CHEMBL1955	75	23	18	28	33	0	0	9	10	60	61	121	0.85	0.836066	0.842975	0.466667	0.540984	0.504132	0.383333	0.295082	0.338843	0	0	0	0.15	0.163934	0.157025	0.756757	0.767442	0.7625	0.616667	0.704918	0.661157	0.466667	0.540984	0.776471	0.523377	0.503825	0.85	0.836066	0.842975	0.686066	0.843033	Vascular endothelial growth factor receptor 3	Enzyme > Kinase > Protein Kinase	Homo sapiens	SINGLE PROTEIN	6.5	61
CHEMBL1955	80	30	29	23	25	0	0	7	7	60	61	121	0.883333	0.885246	0.884298	0.383333	0.409836	0.396694	0.5	0.47541	0.487603	0	0	0	0.116667	0.114754	0.115702	0.766667	0.78125	0.774194	0.5	0.52459	0.512397	0.383333	0.409836	0.78125	0.547917	0.396585	0.883333	0.885246	0.885246	0.768579	0.88429	Vascular endothelial growth factor receptor 3	Enzyme > Kinase > Protein Kinase	Homo sapiens	SINGLE PROTEIN	6.5	61
CHEMBL1955	85	38	32	18	23	0	0	4	6	60	61	121	0.933333	0.901639	0.917355	0.3	0.377049	0.338843	0.633333	0.52459	0.578512	0	0	0	0.0666667	0.0983607	0.0826446	0.818182	0.793103	0.803922	0.366667	0.47541	0.421488	0.3	0.377049	0.821429	0.60655	0.338525	0.933333	0.901639	0.916667	0.835201	0.917486	Vascular endothelial growth factor receptor 3	Enzyme > Kinase > Protein Kinase	Homo sapiens	SINGLE PROTEIN	6.5	61
CHEMBL1955	90	42	38	16	20	0	0	2	3	60	61	121	0.966667	0.95082	0.958678	0.266667	0.327869	0.297521	0.7	0.622951	0.661157	0	0	0	0.0333333	0.0491803	0.0413223	0.888889	0.869565	0.878049	0.3	0.377049	0.338843	0.266667	0.327869	0.888889	0.754816	0.297268	0.966667	0.95082	0.958678	0.917486	0.958743	Vascular endothelial growth factor receptor 3	Enzyme > Kinase > Protein Kinase	Homo sapiens	SINGLE PROTEIN	6.5	61
CHEMBL1955	95	54	46	6	14	0	0	0	1	60	61	121	1	0.983607	0.991736	0.1	0.229508	0.165289	0.9	0.754098	0.826446	0	0	0	0	0.0163934	0.00826446	1	0.933333	0.952381	0.1	0.245902	0.173554	0.1	0.229508	0.965517	0.894427	0.164754	1	0.983607	0.991736	0.983607	0.991803	Vascular endothelial growth factor receptor 3	Enzyme > Kinase > Protein Kinase	Homo sapiens	SINGLE PROTEIN	6.5	61
CHEMBL1957	70	0	0	568	105	170	35	40	8	778	148	926	0.730077	0.709459	0.726782	0.730077	0.709459	0.726782	0	0	0	0.218509	0.236486	0.221382	0.0514139	0.0540541	0.0518359	0.934211	0.929204	0.933426	0.781491	0.763514	0.778618	0.730077	0.709459	0.813953	0.783096	0.719768	0.730077	0.709459	0.813953	0.783096	0.719768	Insulin-like growth factor I receptor	Enzyme > Kinase > Protein Kinase	Homo sapiens	SINGLE PROTEIN	7.5	148
CHEMBL1957	75	0	1	623	114	108	23	47	10	778	148	926	0.800771	0.777027	0.796976	0.800771	0.77027	0.795896	0	0.00675676	0.00107991	0.138817	0.155405	0.141469	0.0604113	0.0675676	0.0615551	0.929851	0.919355	0.928212	0.861183	0.837838	0.857451	0.800771	0.77027	0.8	0.766737	0.785521	0.800771	0.777027	0.801394	0.768026	0.788899	Insulin-like growth factor I receptor	Enzyme > Kinase > Protein Kinase	Homo sapiens	SINGLE PROTEIN	7.5	148
CHEMBL1957	80	2	1	656	121	54	15	66	11	778	148	926	0.845758	0.824324	0.842333	0.843188	0.817568	0.839093	0.00257069	0.00675676	0.00323974	0.0694087	0.101351	0.074514	0.0848329	0.0743243	0.0831533	0.908587	0.916667	0.909836	0.928021	0.891892	0.922246	0.843188	0.817568	0.758621	0.721372	0.830378	0.845758	0.824324	0.760125	0.722858	0.835041	Insulin-like growth factor I receptor	Enzyme > Kinase > Protein Kinase	Homo sapiens	SINGLE PROTEIN	7.5	148
CHEMBL1957	85	12	2	677	130	5	0	84	16	778	148	926	0.885604	0.891892	0.886609	0.87018	0.878378	0.87149	0.0154242	0.0135135	0.0151188	0.00642674	0	0.00539957	0.107969	0.108108	0.107991	0.889619	0.890411	0.889746	0.978149	0.986486	0.979482	0.87018	0.878378	0.722222	0.67516	0.874279	0.885604	0.891892	0.725275	0.678868	0.888748	Insulin-like growth factor I receptor	Enzyme > Kinase > Protein Kinase	Homo sapiens	SINGLE PROTEIN	7.5	148
CHEMBL1957	90	85	19	635	120	0	0	58	9	778	148	926	0.92545	0.939189	0.927646	0.816195	0.810811	0.815335	0.109254	0.128378	0.112311	0	0	0	0.0745501	0.0608108	0.0723542	0.916306	0.930233	0.918491	0.890746	0.871622	0.887689	0.816195	0.810811	0.781759	0.747576	0.813503	0.92545	0.939189	0.805797	0.77421	0.93232	Insulin-like growth factor I receptor	Enzyme > Kinase > Protein Kinase	Homo sapiens	SINGLE PROTEIN	7.5	148
CHEMBL1957	95	339	49	409	94	0	0	30	5	778	148	926	0.96144	0.966216	0.962203	0.525707	0.635135	0.543197	0.435733	0.331081	0.419006	0	0	0	0.0385604	0.0337838	0.037797	0.931663	0.949495	0.934944	0.564267	0.668919	0.580994	0.525707	0.635135	0.843049	0.81076	0.580421	0.96144	0.966216	0.890966	0.872142	0.963828	Insulin-like growth factor I receptor	Enzyme > Kinase > Protein Kinase	Homo sapiens	SINGLE PROTEIN	7.5	148
CHEMBL1966	70	0	0	199	120	78	43	9	3	286	166	452	0.695804	0.722892	0.705752	0.695804	0.722892	0.705752	0	0	0	0.272727	0.259036	0.267699	0.0314685	0.0180723	0.0265487	0.956731	0.97561	0.963746	0.727273	0.740964	0.732301	0.695804	0.722892	0.952381	0.923822	0.709348	0.695804	0.722892	0.952381	0.923822	0.709348	Dihydroorotate dehydrogenase	Enzyme > Oxidoreductase	Homo sapiens	SINGLE PROTEIN	6	166
CHEMBL1966	75	0	0	211	128	63	33	12	5	286	166	452	0.737762	0.771084	0.75	0.737762	0.771084	0.75	0	0	0	0.22028	0.198795	0.212389	0.041958	0.0301205	0.0376106	0.946188	0.962406	0.952247	0.77972	0.801205	0.787611	0.737762	0.771084	0.937729	0.899824	0.754423	0.737762	0.771084	0.937729	0.899824	0.754423	Dihydroorotate dehydrogenase	Enzyme > Oxidoreductase	Homo sapiens	SINGLE PROTEIN	6	166
CHEMBL1966	80	0	0	230	139	34	18	22	9	286	166	452	0.804196	0.837349	0.816372	0.804196	0.837349	0.816372	0	0	0	0.118881	0.108434	0.115044	0.0769231	0.0542169	0.0685841	0.912698	0.939189	0.9225	0.881119	0.891566	0.884956	0.804196	0.837349	0.899676	0.83869	0.820773	0.804196	0.837349	0.899676	0.83869	0.820773	Dihydroorotate dehydrogenase	Enzyme > Oxidoreductase	Homo sapiens	SINGLE PROTEIN	6	166
CHEMBL1966	85	0	0	249	142	7	7	30	17	286	166	452	0.870629	0.855422	0.865044	0.870629	0.855422	0.865044	0	0	0	0.0244755	0.0421687	0.0309735	0.104895	0.10241	0.103982	0.892473	0.893082	0.892694	0.975524	0.957831	0.969027	0.870629	0.855422	0.858006	0.773521	0.863026	0.870629	0.855422	0.858006	0.773521	0.863026	Dihydroorotate dehydrogenase	Enzyme > Oxidoreductase	Homo sapiens	SINGLE PROTEIN	6	166
CHEMBL1966	90	24	11	237	140	0	0	25	15	286	166	452	0.912587	0.909639	0.911504	0.828671	0.843373	0.834071	0.0839161	0.0662651	0.0774336	0	0	0	0.0874126	0.0903614	0.0884956	0.90458	0.903226	0.904077	0.916084	0.933735	0.922566	0.828671	0.843373	0.875	0.798328	0.836022	0.912587	0.909639	0.883041	0.812863	0.911113	Dihydroorotate dehydrogenase	Enzyme > Oxidoreductase	Homo sapiens	SINGLE PROTEIN	6	166
CHEMBL1966	95	72	41	204	120	0	0	10	5	286	166	452	0.965035	0.96988	0.966814	0.713287	0.722892	0.716814	0.251748	0.246988	0.25	0	0	0	0.034965	0.0301205	0.0331858	0.953271	0.96	0.955752	0.748252	0.753012	0.75	0.713287	0.722892	0.941176	0.906185	0.718089	0.965035	0.96988	0.95549	0.929304	0.967457	Dihydroorotate dehydrogenase	Enzyme > Oxidoreductase	Homo sapiens	SINGLE PROTEIN	6	166
CHEMBL1974	70	0	0	442	182	110	41	63	23	615	246	861	0.718699	0.739837	0.724739	0.718699	0.739837	0.724739	0	0	0	0.178862	0.166667	0.175377	0.102439	0.0934959	0.0998839	0.875248	0.887805	0.878873	0.821138	0.833333	0.824623	0.718699	0.739837	0.808889	0.72739	0.729268	0.718699	0.739837	0.808889	0.72739	0.729268	Tyrosine-protein kinase receptor FLT3	Enzyme > Kinase > Protein Kinase	Homo sapiens	SINGLE PROTEIN	7.5	246
CHEMBL1974	75	0	0	470	194	57	18	88	34	615	246	861	0.764228	0.788618	0.771196	0.764228	0.788618	0.771196	0	0	0	0.0926829	0.0731707	0.087108	0.143089	0.138211	0.141696	0.842294	0.850877	0.844784	0.907317	0.926829	0.912892	0.764228	0.788618	0.760784	0.655821	0.776423	0.764228	0.788618	0.760784	0.655821	0.776423	Tyrosine-protein kinase receptor FLT3	Enzyme > Kinase > Protein Kinase	Homo sapiens	SINGLE PROTEIN	7.5	246
CHEMBL1974	80	20	9	491	202	2	0	102	35	615	246	861	0.830894	0.857724	0.83856	0.798374	0.821138	0.804878	0.0325203	0.0365854	0.0336818	0.00325203	0	0.00232288	0.165854	0.142276	0.159117	0.827993	0.852321	0.83494	0.964228	0.963415	0.963995	0.798374	0.821138	0.746765	0.637795	0.809756	0.830894	0.857724	0.754919	0.649402	0.844309	Tyrosine-protein kinase receptor FLT3	Enzyme > Kinase > Protein Kinase	Homo sapiens	SINGLE PROTEIN	7.5	246
CHEMBL1974	85	94	42	448	180	0	0	73	24	615	246	861	0.881301	0.902439	0.88734	0.728455	0.731707	0.729384	0.152846	0.170732	0.157956	0	0	0	0.118699	0.097561	0.11266	0.859885	0.882353	0.866207	0.847154	0.829268	0.842044	0.728455	0.731707	0.787746	0.700238	0.730081	0.881301	0.902439	0.820702	0.746033	0.89187	Tyrosine-protein kinase receptor FLT3	Enzyme > Kinase > Protein Kinase	Homo sapiens	SINGLE PROTEIN	7.5	246
CHEMBL1974	90	174	79	400	155	0	0	41	12	615	246	861	0.933333	0.95122	0.938444	0.650407	0.630081	0.644599	0.282927	0.321138	0.293844	0	0	0	0.0666667	0.0487805	0.0615563	0.907029	0.928144	0.912829	0.717073	0.678862	0.706156	0.650407	0.630081	0.853994	0.797586	0.640244	0.933333	0.95122	0.898273	0.857065	0.942276	Tyrosine-protein kinase receptor FLT3	Enzyme > Kinase > Protein Kinase	Homo sapiens	SINGLE PROTEIN	7.5	246
CHEMBL1974	95	293	125	303	114	0	0	19	7	615	246	861	0.969106	0.971545	0.969803	0.492683	0.463415	0.484321	0.476423	0.50813	0.485482	0	0	0	0.0308943	0.0284553	0.0301974	0.940994	0.942149	0.941309	0.523577	0.49187	0.514518	0.492683	0.463415	0.897638	0.858509	0.478049	0.969106	0.971545	0.948413	0.927609	0.970325	Tyrosine-protein kinase receptor FLT3	Enzyme > Kinase > Protein Kinase	Homo sapiens	SINGLE PROTEIN	7.5	246
CHEMBL1977	70	0	0	218	63	88	26	4	1	310	90	400	0.703226	0.7	0.7025	0.703226	0.7	0.7025	0	0	0	0.283871	0.288889	0.285	0.0129032	0.0111111	0.0125	0.981982	0.984375	0.982517	0.716129	0.711111	0.715	0.703226	0.7	0.961832	0.950921	0.701613	0.703226	0.7	0.961832	0.950921	0.701613	Vitamin D receptor	Nuclear receptor	Homo sapiens	SINGLE PROTEIN	7	90
CHEMBL1977	75	0	0	232	66	72	23	6	1	310	90	400	0.748387	0.733333	0.745	0.748387	0.733333	0.745	0	0	0	0.232258	0.255556	0.2375	0.0193548	0.0111111	0.0175	0.97479	0.985075	0.977049	0.767742	0.744444	0.7625	0.748387	0.733333	0.94964	0.935818	0.74086	0.748387	0.733333	0.94964	0.935818	0.74086	Vitamin D receptor	Nuclear receptor	Homo sapiens	SINGLE PROTEIN	7	90
CHEMBL1977	80	0	0	247	75	54	13	9	2	310	90	400	0.796774	0.833333	0.805	0.796774	0.833333	0.805	0	0	0	0.174194	0.144444	0.1675	0.0290323	0.0222222	0.0275	0.964844	0.974026	0.966967	0.825806	0.855556	0.8325	0.796774	0.833333	0.931677	0.911447	0.815054	0.796774	0.833333	0.931677	0.911447	0.815054	Vitamin D receptor	Nuclear receptor	Homo sapiens	SINGLE PROTEIN	7	90
CHEMBL1977	85	0	0	270	79	27	6	13	5	310	90	400	0.870968	0.877778	0.8725	0.870968	0.877778	0.8725	0	0	0	0.0870968	0.0666667	0.0825	0.0419355	0.0555556	0.045	0.954064	0.940476	0.950954	0.912903	0.933333	0.9175	0.870968	0.877778	0.897727	0.867106	0.874373	0.870968	0.877778	0.897727	0.867106	0.874373	Vitamin D receptor	Nuclear receptor	Homo sapiens	SINGLE PROTEIN	7	90
CHEMBL1977	90	10	1	277	83	2	0	21	6	310	90	400	0.925806	0.933333	0.9275	0.893548	0.922222	0.9	0.0322581	0.0111111	0.0275	0.00645161	0	0.005	0.0677419	0.0666667	0.0675	0.92953	0.932584	0.930233	0.96129	0.988889	0.9675	0.893548	0.922222	0.860104	0.818386	0.907885	0.925806	0.933333	0.861538	0.821222	0.92957	Vitamin D receptor	Nuclear receptor	Homo sapiens	SINGLE PROTEIN	7	90
CHEMBL1977	95	63	16	237	73	0	0	10	1	310	90	400	0.967742	0.988889	0.9725	0.764516	0.811111	0.775	0.203226	0.177778	0.1975	0	0	0	0.0322581	0.0111111	0.0275	0.959514	0.986486	0.965732	0.796774	0.822222	0.8025	0.764516	0.811111	0.929936	0.909972	0.787814	0.967742	0.988889	0.941799	0.925647	0.978315	Vitamin D receptor	Nuclear receptor	Homo sapiens	SINGLE PROTEIN	7	90
CHEMBL1978	70	0	0	449	598	105	144	68	101	622	843	1465	0.721865	0.709371	0.714676	0.721865	0.709371	0.714676	0	0	0	0.16881	0.170819	0.169966	0.109325	0.11981	0.115358	0.868472	0.855508	0.86102	0.83119	0.829181	0.830034	0.721865	0.709371	0.87619	0.719104	0.715618	0.721865	0.709371	0.87619	0.719104	0.715618	Cytochrome P450 19A1	Enzyme > Cytochrome P450	Homo sapiens	SINGLE PROTEIN	6	843
CHEMBL1978	75	0	0	483	636	45	73	94	134	622	843	1465	0.776527	0.754448	0.763823	0.776527	0.754448	0.763823	0	0	0	0.0723473	0.0865955	0.0805461	0.151125	0.158956	0.155631	0.837088	0.825974	0.830735	0.927653	0.913405	0.919454	0.776527	0.754448	0.848	0.658542	0.765488	0.776527	0.754448	0.848	0.658542	0.765488	Cytochrome P450 19A1	Enzyme > Cytochrome P450	Homo sapiens	SINGLE PROTEIN	6	843
CHEMBL1978	80	5	23	505	661	0	1	112	158	622	843	1465	0.819936	0.811388	0.815017	0.811897	0.784104	0.795904	0.00803859	0.0272835	0.0191126	0	0.00118624	0.000682594	0.180064	0.187426	0.1843	0.818476	0.807082	0.811978	0.991961	0.97153	0.980205	0.811897	0.784104	0.830402	0.621163	0.798001	0.819936	0.811388	0.835165	0.62751	0.815662	Cytochrome P450 19A1	Enzyme > Cytochrome P450	Homo sapiens	SINGLE PROTEIN	6	843
CHEMBL1978	85	82	126	462	611	0	0	78	106	622	843	1465	0.874598	0.874259	0.874403	0.742765	0.724792	0.732423	0.131833	0.149466	0.14198	0	0	0	0.125402	0.125741	0.125597	0.855556	0.852162	0.85362	0.868167	0.850534	0.85802	0.742765	0.724792	0.869132	0.703935	0.733779	0.874598	0.874259	0.889023	0.745027	0.874428	Cytochrome P450 19A1	Enzyme > Cytochrome P450	Homo sapiens	SINGLE PROTEIN	6	843
CHEMBL1978	90	177	239	389	534	0	0	56	70	622	843	1465	0.909968	0.916963	0.913993	0.625402	0.633452	0.630034	0.284566	0.283511	0.283959	0	0	0	0.0900322	0.0830368	0.0860068	0.874157	0.884106	0.879886	0.715434	0.716489	0.716041	0.625402	0.633452	0.894472	0.755416	0.629427	0.909968	0.916963	0.924641	0.824655	0.913466	Cytochrome P450 19A1	Enzyme > Cytochrome P450	Homo sapiens	SINGLE PROTEIN	6	843
CHEMBL1978	95	338	398	256	409	0	0	28	36	622	843	1465	0.954984	0.957295	0.956314	0.411576	0.485172	0.453925	0.543408	0.472123	0.502389	0	0	0	0.0450161	0.0427046	0.043686	0.901408	0.919101	0.912209	0.456592	0.527877	0.497611	0.411576	0.485172	0.927438	0.816565	0.448374	0.954984	0.957295	0.961859	0.910801	0.95614	Cytochrome P450 19A1	Enzyme > Cytochrome P450	Homo sapiens	SINGLE PROTEIN	6	843
CHEMBL1980	70	0	0	143	197	29	48	27	44	199	289	488	0.718593	0.681661	0.696721	0.718593	0.681661	0.696721	0	0	0	0.145729	0.16609	0.157787	0.135678	0.152249	0.145492	0.841176	0.817427	0.827251	0.854271	0.83391	0.842213	0.718593	0.681661	0.847312	0.651347	0.700127	0.718593	0.681661	0.847312	0.651347	0.700127	Sodium channel protein type V alpha subunit	Voltage-gated ion channel	Homo sapiens	SINGLE PROTEIN	5	289
CHEMBL1980	75	0	0	155	220	7	6	37	63	199	289	488	0.778894	0.761246	0.768443	0.778894	0.761246	0.768443	0	0	0	0.0351759	0.0207612	0.0266393	0.18593	0.217993	0.204918	0.807292	0.777385	0.789474	0.964824	0.979239	0.973361	0.778894	0.761246	0.814815	0.575791	0.77007	0.778894	0.761246	0.814815	0.575791	0.77007	Sodium channel protein type V alpha subunit	Voltage-gated ion channel	Homo sapiens	SINGLE PROTEIN	5	289
CHEMBL1980	80	22	37	145	204	0	0	32	48	199	289	488	0.839196	0.83391	0.836066	0.728643	0.705882	0.715164	0.110553	0.128028	0.120902	0	0	0	0.160804	0.16609	0.163934	0.819209	0.809524	0.81352	0.889447	0.871972	0.879098	0.728643	0.705882	0.836066	0.622183	0.717263	0.839196	0.83391	0.857651	0.666282	0.836553	Sodium channel protein type V alpha subunit	Voltage-gated ion channel	Homo sapiens	SINGLE PROTEIN	5	289
CHEMBL1980	85	50	74	131	186	0	0	18	29	199	289	488	0.909548	0.899654	0.903689	0.658291	0.643599	0.64959	0.251256	0.256055	0.254098	0	0	0	0.0904523	0.100346	0.0963115	0.879195	0.865116	0.870879	0.748744	0.743945	0.745902	0.658291	0.643599	0.887828	0.737381	0.650945	0.909548	0.899654	0.917108	0.803157	0.904601	Sodium channel protein type V alpha subunit	Voltage-gated ion channel	Homo sapiens	SINGLE PROTEIN	5	289
CHEMBL1980	90	78	109	110	165	0	0	11	15	199	289	488	0.944724	0.948097	0.946721	0.552764	0.570934	0.563525	0.39196	0.377163	0.383197	0	0	0	0.0552764	0.0519031	0.0532787	0.909091	0.916667	0.913621	0.60804	0.622837	0.616803	0.552764	0.570934	0.926966	0.821618	0.561849	0.944724	0.948097	0.954704	0.890162	0.94641	Sodium channel protein type V alpha subunit	Voltage-gated ion channel	Homo sapiens	SINGLE PROTEIN	5	289
CHEMBL1980	95	115	151	77	132	0	0	7	6	199	289	488	0.964824	0.979239	0.973361	0.386935	0.456747	0.428279	0.577889	0.522491	0.545082	0	0	0	0.0351759	0.0207612	0.0266393	0.916667	0.956522	0.941441	0.422111	0.477509	0.454918	0.386935	0.456747	0.953069	0.875267	0.421841	0.964824	0.979239	0.977547	0.944811	0.972031	Sodium channel protein type V alpha subunit	Voltage-gated ion channel	Homo sapiens	SINGLE PROTEIN	5	289
CHEMBL1981	70	0	0	103	65	8	7	29	16	140	88	228	0.735714	0.738636	0.736842	0.735714	0.738636	0.736842	0	0	0	0.0571429	0.0795455	0.0657895	0.207143	0.181818	0.197368	0.780303	0.802469	0.788732	0.942857	0.920455	0.934211	0.735714	0.738636	0.742857	0.569759	0.737175	0.735714	0.738636	0.742857	0.569759	0.737175	Insulin receptor	Enzyme > Kinase > Protein Kinase	Homo sapiens	SINGLE PROTEIN	6.5	88
CHEMBL1981	75	3	2	103	68	1	0	33	18	140	88	228	0.757143	0.795455	0.77193	0.735714	0.772727	0.75	0.0214286	0.0227273	0.0219298	0.00714286	0	0.00438596	0.235714	0.204545	0.223684	0.757353	0.790698	0.77027	0.971429	0.977273	0.973684	0.735714	0.772727	0.727273	0.53615	0.754221	0.757143	0.795455	0.732984	0.54612	0.776299	Insulin receptor	Enzyme > Kinase > Protein Kinase	Homo sapiens	SINGLE PROTEIN	6.5	88
CHEMBL1981	80	21	11	96	63	0	0	23	14	140	88	228	0.835714	0.840909	0.837719	0.685714	0.715909	0.697368	0.15	0.125	0.140351	0	0	0	0.164286	0.159091	0.162281	0.806723	0.818182	0.811224	0.85	0.875	0.859649	0.685714	0.715909	0.773006	0.615017	0.700812	0.835714	0.840909	0.8	0.66624	0.838312	Insulin receptor	Enzyme > Kinase > Protein Kinase	Homo sapiens	SINGLE PROTEIN	6.5	88
CHEMBL1981	85	49	24	76	55	0	0	15	9	140	88	228	0.892857	0.897727	0.894737	0.542857	0.625	0.574561	0.35	0.272727	0.320175	0	0	0	0.107143	0.102273	0.105263	0.835165	0.859375	0.845161	0.65	0.727273	0.679825	0.542857	0.625	0.820896	0.687147	0.583929	0.892857	0.897727	0.868132	0.781875	0.895292	Insulin receptor	Enzyme > Kinase > Protein Kinase	Homo sapiens	SINGLE PROTEIN	6.5	88
CHEMBL1981	90	85	37	45	45	0	0	10	6	140	88	228	0.928571	0.931818	0.929825	0.321429	0.511364	0.394737	0.607143	0.420455	0.535088	0	0	0	0.0714286	0.0681818	0.0701754	0.818182	0.882353	0.849057	0.392857	0.579545	0.464912	0.321429	0.511364	0.849057	0.700535	0.416396	0.928571	0.931818	0.911111	0.853763	0.930195	Insulin receptor	Enzyme > Kinase > Protein Kinase	Homo sapiens	SINGLE PROTEIN	6.5	88
CHEMBL1981	95	117	63	21	25	0	0	2	0	140	88	228	0.985714	1	0.991228	0.15	0.284091	0.201754	0.835714	0.715909	0.789474	0	0	0	0.0142857	0	0.00877193	0.913043	1	0.958333	0.164286	0.284091	0.210526	0.15	0.284091	0.961538	0.919462	0.217045	0.985714	1	0.988764	0.981738	0.992857	Insulin receptor	Enzyme > Kinase > Protein Kinase	Homo sapiens	SINGLE PROTEIN	6.5	88
CHEMBL1983	70	0	0	145	256	51	82	4	22	200	360	560	0.725	0.711111	0.716071	0.725	0.711111	0.716071	0	0	0	0.255	0.227778	0.2375	0.02	0.0611111	0.0464286	0.973154	0.920863	0.93911	0.745	0.772222	0.7625	0.725	0.711111	0.951673	0.873206	0.718056	0.725	0.711111	0.951673	0.873206	0.718056	Serotonin 1d (5-HT1d) receptor	Membrane receptor > Family A GPCR	Homo sapiens	SINGLE PROTEIN	7	360
CHEMBL1983	75	0	0	160	277	33	50	7	33	200	360	560	0.8	0.769444	0.780357	0.8	0.769444	0.780357	0	0	0	0.165	0.138889	0.148214	0.035	0.0916667	0.0714286	0.958084	0.893548	0.916143	0.835	0.861111	0.851786	0.8	0.769444	0.93266	0.827663	0.784722	0.8	0.769444	0.93266	0.827663	0.784722	Serotonin 1d (5-HT1d) receptor	Membrane receptor > Family A GPCR	Homo sapiens	SINGLE PROTEIN	7	360
CHEMBL1983	80	0	0	170	293	19	25	11	42	200	360	560	0.85	0.813889	0.826786	0.85	0.813889	0.826786	0	0	0	0.095	0.0694444	0.0785714	0.055	0.116667	0.0946429	0.939227	0.874627	0.897287	0.905	0.930556	0.921429	0.85	0.813889	0.917058	0.789411	0.831944	0.85	0.813889	0.917058	0.789411	0.831944	Serotonin 1d (5-HT1d) receptor	Membrane receptor > Family A GPCR	Homo sapiens	SINGLE PROTEIN	7	360
CHEMBL1983	85	4	2	179	306	0	0	17	52	200	360	560	0.915	0.855556	0.876786	0.895	0.85	0.866071	0.02	0.00555556	0.0107143	0	0	0	0.085	0.144444	0.123214	0.913265	0.854749	0.875451	0.98	0.994444	0.989286	0.895	0.85	0.898678	0.744786	0.8725	0.915	0.855556	0.89927	0.74816	0.885278	Serotonin 1d (5-HT1d) receptor	Membrane receptor > Family A GPCR	Homo sapiens	SINGLE PROTEIN	7	360
CHEMBL1983	90	33	35	156	292	0	0	11	33	200	360	560	0.945	0.908333	0.921429	0.78	0.811111	0.8	0.165	0.0972222	0.121429	0	0	0	0.055	0.0916667	0.0785714	0.934132	0.898462	0.910569	0.835	0.902778	0.878571	0.78	0.811111	0.929936	0.810551	0.795556	0.945	0.908333	0.936963	0.835892	0.926667	Serotonin 1d (5-HT1d) receptor	Membrane receptor > Family A GPCR	Homo sapiens	SINGLE PROTEIN	7	360
CHEMBL1983	95	82	94	113	255	0	0	5	11	200	360	560	0.975	0.969444	0.971429	0.565	0.708333	0.657143	0.41	0.261111	0.314286	0	0	0	0.025	0.0305556	0.0285714	0.957627	0.958647	0.958333	0.59	0.738889	0.685714	0.565	0.708333	0.969582	0.904086	0.636667	0.975	0.969444	0.977591	0.938442	0.972222	Serotonin 1d (5-HT1d) receptor	Membrane receptor > Family A GPCR	Homo sapiens	SINGLE PROTEIN	7	360
CHEMBL1985	70	0	0	237	197	42	39	41	35	320	271	591	0.740625	0.726937	0.734349	0.740625	0.726937	0.734349	0	0	0	0.13125	0.143911	0.137056	0.128125	0.129151	0.128596	0.852518	0.849138	0.85098	0.86875	0.856089	0.862944	0.740625	0.726937	0.838298	0.700354	0.733781	0.740625	0.726937	0.838298	0.700354	0.733781	Glucagon receptor	Membrane receptor	Homo sapiens	SINGLE PROTEIN	7	271
CHEMBL1985	75	0	0	256	212	16	16	48	43	320	271	591	0.8	0.782288	0.791878	0.8	0.782288	0.791878	0	0	0	0.05	0.0590406	0.0541455	0.15	0.158672	0.153976	0.842105	0.831373	0.837209	0.95	0.940959	0.945854	0.8	0.782288	0.823301	0.672524	0.791144	0.8	0.782288	0.823301	0.672524	0.791144	Glucagon receptor	Membrane receptor	Homo sapiens	SINGLE PROTEIN	7	271
CHEMBL1985	80	7	4	259	221	1	0	53	46	320	271	591	0.83125	0.830258	0.830795	0.809375	0.815498	0.812183	0.021875	0.0147601	0.0186125	0.003125	0	0.00169205	0.165625	0.169742	0.167513	0.830128	0.827715	0.829016	0.975	0.98524	0.979695	0.809375	0.815498	0.817006	0.656796	0.812437	0.83125	0.830258	0.819672	0.663014	0.830754	Glucagon receptor	Membrane receptor	Homo sapiens	SINGLE PROTEIN	7	271
CHEMBL1985	85	40	34	236	203	0	0	44	34	320	271	591	0.8625	0.874539	0.86802	0.7375	0.749077	0.742809	0.125	0.125461	0.125212	0	0	0	0.1375	0.125461	0.13198	0.842857	0.85654	0.84913	0.875	0.874539	0.874788	0.7375	0.749077	0.838843	0.697665	0.743289	0.8625	0.874539	0.858696	0.735387	0.868519	Glucagon receptor	Membrane receptor	Homo sapiens	SINGLE PROTEIN	7	271
CHEMBL1985	90	104	67	188	182	0	0	28	22	320	271	591	0.9125	0.918819	0.915398	0.5875	0.671587	0.626058	0.325	0.247232	0.28934	0	0	0	0.0875	0.0811808	0.0846024	0.87037	0.892157	0.880952	0.675	0.752768	0.71066	0.5875	0.671587	0.879227	0.762216	0.629543	0.9125	0.918819	0.908759	0.830085	0.91566	Glucagon receptor	Membrane receptor	Homo sapiens	SINGLE PROTEIN	7	271
CHEMBL1985	95	193	131	120	132	0	0	7	8	320	271	591	0.978125	0.97048	0.974619	0.375	0.487085	0.426396	0.603125	0.483395	0.548223	0	0	0	0.021875	0.0295203	0.0253807	0.944882	0.942857	0.94382	0.396875	0.516605	0.451777	0.375	0.487085	0.946237	0.88744	0.431042	0.978125	0.97048	0.972274	0.948878	0.974302	Glucagon receptor	Membrane receptor	Homo sapiens	SINGLE PROTEIN	7	271
CHEMBL1991	70	0	0	379	104	114	26	27	6	520	136	656	0.728846	0.764706	0.73628	0.728846	0.764706	0.73628	0	0	0	0.219231	0.191176	0.213415	0.0519231	0.0441176	0.0503049	0.933498	0.945455	0.936047	0.780769	0.808824	0.786585	0.728846	0.764706	0.863071	0.827101	0.746776	0.728846	0.764706	0.863071	0.827101	0.746776	Inhibitor of nuclear factor kappa B kinase beta subunit	Enzyme > Kinase > Protein Kinase	Homo sapiens	SINGLE PROTEIN	7.5	136
CHEMBL1991	75	0	0	412	111	67	18	41	7	520	136	656	0.792308	0.816176	0.797256	0.792308	0.816176	0.797256	0	0	0	0.128846	0.132353	0.129573	0.0788462	0.0514706	0.0731707	0.909492	0.940678	0.915937	0.871154	0.867647	0.870427	0.792308	0.816176	0.822222	0.778874	0.804242	0.792308	0.816176	0.822222	0.778874	0.804242	Inhibitor of nuclear factor kappa B kinase beta subunit	Enzyme > Kinase > Protein Kinase	Homo sapiens	SINGLE PROTEIN	7.5	136
CHEMBL1991	80	0	0	429	118	37	9	54	9	520	136	656	0.825	0.867647	0.833841	0.825	0.867647	0.833841	0	0	0	0.0711538	0.0661765	0.070122	0.103846	0.0661765	0.0960366	0.888199	0.929134	0.896721	0.928846	0.933824	0.929878	0.825	0.867647	0.789298	0.737519	0.846324	0.825	0.867647	0.789298	0.737519	0.846324	Inhibitor of nuclear factor kappa B kinase beta subunit	Enzyme > Kinase > Protein Kinase	Homo sapiens	SINGLE PROTEIN	7.5	136
CHEMBL1991	85	1	0	448	121	9	3	62	12	520	136	656	0.863462	0.889706	0.868902	0.861538	0.889706	0.867378	0.00192308	0	0.00152439	0.0173077	0.0220588	0.0182927	0.119231	0.0882353	0.112805	0.878431	0.909774	0.884914	0.980769	0.977941	0.980183	0.861538	0.889706	0.765823	0.707532	0.875622	0.863462	0.889706	0.765823	0.70767	0.876584	Inhibitor of nuclear factor kappa B kinase beta subunit	Enzyme > Kinase > Protein Kinase	Homo sapiens	SINGLE PROTEIN	7.5	136
CHEMBL1991	90	28	10	440	117	0	0	52	9	520	136	656	0.9	0.933824	0.907012	0.846154	0.860294	0.849085	0.0538462	0.0735294	0.0579268	0	0	0	0.1	0.0661765	0.0929878	0.894309	0.928571	0.901294	0.946154	0.926471	0.942073	0.846154	0.860294	0.79322	0.743769	0.853224	0.9	0.933824	0.806349	0.758856	0.916912	Inhibitor of nuclear factor kappa B kinase beta subunit	Enzyme > Kinase > Protein Kinase	Homo sapiens	SINGLE PROTEIN	7.5	136
CHEMBL1991	95	149	36	351	96	0	0	20	4	520	136	656	0.961538	0.970588	0.963415	0.675	0.705882	0.681402	0.286538	0.264706	0.282012	0	0	0	0.0384615	0.0294118	0.0365854	0.946092	0.96	0.949045	0.713462	0.735294	0.717988	0.675	0.705882	0.888889	0.860035	0.690441	0.961538	0.970588	0.916667	0.89559	0.966063	Inhibitor of nuclear factor kappa B kinase beta subunit	Enzyme > Kinase > Protein Kinase	Homo sapiens	SINGLE PROTEIN	7.5	136
CHEMBL1994	70	1	0	378	72	50	11	73	18	502	101	603	0.75498	0.712871	0.747927	0.752988	0.712871	0.746269	0.00199203	0	0.00165837	0.0996016	0.108911	0.101161	0.145418	0.178218	0.150912	0.838137	0.8	0.831793	0.898406	0.891089	0.897181	0.752988	0.712871	0.612766	0.536528	0.73293	0.75498	0.712871	0.612766	0.536746	0.733926	Mineralocorticoid receptor	Nuclear receptor	Homo sapiens	SINGLE PROTEIN	7	101
CHEMBL1994	75	8	2	398	80	10	0	86	19	502	101	603	0.808765	0.811881	0.809287	0.792829	0.792079	0.792703	0.0159363	0.019802	0.0165837	0.0199203	0	0.0165837	0.171315	0.188119	0.174129	0.822314	0.808081	0.819897	0.964143	0.980198	0.966833	0.792829	0.792079	0.603774	0.524482	0.792454	0.808765	0.811881	0.609665	0.531485	0.810323	Mineralocorticoid receptor	Nuclear receptor	Homo sapiens	SINGLE PROTEIN	7	101
CHEMBL1994	80	54	11	372	72	0	0	76	18	502	101	603	0.848606	0.821782	0.844113	0.741036	0.712871	0.736318	0.10757	0.108911	0.107794	0	0	0	0.151394	0.178218	0.155887	0.830357	0.8	0.825279	0.89243	0.891089	0.892206	0.741036	0.712871	0.605042	0.526846	0.726954	0.848606	0.821782	0.638462	0.568131	0.835194	Mineralocorticoid receptor	Nuclear receptor	Homo sapiens	SINGLE PROTEIN	7	101
CHEMBL1994	85	124	29	321	66	0	0	57	6	502	101	603	0.886454	0.940594	0.895522	0.639442	0.653465	0.641791	0.247012	0.287129	0.253731	0	0	0	0.113546	0.0594059	0.104478	0.849206	0.916667	0.86	0.752988	0.712871	0.746269	0.639442	0.653465	0.676923	0.630003	0.646454	0.886454	0.940594	0.750988	0.711268	0.913524	Mineralocorticoid receptor	Nuclear receptor	Homo sapiens	SINGLE PROTEIN	7	101
CHEMBL1994	90	222	44	252	55	0	0	28	2	502	101	603	0.944223	0.980198	0.950249	0.501992	0.544554	0.509121	0.442231	0.435644	0.441128	0	0	0	0.0557769	0.019802	0.0497512	0.9	0.964912	0.910979	0.557769	0.564356	0.558872	0.501992	0.544554	0.785714	0.752545	0.523273	0.944223	0.980198	0.868421	0.846598	0.962211	Mineralocorticoid receptor	Nuclear receptor	Homo sapiens	SINGLE PROTEIN	7	101
CHEMBL1994	95	355	60	138	40	0	0	9	1	502	101	603	0.982072	0.990099	0.983416	0.2749	0.39604	0.295191	0.707171	0.594059	0.688226	0	0	0	0.0179283	0.00990099	0.0165837	0.938776	0.97561	0.946809	0.292829	0.405941	0.311774	0.2749	0.39604	0.888889	0.86015	0.33547	0.982072	0.990099	0.952381	0.943362	0.986085	Mineralocorticoid receptor	Nuclear receptor	Homo sapiens	SINGLE PROTEIN	7	101
CHEMBL1995	70	0	0	83	53	3	3	21	16	107	72	179	0.775701	0.736111	0.759777	0.775701	0.736111	0.759777	0	0	0	0.0280374	0.0416667	0.0335196	0.196262	0.222222	0.206704	0.798077	0.768116	0.786127	0.971963	0.958333	0.96648	0.775701	0.736111	0.741259	0.560366	0.755906	0.775701	0.736111	0.741259	0.560366	0.755906	Prostanoid IP receptor	Membrane receptor > Family A GPCR	Homo sapiens	SINGLE PROTEIN	6.5	72
CHEMBL1995	75	5	5	82	52	0	0	20	15	107	72	179	0.813084	0.791667	0.804469	0.766355	0.722222	0.748603	0.046729	0.0694444	0.0558659	0	0	0	0.186916	0.208333	0.195531	0.803922	0.776119	0.792899	0.953271	0.930556	0.944134	0.766355	0.722222	0.748201	0.573778	0.744289	0.813084	0.791667	0.765101	0.598948	0.802375	Prostanoid IP receptor	Membrane receptor > Family A GPCR	Homo sapiens	SINGLE PROTEIN	6.5	72
CHEMBL1995	80	22	13	67	48	0	0	18	11	107	72	179	0.831776	0.847222	0.837989	0.626168	0.666667	0.642458	0.205607	0.180556	0.195531	0	0	0	0.168224	0.152778	0.162011	0.788235	0.813559	0.798611	0.794393	0.819444	0.804469	0.626168	0.666667	0.768	0.59397	0.646417	0.831776	0.847222	0.807947	0.670522	0.839499	Prostanoid IP receptor	Membrane receptor > Family A GPCR	Homo sapiens	SINGLE PROTEIN	6.5	72
CHEMBL1995	85	48	20	47	46	0	0	12	6	107	72	179	0.88785	0.916667	0.899441	0.439252	0.638889	0.519553	0.448598	0.277778	0.379888	0	0	0	0.11215	0.0833333	0.100559	0.79661	0.884615	0.837838	0.551402	0.722222	0.620112	0.439252	0.638889	0.836364	0.68056	0.539071	0.88785	0.916667	0.88	0.795583	0.902259	Prostanoid IP receptor	Membrane receptor > Family A GPCR	Homo sapiens	SINGLE PROTEIN	6.5	72
CHEMBL1995	90	75	33	24	34	0	0	8	5	107	72	179	0.925234	0.930556	0.927374	0.224299	0.472222	0.324022	0.700935	0.458333	0.603352	0	0	0	0.0747664	0.0694444	0.0726257	0.75	0.871795	0.816901	0.299065	0.541667	0.396648	0.224299	0.472222	0.839506	0.629406	0.348261	0.925234	0.930556	0.911565	0.850507	0.927895	Prostanoid IP receptor	Membrane receptor > Family A GPCR	Homo sapiens	SINGLE PROTEIN	6.5	72
CHEMBL1995	95	101	52	4	20	0	0	2	0	107	72	179	0.981308	1	0.988827	0.0373832	0.277778	0.134078	0.943925	0.722222	0.854749	0	0	0	0.0186916	0	0.0111732	0.666667	1	0.923077	0.0560748	0.277778	0.145251	0.0373832	0.277778	0.952381	0.778499	0.15758	0.981308	1	0.986301	0.977132	0.990654	Prostanoid IP receptor	Membrane receptor > Family A GPCR	Homo sapiens	SINGLE PROTEIN	6.5	72
CHEMBL1997	70	1	4	39	80	1	2	9	24	50	110	160	0.8	0.763636	0.775	0.78	0.727273	0.74375	0.02	0.0363636	0.03125	0.02	0.0181818	0.01875	0.18	0.218182	0.20625	0.8125	0.769231	0.782895	0.96	0.945455	0.95	0.78	0.727273	0.829016	0.548901	0.753636	0.8	0.763636	0.835821	0.560197	0.781818	Equilibrative nucleoside transporter 1	Transporter	Homo sapiens	SINGLE PROTEIN	6.5	110
CHEMBL1997	75	6	12	36	76	0	0	8	22	50	110	160	0.84	0.8	0.8125	0.72	0.690909	0.7	0.12	0.109091	0.1125	0	0	0	0.16	0.2	0.1875	0.818182	0.77551	0.788732	0.88	0.890909	0.8875	0.72	0.690909	0.835165	0.558531	0.705455	0.84	0.8	0.854369	0.60553	0.82	Equilibrative nucleoside transporter 1	Transporter	Homo sapiens	SINGLE PROTEIN	6.5	110
CHEMBL1997	80	11	27	32	66	0	0	7	17	50	110	160	0.86	0.845455	0.85	0.64	0.6	0.6125	0.22	0.245455	0.2375	0	0	0	0.14	0.154545	0.15	0.820513	0.795181	0.803279	0.78	0.754545	0.7625	0.64	0.6	0.846154	0.585702	0.62	0.86	0.845455	0.885714	0.675421	0.852727	Equilibrative nucleoside transporter 1	Transporter	Homo sapiens	SINGLE PROTEIN	6.5	110
CHEMBL1997	85	23	44	22	54	0	0	5	12	50	110	160	0.9	0.890909	0.89375	0.44	0.490909	0.475	0.46	0.4	0.41875	0	0	0	0.1	0.109091	0.10625	0.814815	0.818182	0.817204	0.54	0.6	0.58125	0.44	0.490909	0.864	0.596609	0.465455	0.9	0.890909	0.920188	0.765512	0.895455	Equilibrative nucleoside transporter 1	Transporter	Homo sapiens	SINGLE PROTEIN	6.5	110
CHEMBL1997	90	31	75	16	31	0	0	3	4	50	110	160	0.94	0.963636	0.95625	0.32	0.281818	0.29375	0.62	0.681818	0.6625	0	0	0	0.06	0.0363636	0.04375	0.842105	0.885714	0.87037	0.38	0.318182	0.3375	0.32	0.281818	0.898551	0.719747	0.300909	0.94	0.963636	0.968037	0.898828	0.951818	Equilibrative nucleoside transporter 1	Transporter	Homo sapiens	SINGLE PROTEIN	6.5	110
CHEMBL1997	95	47	103	3	5	0	0	0	2	50	110	160	1	0.981818	0.9875	0.06	0.0454545	0.05	0.94	0.936364	0.9375	0	0	0	0	0.0181818	0.0125	1	0.714286	0.8	0.06	0.0636364	0.0625	0.06	0.0454545	0.833333	0.654654	0.0527273	1	0.981818	0.990826	0.971625	0.990909	Equilibrative nucleoside transporter 1	Transporter	Homo sapiens	SINGLE PROTEIN	6.5	110
CHEMBL2000	70	0	0	83	66	30	29	1	1	114	96	210	0.72807	0.6875	0.709524	0.72807	0.6875	0.709524	0	0	0	0.263158	0.302083	0.280952	0.00877193	0.0104167	0.00952381	0.988095	0.985075	0.986755	0.736842	0.697917	0.719048	0.72807	0.6875	0.985075	0.97317	0.707785	0.72807	0.6875	0.985075	0.97317	0.707785	Plasma kallikrein	Enzyme > Protease	Homo sapiens	SINGLE PROTEIN	6	96
CHEMBL2000	75	0	0	88	73	24	22	2	1	114	96	210	0.77193	0.760417	0.766667	0.77193	0.760417	0.766667	0	0	0	0.210526	0.229167	0.219048	0.0175439	0.0104167	0.0142857	0.977778	0.986486	0.981707	0.789474	0.770833	0.780952	0.77193	0.760417	0.979866	0.96318	0.766173	0.77193	0.760417	0.979866	0.96318	0.766173	Plasma kallikrein	Enzyme > Protease	Homo sapiens	SINGLE PROTEIN	6	96
CHEMBL2000	80	0	0	93	78	12	13	9	5	114	96	210	0.815789	0.8125	0.814286	0.815789	0.8125	0.814286	0	0	0	0.105263	0.135417	0.119048	0.0789474	0.0520833	0.0666667	0.911765	0.939759	0.924324	0.894737	0.864583	0.880952	0.815789	0.8125	0.917647	0.848522	0.814145	0.815789	0.8125	0.917647	0.848522	0.814145	Plasma kallikrein	Enzyme > Protease	Homo sapiens	SINGLE PROTEIN	6	96
CHEMBL2000	85	0	1	98	83	4	2	12	10	114	96	210	0.859649	0.875	0.866667	0.859649	0.864583	0.861905	0	0.0104167	0.0047619	0.0350877	0.0208333	0.0285714	0.105263	0.104167	0.104762	0.890909	0.892473	0.891626	0.964912	0.96875	0.966667	0.859649	0.864583	0.882979	0.782236	0.862116	0.859649	0.875	0.884211	0.783466	0.867325	Plasma kallikrein	Enzyme > Protease	Homo sapiens	SINGLE PROTEIN	6	96
CHEMBL2000	90	9	11	97	79	0	0	8	6	114	96	210	0.929825	0.9375	0.933333	0.850877	0.822917	0.838095	0.0789474	0.114583	0.0952381	0	0	0	0.0701754	0.0625	0.0666667	0.92381	0.929412	0.926316	0.921053	0.885417	0.904762	0.850877	0.822917	0.918605	0.851506	0.836897	0.929825	0.9375	0.927835	0.866059	0.933662	Plasma kallikrein	Enzyme > Protease	Homo sapiens	SINGLE PROTEIN	6	96
CHEMBL2000	95	26	30	87	63	0	0	1	3	114	96	210	0.991228	0.96875	0.980952	0.763158	0.65625	0.714286	0.22807	0.3125	0.266667	0	0	0	0.00877193	0.03125	0.0190476	0.988636	0.954545	0.974026	0.77193	0.6875	0.733333	0.763158	0.65625	0.969231	0.947104	0.709704	0.991228	0.96875	0.978947	0.961737	0.979989	Plasma kallikrein	Enzyme > Protease	Homo sapiens	SINGLE PROTEIN	6	96
CHEMBL2001	70	0	0	329	355	91	111	43	44	463	510	973	0.710583	0.696078	0.70298	0.710583	0.696078	0.70298	0	0	0	0.196544	0.217647	0.207605	0.0928726	0.0862745	0.0894142	0.884409	0.889724	0.88716	0.803456	0.782353	0.792395	0.710583	0.696078	0.890841	0.774065	0.703331	0.710583	0.696078	0.890841	0.774065	0.703331	Purinergic receptor P2Y12	Membrane receptor > Family A GPCR	Homo sapiens	SINGLE PROTEIN	7	510
CHEMBL2001	75	0	0	357	391	53	61	53	58	463	510	973	0.771058	0.766667	0.768756	0.771058	0.766667	0.768756	0	0	0	0.114471	0.119608	0.117163	0.114471	0.113725	0.11408	0.870732	0.870824	0.87078	0.885529	0.880392	0.882837	0.771058	0.766667	0.8757	0.741214	0.768862	0.771058	0.766667	0.8757	0.741214	0.768862	Purinergic receptor P2Y12	Membrane receptor > Family A GPCR	Homo sapiens	SINGLE PROTEIN	7	510
CHEMBL2001	80	0	3	389	420	2	8	72	79	463	510	973	0.840173	0.829412	0.834532	0.840173	0.823529	0.831449	0	0.00588235	0.00308325	0.00431965	0.0156863	0.0102775	0.155508	0.154902	0.15519	0.843818	0.841683	0.842708	0.99568	0.978431	0.986639	0.840173	0.823529	0.847629	0.685178	0.831851	0.840173	0.829412	0.848546	0.686095	0.834792	Purinergic receptor P2Y12	Membrane receptor > Family A GPCR	Homo sapiens	SINGLE PROTEIN	7	510
CHEMBL2001	85	52	58	359	397	0	0	52	55	463	510	973	0.887689	0.892157	0.890031	0.775378	0.778431	0.776978	0.112311	0.113725	0.113052	0	0	0	0.112311	0.107843	0.109969	0.873479	0.878319	0.876014	0.887689	0.886275	0.886948	0.775378	0.778431	0.881243	0.751567	0.776905	0.887689	0.892157	0.894789	0.779628	0.889923	Purinergic receptor P2Y12	Membrane receptor > Family A GPCR	Homo sapiens	SINGLE PROTEIN	7	510
CHEMBL2001	90	108	127	321	345	0	0	34	38	463	510	973	0.926566	0.92549	0.926002	0.693305	0.676471	0.684481	0.233261	0.24902	0.241521	0	0	0	0.0734341	0.0745098	0.0739979	0.904225	0.900783	0.902439	0.766739	0.75098	0.758479	0.693305	0.676471	0.905512	0.804725	0.684888	0.926566	0.92549	0.929134	0.851746	0.926028	Purinergic receptor P2Y12	Membrane receptor > Family A GPCR	Homo sapiens	SINGLE PROTEIN	7	510
CHEMBL2001	95	185	215	267	284	0	0	11	11	463	510	973	0.976242	0.978431	0.97739	0.576674	0.556863	0.56629	0.399568	0.421569	0.4111	0	0	0	0.0237581	0.0215686	0.0226105	0.960432	0.962712	0.961606	0.600432	0.578431	0.5889	0.576674	0.556863	0.962712	0.923144	0.566768	0.976242	0.978431	0.978431	0.954673	0.977337	Purinergic receptor P2Y12	Membrane receptor > Family A GPCR	Homo sapiens	SINGLE PROTEIN	7	510
CHEMBL2002	70	0	0	100	125	36	37	7	2	143	164	307	0.699301	0.762195	0.732899	0.699301	0.762195	0.732899	0	0	0	0.251748	0.22561	0.237785	0.048951	0.0121951	0.029316	0.934579	0.984252	0.961538	0.748252	0.77439	0.762215	0.699301	0.762195	0.965251	0.923087	0.730748	0.699301	0.762195	0.965251	0.923087	0.730748	Inosine-5'-monophosphate dehydrogenase 2	Enzyme > Oxidoreductase	Homo sapiens	SINGLE PROTEIN	6	164
CHEMBL2002	75	0	0	108	131	27	29	8	4	143	164	307	0.755245	0.79878	0.778502	0.755245	0.79878	0.778502	0	0	0	0.188811	0.176829	0.18241	0.0559441	0.0243902	0.0390879	0.931034	0.97037	0.952191	0.811189	0.823171	0.81759	0.755245	0.79878	0.956204	0.904064	0.777013	0.755245	0.79878	0.956204	0.904064	0.777013	Inosine-5'-monophosphate dehydrogenase 2	Enzyme > Oxidoreductase	Homo sapiens	SINGLE PROTEIN	6	164
CHEMBL2002	80	0	0	118	138	14	20	11	6	143	164	307	0.825175	0.841463	0.833876	0.825175	0.841463	0.833876	0	0	0	0.0979021	0.121951	0.110749	0.0769231	0.0365854	0.0553746	0.914729	0.958333	0.937729	0.902098	0.878049	0.889251	0.825175	0.841463	0.94198	0.875422	0.833319	0.825175	0.841463	0.94198	0.875422	0.833319	Inosine-5'-monophosphate dehydrogenase 2	Enzyme > Oxidoreductase	Homo sapiens	SINGLE PROTEIN	6	164
CHEMBL2002	85	0	0	125	144	2	6	16	14	143	164	307	0.874126	0.878049	0.876221	0.874126	0.878049	0.876221	0	0	0	0.013986	0.0365854	0.0260586	0.111888	0.0853659	0.0977199	0.886525	0.911392	0.899666	0.986014	0.963415	0.973941	0.874126	0.878049	0.90566	0.798599	0.876087	0.874126	0.878049	0.90566	0.798599	0.876087	Inosine-5'-monophosphate dehydrogenase 2	Enzyme > Oxidoreductase	Homo sapiens	SINGLE PROTEIN	6	164
CHEMBL2002	90	9	18	122	135	0	0	12	11	143	164	307	0.916084	0.932927	0.925081	0.853147	0.823171	0.837134	0.0629371	0.109756	0.0879479	0	0	0	0.0839161	0.0670732	0.0749186	0.910448	0.924658	0.917857	0.937063	0.890244	0.912052	0.853147	0.823171	0.921502	0.835383	0.838159	0.916084	0.932927	0.930091	0.849409	0.924505	Inosine-5'-monophosphate dehydrogenase 2	Enzyme > Oxidoreductase	Homo sapiens	SINGLE PROTEIN	6	164
CHEMBL2002	95	29	60	109	100	0	0	5	4	143	164	307	0.965035	0.97561	0.970684	0.762238	0.609756	0.680782	0.202797	0.365854	0.289902	0	0	0	0.034965	0.0243902	0.029316	0.95614	0.961538	0.958716	0.797203	0.634146	0.710098	0.762238	0.609756	0.956938	0.917331	0.685997	0.965035	0.97561	0.972644	0.941086	0.970322	Inosine-5'-monophosphate dehydrogenase 2	Enzyme > Oxidoreductase	Homo sapiens	SINGLE PROTEIN	6	164
CHEMBL2003	70	1	1	44	30	1	1	13	9	59	41	100	0.762712	0.756098	0.76	0.745763	0.731707	0.74	0.0169492	0.0243902	0.02	0.0169492	0.0243902	0.02	0.220339	0.219512	0.22	0.77193	0.769231	0.770833	0.966102	0.95122	0.96	0.745763	0.731707	0.731707	0.53447	0.738735	0.762712	0.756098	0.738095	0.544332	0.759405	Retinoic acid receptor gamma	Nuclear receptor	Homo sapiens	SINGLE PROTEIN	7	41
CHEMBL2003	75	5	5	44	28	0	0	10	8	59	41	100	0.830508	0.804878	0.82	0.745763	0.682927	0.72	0.0847458	0.121951	0.1	0	0	0	0.169492	0.195122	0.18	0.814815	0.777778	0.8	0.915254	0.878049	0.9	0.745763	0.682927	0.756757	0.587775	0.714345	0.830508	0.804878	0.785714	0.631225	0.817693	Retinoic acid receptor gamma	Nuclear receptor	Homo sapiens	SINGLE PROTEIN	7	41
CHEMBL2003	80	9	9	41	26	0	0	9	6	59	41	100	0.847458	0.853659	0.85	0.694915	0.634146	0.67	0.152542	0.219512	0.18	0	0	0	0.152542	0.146341	0.15	0.82	0.8125	0.817073	0.847458	0.780488	0.82	0.694915	0.634146	0.776119	0.623789	0.664531	0.847458	0.853659	0.823529	0.694684	0.850558	Retinoic acid receptor gamma	Nuclear receptor	Homo sapiens	SINGLE PROTEIN	7	41
CHEMBL2003	85	19	17	35	19	0	0	5	5	59	41	100	0.915254	0.878049	0.9	0.59322	0.463415	0.54	0.322034	0.414634	0.36	0	0	0	0.0847458	0.121951	0.1	0.875	0.791667	0.84375	0.677966	0.585366	0.64	0.59322	0.463415	0.791667	0.666667	0.528317	0.915254	0.878049	0.878049	0.793303	0.896652	Retinoic acid receptor gamma	Nuclear receptor	Homo sapiens	SINGLE PROTEIN	7	41
CHEMBL2003	90	35	27	23	11	0	0	1	3	59	41	100	0.983051	0.926829	0.96	0.389831	0.268293	0.34	0.59322	0.658537	0.62	0	0	0	0.0169492	0.0731707	0.04	0.958333	0.785714	0.894737	0.40678	0.341463	0.38	0.389831	0.268293	0.846154	0.772135	0.329062	0.983051	0.926829	0.95	0.917497	0.95494	Retinoic acid receptor gamma	Nuclear receptor	Homo sapiens	SINGLE PROTEIN	7	41
CHEMBL2003	95	54	39	5	2	0	0	0	0	59	41	100	1	1	1	0.0847458	0.0487805	0.07	0.915254	0.95122	0.93	0	0	0	0	0	0	1	1	1	0.0847458	0.0487805	0.07	0.0847458	0.0487805	1	1	0.0667631	1	1	1	1	1	Retinoic acid receptor gamma	Nuclear receptor	Homo sapiens	SINGLE PROTEIN	7	41
CHEMBL2007	70	15	8	123	38	0	0	42	15	180	61	241	0.766667	0.754098	0.763485	0.683333	0.622951	0.66805	0.0833333	0.131148	0.0954357	0	0	0	0.233333	0.245902	0.236515	0.745455	0.716981	0.738532	0.916667	0.868852	0.904564	0.683333	0.622951	0.571429	0.411573	0.653142	0.766667	0.754098	0.61745	0.470279	0.760383	Platelet-derived growth factor receptor alpha	Enzyme > Kinase > Protein Kinase	Homo sapiens	SINGLE PROTEIN	7.5	61
CHEMBL2007	75	39	14	105	36	0	0	36	11	180	61	241	0.8	0.819672	0.804979	0.583333	0.590164	0.585062	0.216667	0.229508	0.219917	0	0	0	0.2	0.180328	0.195021	0.744681	0.765957	0.75	0.783333	0.770492	0.780083	0.583333	0.590164	0.605042	0.454859	0.586749	0.8	0.819672	0.680272	0.562404	0.809836	Platelet-derived growth factor receptor alpha	Enzyme > Kinase > Protein Kinase	Homo sapiens	SINGLE PROTEIN	7.5	61
CHEMBL2007	80	69	19	83	34	0	0	28	8	180	61	241	0.844444	0.868852	0.850622	0.461111	0.557377	0.485477	0.383333	0.311475	0.365145	0	0	0	0.155556	0.131148	0.149378	0.747748	0.809524	0.764706	0.616667	0.688525	0.634855	0.461111	0.557377	0.653846	0.506567	0.509244	0.844444	0.868852	0.746479	0.656552	0.856648	Platelet-derived growth factor receptor alpha	Enzyme > Kinase > Protein Kinase	Homo sapiens	SINGLE PROTEIN	7.5	61
CHEMBL2007	85	104	28	61	30	0	0	15	3	180	61	241	0.916667	0.95082	0.925311	0.338889	0.491803	0.377593	0.577778	0.459016	0.547718	0	0	0	0.0833333	0.0491803	0.0746888	0.802632	0.909091	0.834862	0.422222	0.540984	0.452282	0.338889	0.491803	0.769231	0.664168	0.415346	0.916667	0.95082	0.865672	0.82082	0.933743	Platelet-derived growth factor receptor alpha	Enzyme > Kinase > Protein Kinase	Homo sapiens	SINGLE PROTEIN	7.5	61
CHEMBL2007	90	131	31	41	28	0	0	8	2	180	61	241	0.955556	0.967213	0.958506	0.227778	0.459016	0.286307	0.727778	0.508197	0.672199	0	0	0	0.0444444	0.0327869	0.0414938	0.836735	0.933333	0.873418	0.272222	0.491803	0.327801	0.227778	0.459016	0.848485	0.750416	0.343397	0.955556	0.967213	0.921875	0.895534	0.961384	Platelet-derived growth factor receptor alpha	Enzyme > Kinase > Protein Kinase	Homo sapiens	SINGLE PROTEIN	7.5	61
CHEMBL2007	95	148	39	26	21	0	0	6	1	180	61	241	0.966667	0.983607	0.970954	0.144444	0.344262	0.195021	0.822222	0.639344	0.775934	0	0	0	0.0333333	0.0163934	0.0290456	0.8125	0.954545	0.87037	0.177778	0.360656	0.224066	0.144444	0.344262	0.857143	0.753778	0.244353	0.966667	0.983607	0.944882	0.926528	0.975137	Platelet-derived growth factor receptor alpha	Enzyme > Kinase > Protein Kinase	Homo sapiens	SINGLE PROTEIN	7.5	61
CHEMBL2008	70	6	1	34	34	0	0	11	13	51	48	99	0.784314	0.729167	0.757576	0.666667	0.708333	0.686869	0.117647	0.0208333	0.0707071	0	0	0	0.215686	0.270833	0.242424	0.755556	0.723404	0.73913	0.882353	0.979167	0.929293	0.666667	0.708333	0.73913	0.47896	0.6875	0.784314	0.729167	0.744681	0.514532	0.75674	Retinoic acid receptor beta	Nuclear receptor	Homo sapiens	SINGLE PROTEIN	7	48
CHEMBL2008	75	20	4	24	32	0	0	7	12	51	48	99	0.862745	0.75	0.808081	0.470588	0.666667	0.565657	0.392157	0.0833333	0.242424	0	0	0	0.137255	0.25	0.191919	0.774194	0.727273	0.746667	0.607843	0.916667	0.757576	0.470588	0.666667	0.771084	0.494271	0.568627	0.862745	0.75	0.791209	0.617813	0.806373	Retinoic acid receptor beta	Nuclear receptor	Homo sapiens	SINGLE PROTEIN	7	48
CHEMBL2008	80	31	13	16	26	0	0	4	9	51	48	99	0.921569	0.8125	0.868687	0.313725	0.541667	0.424242	0.607843	0.270833	0.444444	0	0	0	0.0784314	0.1875	0.131313	0.8	0.742857	0.763636	0.392157	0.729167	0.555556	0.313725	0.541667	0.8	0.52445	0.427696	0.921569	0.8125	0.857143	0.74014	0.867034	Retinoic acid receptor beta	Nuclear receptor	Homo sapiens	SINGLE PROTEIN	7	48
CHEMBL2008	85	41	20	9	22	0	0	1	6	51	48	99	0.980392	0.875	0.929293	0.176471	0.458333	0.313131	0.803922	0.416667	0.616162	0	0	0	0.0196078	0.125	0.0707071	0.9	0.785714	0.815789	0.196078	0.583333	0.383838	0.176471	0.458333	0.862745	0.61775	0.317402	0.980392	0.875	0.923077	0.862467	0.927696	Retinoic acid receptor beta	Nuclear receptor	Homo sapiens	SINGLE PROTEIN	7	48
CHEMBL2008	90	48	31	2	16	0	0	1	1	51	48	99	0.980392	0.979167	0.979798	0.0392157	0.333333	0.181818	0.941176	0.645833	0.79798	0	0	0	0.0196078	0.0208333	0.020202	0.666667	0.941176	0.9	0.0588235	0.354167	0.20202	0.0392157	0.333333	0.941176	0.607843	0.186275	0.980392	0.979167	0.979167	0.959559	0.979779	Retinoic acid receptor beta	Nuclear receptor	Homo sapiens	SINGLE PROTEIN	7	48
CHEMBL2008	95	51	43	0	5	0	0	0	0	51	48	99	1	1	1	0	0.104167	0.0505051	1	0.895833	0.949495	0	0	0	0	0	0		1	1	0	0.104167	0.0505051	0	0.104167	1		0.0520833	1	1	1	1	1	Retinoic acid receptor beta	Nuclear receptor	Homo sapiens	SINGLE PROTEIN	7	48
CHEMBL2014	70	0	0	371	526	98	130	47	77	516	733	1249	0.718992	0.717599	0.718175	0.718992	0.717599	0.718175	0	0	0	0.189922	0.177353	0.182546	0.0910853	0.105048	0.0992794	0.88756	0.872305	0.87855	0.810078	0.822647	0.817454	0.718992	0.717599	0.894558	0.752951	0.718296	0.718992	0.717599	0.894558	0.752951	0.718296	Nociceptin receptor	Membrane receptor > Family A GPCR	Homo sapiens	SINGLE PROTEIN	7	733
CHEMBL2014	75	0	0	408	562	52	71	56	100	516	733	1249	0.790698	0.766712	0.776621	0.790698	0.766712	0.776621	0	0	0	0.100775	0.0968622	0.0984788	0.108527	0.136426	0.1249	0.87931	0.848943	0.861456	0.899225	0.903138	0.901521	0.790698	0.766712	0.878125	0.720351	0.778705	0.790698	0.766712	0.878125	0.720351	0.778705	Nociceptin receptor	Membrane receptor > Family A GPCR	Homo sapiens	SINGLE PROTEIN	7	733
CHEMBL2014	80	1	3	434	599	6	9	75	122	516	733	1249	0.843023	0.821282	0.830264	0.841085	0.81719	0.827062	0.00193798	0.00409277	0.00320256	0.0116279	0.0122783	0.0120096	0.145349	0.166439	0.157726	0.852652	0.830791	0.839837	0.986434	0.983629	0.984788	0.841085	0.81719	0.858781	0.676334	0.829137	0.843023	0.821282	0.859386	0.677272	0.832153	Nociceptin receptor	Membrane receptor > Family A GPCR	Homo sapiens	SINGLE PROTEIN	7	733
CHEMBL2014	85	39	62	414	577	0	0	63	94	516	733	1249	0.877907	0.87176	0.874299	0.802326	0.787176	0.793435	0.0755814	0.0845839	0.0808647	0	0	0	0.122093	0.12824	0.125701	0.867925	0.859911	0.86324	0.924419	0.915416	0.919135	0.802326	0.787176	0.880244	0.722157	0.794751	0.877907	0.87176	0.890592	0.744017	0.874833	Nociceptin receptor	Membrane receptor > Family A GPCR	Homo sapiens	SINGLE PROTEIN	7	733
CHEMBL2014	90	136	163	339	510	0	0	41	60	516	733	1249	0.920543	0.918145	0.919135	0.656977	0.695771	0.679744	0.263566	0.222374	0.239392	0	0	0	0.0794574	0.0818554	0.0808647	0.892105	0.894737	0.893684	0.736434	0.777626	0.760608	0.656977	0.695771	0.909902	0.781006	0.676374	0.920543	0.918145	0.9302	0.834547	0.919344	Nociceptin receptor	Membrane receptor > Family A GPCR	Homo sapiens	SINGLE PROTEIN	7	733
CHEMBL2014	95	243	357	251	348	0	0	22	28	516	733	1249	0.957364	0.961801	0.959968	0.486434	0.474761	0.479584	0.47093	0.48704	0.480384	0	0	0	0.0426357	0.0381992	0.040032	0.919414	0.925532	0.922958	0.52907	0.51296	0.519616	0.486434	0.474761	0.932976	0.842561	0.480598	0.957364	0.961801	0.965753	0.917631	0.959583	Nociceptin receptor	Membrane receptor > Family A GPCR	Homo sapiens	SINGLE PROTEIN	7	733
CHEMBL2016	70	0	0	77	145	18	39	8	14	103	198	301	0.747573	0.732323	0.737542	0.747573	0.732323	0.737542	0	0	0	0.174757	0.19697	0.189369	0.0776699	0.0707071	0.0730897	0.905882	0.91195	0.909836	0.825243	0.80303	0.810631	0.747573	0.732323	0.929487	0.80576	0.739948	0.747573	0.732323	0.929487	0.80576	0.739948	Coagulation factor IX	Enzyme > Protease	Homo sapiens	SINGLE PROTEIN	6	198
CHEMBL2016	75	0	0	83	155	11	25	9	18	103	198	301	0.805825	0.782828	0.790698	0.805825	0.782828	0.790698	0	0	0	0.106796	0.126263	0.119601	0.0873786	0.0909091	0.089701	0.902174	0.895954	0.898113	0.893204	0.873737	0.880399	0.805825	0.782828	0.919881	0.78236	0.794327	0.805825	0.782828	0.919881	0.78236	0.794327	Coagulation factor IX	Enzyme > Protease	Homo sapiens	SINGLE PROTEIN	6	198
CHEMBL2016	80	0	2	89	162	2	8	12	26	103	198	301	0.864078	0.828283	0.840532	0.864078	0.818182	0.833887	0	0.010101	0.00664452	0.0194175	0.040404	0.0332226	0.116505	0.131313	0.126246	0.881188	0.861702	0.868512	0.980583	0.949495	0.960133	0.864078	0.818182	0.895028	0.72367	0.84113	0.864078	0.828283	0.896175	0.724782	0.84618	Coagulation factor IX	Enzyme > Protease	Homo sapiens	SINGLE PROTEIN	6	198
CHEMBL2016	85	7	18	85	158	0	0	11	22	103	198	301	0.893204	0.888889	0.890365	0.825243	0.79798	0.807309	0.0679612	0.0909091	0.0830565	0	0	0	0.106796	0.111111	0.109635	0.885417	0.877778	0.880435	0.932039	0.909091	0.916944	0.825243	0.79798	0.905444	0.746057	0.811611	0.893204	0.888889	0.914286	0.764956	0.891046	Coagulation factor IX	Enzyme > Protease	Homo sapiens	SINGLE PROTEIN	6	198
CHEMBL2016	90	16	42	79	142	0	0	8	14	103	198	301	0.92233	0.929293	0.92691	0.76699	0.717172	0.734219	0.15534	0.212121	0.192691	0	0	0	0.0776699	0.0707071	0.0730897	0.908046	0.910256	0.909465	0.84466	0.787879	0.807309	0.76699	0.717172	0.928105	0.80714	0.742081	0.92233	0.929293	0.94359	0.840688	0.925812	Coagulation factor IX	Enzyme > Protease	Homo sapiens	SINGLE PROTEIN	6	198
CHEMBL2016	95	39	93	61	101	0	0	3	4	103	198	301	0.970874	0.979798	0.976744	0.592233	0.510101	0.538206	0.378641	0.469697	0.438538	0	0	0	0.0291262	0.020202	0.0232558	0.953125	0.961905	0.95858	0.621359	0.530303	0.561462	0.592233	0.510101	0.966507	0.912319	0.551167	0.970874	0.979798	0.982278	0.948488	0.975336	Coagulation factor IX	Enzyme > Protease	Homo sapiens	SINGLE PROTEIN	6	198
CHEMBL202	70	0	0	206	135	47	37	50	17	303	189	492	0.679868	0.714286	0.693089	0.679868	0.714286	0.693089	0	0	0	0.155116	0.195767	0.170732	0.165017	0.0899471	0.136179	0.804688	0.888158	0.835784	0.844884	0.804233	0.829268	0.679868	0.714286	0.801187	0.672883	0.697077	0.679868	0.714286	0.801187	0.672883	0.697077	Dihydrofolate reductase	Enzyme > Oxidoreductase	Homo sapiens	SINGLE PROTEIN	6	189
CHEMBL202	75	3	1	227	148	6	6	67	34	303	189	492	0.759076	0.78836	0.770325	0.749175	0.783069	0.762195	0.00990099	0.00529101	0.00813008	0.019802	0.031746	0.0243902	0.221122	0.179894	0.205285	0.772109	0.813187	0.787815	0.970297	0.962963	0.96748	0.749175	0.783069	0.745592	0.571538	0.766122	0.759076	0.78836	0.746867	0.574657	0.773718	Dihydrofolate reductase	Enzyme > Oxidoreductase	Homo sapiens	SINGLE PROTEIN	6	189
CHEMBL202	80	35	28	216	137	0	0	52	24	303	189	492	0.828383	0.873016	0.845528	0.712871	0.724868	0.71748	0.115512	0.148148	0.128049	0	0	0	0.171617	0.126984	0.154472	0.80597	0.850932	0.822844	0.884488	0.851852	0.871951	0.712871	0.724868	0.782857	0.640685	0.71887	0.828383	0.873016	0.812808	0.687102	0.850699	Dihydrofolate reductase	Enzyme > Oxidoreductase	Homo sapiens	SINGLE PROTEIN	6	189
CHEMBL202	85	73	60	201	115	0	0	29	14	303	189	492	0.90429	0.925926	0.912602	0.663366	0.608466	0.642276	0.240924	0.31746	0.270325	0	0	0	0.0957096	0.0740741	0.0873984	0.873913	0.891473	0.880223	0.759076	0.68254	0.729675	0.663366	0.608466	0.842491	0.749271	0.635916	0.90429	0.925926	0.890585	0.819657	0.915108	Dihydrofolate reductase	Enzyme > Oxidoreductase	Homo sapiens	SINGLE PROTEIN	6	189
CHEMBL202	90	99	84	187	98	0	0	17	7	303	189	492	0.943894	0.962963	0.95122	0.617162	0.518519	0.579268	0.326733	0.444444	0.371951	0	0	0	0.0561056	0.037037	0.0487805	0.916667	0.933333	0.92233	0.673267	0.555556	0.628049	0.617162	0.518519	0.890909	0.832873	0.56784	0.943894	0.962963	0.938144	0.898733	0.953429	Dihydrofolate reductase	Enzyme > Oxidoreductase	Homo sapiens	SINGLE PROTEIN	6	189
CHEMBL202	95	134	128	161	59	0	0	8	2	303	189	492	0.973597	0.989418	0.979675	0.531353	0.312169	0.447154	0.442244	0.677249	0.53252	0	0	0	0.0264026	0.010582	0.0203252	0.952663	0.967213	0.956522	0.557756	0.322751	0.46748	0.531353	0.312169	0.921875	0.89373	0.421761	0.973597	0.989418	0.973958	0.957613	0.981508	Dihydrofolate reductase	Enzyme > Oxidoreductase	Homo sapiens	SINGLE PROTEIN	6	189
CHEMBL2028	70	0	0	153	111	43	28	20	14	216	153	369	0.708333	0.72549	0.715447	0.708333	0.72549	0.715447	0	0	0	0.199074	0.183007	0.192412	0.0925926	0.0915033	0.0921409	0.884393	0.888	0.885906	0.800926	0.816993	0.807588	0.708333	0.72549	0.867188	0.767932	0.716912	0.708333	0.72549	0.867188	0.767932	0.716912	Somatostatin receptor 3	Membrane receptor > Family A GPCR	Homo sapiens	SINGLE PROTEIN	7	153
CHEMBL2028	75	0	0	170	123	19	14	27	16	216	153	369	0.787037	0.803922	0.794038	0.787037	0.803922	0.794038	0	0	0	0.087963	0.0915033	0.0894309	0.125	0.104575	0.116531	0.862944	0.884892	0.872024	0.912037	0.908497	0.910569	0.787037	0.803922	0.851211	0.740875	0.795479	0.787037	0.803922	0.851211	0.740875	0.795479	Somatostatin receptor 3	Membrane receptor > Family A GPCR	Homo sapiens	SINGLE PROTEIN	7	153
CHEMBL2028	80	2	2	175	128	4	0	35	23	216	153	369	0.819444	0.849673	0.831978	0.810185	0.836601	0.821138	0.00925926	0.0130719	0.0108401	0.0185185	0	0.0108401	0.162037	0.150327	0.157182	0.833333	0.847682	0.839335	0.972222	0.986928	0.97832	0.810185	0.836601	0.815287	0.675039	0.823393	0.819444	0.849673	0.81761	0.678704	0.834559	Somatostatin receptor 3	Membrane receptor > Family A GPCR	Homo sapiens	SINGLE PROTEIN	7	153
CHEMBL2028	85	22	16	167	119	0	0	27	18	216	153	369	0.875	0.882353	0.878049	0.773148	0.777778	0.775068	0.101852	0.104575	0.102981	0	0	0	0.125	0.117647	0.121951	0.860825	0.868613	0.864048	0.898148	0.895425	0.897019	0.773148	0.777778	0.840989	0.723581	0.775463	0.875	0.882353	0.857143	0.751845	0.878676	Somatostatin receptor 3	Membrane receptor > Family A GPCR	Homo sapiens	SINGLE PROTEIN	7	153
CHEMBL2028	90	53	43	148	100	0	0	15	10	216	153	369	0.930556	0.934641	0.932249	0.685185	0.653595	0.672087	0.24537	0.281046	0.260163	0	0	0	0.0694444	0.0653595	0.0677507	0.907975	0.909091	0.908425	0.75463	0.718954	0.739837	0.685185	0.653595	0.888889	0.811652	0.66939	0.930556	0.934641	0.919614	0.861425	0.932598	Somatostatin receptor 3	Membrane receptor > Family A GPCR	Homo sapiens	SINGLE PROTEIN	7	153
CHEMBL2028	95	105	76	106	73	0	0	5	4	216	153	369	0.976852	0.973856	0.97561	0.490741	0.477124	0.485095	0.486111	0.496732	0.490515	0	0	0	0.0231481	0.0261438	0.0243902	0.954955	0.948052	0.952128	0.513889	0.503268	0.509485	0.490741	0.477124	0.941935	0.901269	0.483932	0.976852	0.973856	0.970684	0.949818	0.975354	Somatostatin receptor 3	Membrane receptor > Family A GPCR	Homo sapiens	SINGLE PROTEIN	7	153
CHEMBL203	70	0	0	2324	519	748	156	191	21	3263	696	3959	0.712228	0.74569	0.718111	0.712228	0.74569	0.718111	0	0	0	0.229237	0.224138	0.22834	0.0585351	0.0301724	0.0535489	0.924056	0.961111	0.930606	0.770763	0.775862	0.77166	0.712228	0.74569	0.8304	0.799448	0.728959	0.712228	0.74569	0.8304	0.799448	0.728959	Epidermal growth factor receptor erbB1	Enzyme > Kinase > Protein Kinase	Homo sapiens	SINGLE PROTEIN	7.5	696
CHEMBL203	75	0	0	2504	558	524	108	235	30	3263	696	3959	0.767392	0.801724	0.773428	0.767392	0.801724	0.773428	0	0	0	0.160588	0.155172	0.159636	0.0720196	0.0431034	0.0669361	0.914202	0.94898	0.920349	0.839412	0.844828	0.840364	0.767392	0.801724	0.80811	0.772764	0.784558	0.767392	0.801724	0.80811	0.772764	0.784558	Epidermal growth factor receptor erbB1	Enzyme > Kinase > Protein Kinase	Homo sapiens	SINGLE PROTEIN	7.5	696
CHEMBL203	80	1	0	2648	591	326	63	288	42	3263	696	3959	0.81183	0.849138	0.818388	0.811523	0.849138	0.818136	0.000306466	0	0.000252589	0.0999081	0.0905172	0.0982571	0.0882623	0.0603448	0.0833544	0.901907	0.933649	0.907537	0.899785	0.909483	0.90149	0.811523	0.849138	0.781746	0.740773	0.830331	0.81183	0.849138	0.781746	0.740791	0.830484	Epidermal growth factor receptor erbB1	Enzyme > Kinase > Protein Kinase	Homo sapiens	SINGLE PROTEIN	7.5	696
CHEMBL203	85	4	3	2799	618	99	16	361	59	3263	696	3959	0.859025	0.892241	0.864865	0.8578	0.887931	0.863097	0.00122587	0.00431034	0.00176812	0.0303402	0.0229885	0.0290477	0.110634	0.0847701	0.106087	0.885759	0.912851	0.890539	0.968434	0.972701	0.969184	0.8578	0.887931	0.746377	0.698313	0.872865	0.859025	0.892241	0.747292	0.699205	0.875633	Epidermal growth factor receptor erbB1	Enzyme > Kinase > Protein Kinase	Homo sapiens	SINGLE PROTEIN	7.5	696
CHEMBL203	90	219	55	2752	591	0	0	292	50	3263	696	3959	0.910512	0.928161	0.913615	0.843396	0.849138	0.844405	0.0671162	0.079023	0.0692094	0	0	0	0.0894882	0.0718391	0.0863855	0.904074	0.921997	0.907191	0.932884	0.920977	0.930791	0.843396	0.849138	0.775591	0.733591	0.846267	0.910512	0.928161	0.790698	0.750808	0.919336	Epidermal growth factor receptor erbB1	Enzyme > Kinase > Protein Kinase	Homo sapiens	SINGLE PROTEIN	7.5	696
CHEMBL203	95	670	221	2462	451	0	0	131	24	3263	696	3959	0.959853	0.965517	0.960849	0.75452	0.647989	0.735792	0.205333	0.317529	0.225057	0	0	0	0.0401471	0.0344828	0.0391513	0.949479	0.949474	0.949478	0.794667	0.682471	0.774943	0.75452	0.647989	0.853359	0.829417	0.701254	0.959853	0.965517	0.896598	0.875996	0.962685	Epidermal growth factor receptor erbB1	Enzyme > Kinase > Protein Kinase	Homo sapiens	SINGLE PROTEIN	7.5	696
CHEMBL2034	70	0	0	1021	818	307	304	93	18	1421	1140	2561	0.718508	0.717544	0.718079	0.718508	0.717544	0.718079	0	0	0	0.216045	0.266667	0.238579	0.0654469	0.0157895	0.0433424	0.916517	0.978469	0.943077	0.783955	0.733333	0.761421	0.718508	0.717544	0.936463	0.887759	0.718026	0.718508	0.717544	0.936463	0.887759	0.718026	Glucocorticoid receptor	Nuclear receptor	Homo sapiens	SINGLE PROTEIN	7	1140
CHEMBL2034	75	0	0	1072	886	227	226	122	28	1421	1140	2561	0.754398	0.777193	0.764545	0.754398	0.777193	0.764545	0	0	0	0.159747	0.198246	0.176884	0.085855	0.0245614	0.0585709	0.897822	0.969365	0.928843	0.840253	0.801754	0.823116	0.754398	0.777193	0.921956	0.860324	0.765796	0.754398	0.777193	0.921956	0.860324	0.765796	Glucocorticoid receptor	Nuclear receptor	Homo sapiens	SINGLE PROTEIN	7	1140
CHEMBL2034	80	0	0	1134	939	131	155	156	46	1421	1140	2561	0.79803	0.823684	0.809449	0.79803	0.823684	0.809449	0	0	0	0.0921886	0.135965	0.111675	0.109782	0.0403509	0.0788754	0.87907	0.953299	0.911209	0.907811	0.864035	0.888325	0.79803	0.823684	0.902885	0.825431	0.810857	0.79803	0.823684	0.902885	0.825431	0.810857	Glucocorticoid receptor	Nuclear receptor	Homo sapiens	SINGLE PROTEIN	7	1140
CHEMBL2034	85	1	1	1197	1009	21	22	202	108	1421	1140	2561	0.843068	0.885965	0.862163	0.842365	0.885088	0.861382	0.00070373	0.000877193	0.000780945	0.0147783	0.0192982	0.0167903	0.142153	0.0947368	0.121046	0.855611	0.903312	0.876789	0.984518	0.979825	0.982429	0.842365	0.885088	0.866838	0.754668	0.863726	0.843068	0.885965	0.866953	0.754864	0.864517	Glucocorticoid receptor	Nuclear receptor	Homo sapiens	SINGLE PROTEIN	7	1140
CHEMBL2034	90	119	167	1171	904	0	0	131	69	1421	1140	2561	0.907811	0.939474	0.921906	0.824068	0.792982	0.81023	0.0837438	0.146491	0.111675	0	0	0	0.0921886	0.0605263	0.0780945	0.899386	0.929085	0.912088	0.916256	0.853509	0.888325	0.824068	0.792982	0.900398	0.82311	0.808525	0.907811	0.939474	0.914603	0.843756	0.923643	Glucocorticoid receptor	Nuclear receptor	Homo sapiens	SINGLE PROTEIN	7	1140
CHEMBL2034	95	263	424	1102	685	0	0	56	31	1421	1140	2561	0.960591	0.972807	0.966029	0.77551	0.600877	0.697774	0.185081	0.37193	0.268255	0	0	0	0.0394089	0.027193	0.0339711	0.951641	0.956704	0.953575	0.814919	0.62807	0.731745	0.77551	0.600877	0.940288	0.902687	0.688194	0.960591	0.972807	0.962256	0.93156	0.966699	Glucocorticoid receptor	Nuclear receptor	Homo sapiens	SINGLE PROTEIN	7	1140
CHEMBL2035	70	0	0	951	64	220	15	78	6	1249	85	1334	0.761409	0.752941	0.76087	0.761409	0.752941	0.76087	0	0	0	0.176141	0.176471	0.176162	0.06245	0.0705882	0.0629685	0.924198	0.914286	0.923567	0.823859	0.823529	0.823838	0.761409	0.752941	0.603774	0.610452	0.757175	0.761409	0.752941	0.603774	0.610452	0.757175	Muscarinic acetylcholine receptor M5	Membrane receptor > Family A GPCR	Homo sapiens	SINGLE PROTEIN	7	85
CHEMBL2035	75	2	0	1013	70	121	5	113	10	1249	85	1334	0.81265	0.823529	0.813343	0.811049	0.823529	0.811844	0.00160128	0	0.00149925	0.0968775	0.0588235	0.0944528	0.0904724	0.117647	0.0922039	0.899645	0.875	0.89801	0.901521	0.941176	0.904048	0.811049	0.823529	0.532319	0.537345	0.817289	0.81265	0.823529	0.532319	0.537421	0.81809	Muscarinic acetylcholine receptor M5	Membrane receptor > Family A GPCR	Homo sapiens	SINGLE PROTEIN	7	85
CHEMBL2035	80	35	4	1046	71	11	0	157	10	1249	85	1334	0.865492	0.882353	0.866567	0.83747	0.835294	0.837331	0.0280224	0.0470588	0.0292354	0.00880705	0	0.00824588	0.125701	0.117647	0.125187	0.869493	0.876543	0.869938	0.963171	0.952941	0.962519	0.83747	0.835294	0.459547	0.474609	0.836382	0.865492	0.882353	0.473186	0.487156	0.873923	Muscarinic acetylcholine receptor M5	Membrane receptor > Family A GPCR	Homo sapiens	SINGLE PROTEIN	7	85
CHEMBL2035	85	227	10	913	66	0	0	109	9	1249	85	1334	0.91273	0.894118	0.911544	0.730985	0.776471	0.733883	0.181745	0.117647	0.177661	0	0	0	0.0872698	0.105882	0.0884558	0.893346	0.88	0.892434	0.818255	0.882353	0.822339	0.730985	0.776471	0.528	0.533023	0.753728	0.91273	0.894118	0.562963	0.570212	0.903424	Muscarinic acetylcholine receptor M5	Membrane receptor > Family A GPCR	Homo sapiens	SINGLE PROTEIN	7	85
CHEMBL2035	90	483	24	697	57	0	0	69	4	1249	85	1334	0.944756	0.952941	0.945277	0.558046	0.670588	0.565217	0.386709	0.282353	0.38006	0	0	0	0.0552442	0.0470588	0.0547226	0.909922	0.934426	0.911729	0.613291	0.717647	0.61994	0.558046	0.670588	0.609626	0.614125	0.614317	0.944756	0.952941	0.689362	0.694063	0.948848	Muscarinic acetylcholine receptor M5	Membrane receptor > Family A GPCR	Homo sapiens	SINGLE PROTEIN	7	85
CHEMBL2035	95	878	38	349	47	0	0	22	0	1249	85	1334	0.982386	1	0.983508	0.279424	0.552941	0.296852	0.702962	0.447059	0.686657	0	0	0	0.0176141	0	0.0164918	0.940701	1	0.947368	0.297038	0.552941	0.313343	0.279424	0.552941	0.810345	0.800479	0.416182	0.982386	1	0.885417	0.883403	0.991193	Muscarinic acetylcholine receptor M5	Membrane receptor > Family A GPCR	Homo sapiens	SINGLE PROTEIN	7	85
CHEMBL2039	70	0	0	785	682	155	159	153	97	1093	938	2031	0.718207	0.727079	0.722304	0.718207	0.727079	0.722304	0	0	0	0.141812	0.16951	0.154604	0.139982	0.103412	0.123092	0.836887	0.875481	0.854397	0.858188	0.83049	0.845396	0.718207	0.727079	0.845105	0.709573	0.722643	0.718207	0.727079	0.845105	0.709573	0.722643	Monoamine oxidase B	Enzyme > Oxidoreductase	Homo sapiens	SINGLE PROTEIN	6	938
CHEMBL2039	75	1	4	845	727	54	67	193	140	1093	938	2031	0.774016	0.779318	0.776465	0.773102	0.775053	0.774003	0.000914913	0.00426439	0.00246184	0.0494053	0.0714286	0.0595766	0.176578	0.149254	0.163959	0.814066	0.838524	0.825197	0.94968	0.924307	0.937962	0.773102	0.775053	0.813654	0.650333	0.774077	0.774016	0.779318	0.814485	0.65132	0.776667	Monoamine oxidase B	Enzyme > Oxidoreductase	Homo sapiens	SINGLE PROTEIN	6	938
CHEMBL2039	80	43	62	855	730	0	0	195	146	1093	938	2031	0.821592	0.84435	0.832102	0.782251	0.778252	0.780404	0.0393413	0.0660981	0.0516987	0	0	0	0.178408	0.15565	0.167898	0.814286	0.833333	0.822949	0.960659	0.933902	0.948301	0.782251	0.778252	0.810661	0.645473	0.780251	0.821592	0.84435	0.822857	0.664261	0.832971	Monoamine oxidase B	Enzyme > Oxidoreductase	Homo sapiens	SINGLE PROTEIN	6	938
CHEMBL2039	85	164	184	796	661	0	0	133	93	1093	938	2031	0.878317	0.900853	0.888725	0.728271	0.704691	0.717381	0.150046	0.196162	0.171344	0	0	0	0.121683	0.0991471	0.111275	0.856835	0.876658	0.865716	0.849954	0.803838	0.828656	0.728271	0.704691	0.854005	0.730682	0.716481	0.878317	0.900853	0.882046	0.777427	0.889585	Monoamine oxidase B	Enzyme > Oxidoreductase	Homo sapiens	SINGLE PROTEIN	6	938
CHEMBL2039	90	307	346	704	531	0	0	82	61	1093	938	2031	0.924977	0.934968	0.929591	0.644099	0.566098	0.608075	0.280878	0.36887	0.321516	0	0	0	0.0750229	0.065032	0.0704087	0.895674	0.896959	0.896226	0.719122	0.63113	0.678484	0.644099	0.566098	0.881328	0.789557	0.605098	0.924977	0.934968	0.924618	0.858767	0.929973	Monoamine oxidase B	Enzyme > Oxidoreductase	Homo sapiens	SINGLE PROTEIN	6	938
CHEMBL2039	95	558	539	503	371	0	0	32	28	1093	938	2031	0.970723	0.970149	0.970458	0.460201	0.395522	0.43033	0.510522	0.574627	0.540128	0	0	0	0.0292772	0.0298507	0.0295421	0.940187	0.929825	0.93576	0.489478	0.425373	0.459872	0.460201	0.395522	0.925187	0.868937	0.427862	0.970723	0.970149	0.968085	0.940595	0.970436	Monoamine oxidase B	Enzyme > Oxidoreductase	Homo sapiens	SINGLE PROTEIN	6	938
CHEMBL204	70	0	0	704	572	207	146	59	80	970	798	1768	0.725773	0.716792	0.721719	0.725773	0.716792	0.721719	0	0	0	0.213402	0.182957	0.199661	0.0608247	0.100251	0.0786199	0.922674	0.877301	0.901767	0.786598	0.817043	0.800339	0.725773	0.716792	0.89166	0.802212	0.721283	0.725773	0.716792	0.89166	0.802212	0.721283	Thrombin	Enzyme > Protease	Homo sapiens	SINGLE PROTEIN	6	798
CHEMBL204	75	0	0	751	618	130	84	89	96	970	798	1768	0.774227	0.774436	0.774321	0.774227	0.774436	0.774321	0	0	0	0.134021	0.105263	0.121041	0.0917526	0.120301	0.104638	0.894048	0.865546	0.880952	0.865979	0.894737	0.878959	0.774227	0.774436	0.86981	0.760184	0.774331	0.774227	0.774436	0.86981	0.760184	0.774331	Thrombin	Enzyme > Protease	Homo sapiens	SINGLE PROTEIN	6	798
CHEMBL204	80	1	0	805	650	29	26	135	122	970	798	1768	0.830928	0.814536	0.823529	0.829897	0.814536	0.822964	0.00103093	0	0.000565611	0.0298969	0.0325815	0.0311086	0.139175	0.152882	0.145362	0.856383	0.841969	0.849883	0.969072	0.967419	0.968326	0.829897	0.814536	0.834939	0.697384	0.822217	0.830928	0.814536	0.834939	0.697532	0.822732	Thrombin	Enzyme > Protease	Homo sapiens	SINGLE PROTEIN	6	798
CHEMBL204	85	76	54	773	645	0	0	121	99	970	798	1768	0.875258	0.87594	0.875566	0.796907	0.808271	0.802036	0.0783505	0.0676692	0.0735294	0	0	0	0.124742	0.12406	0.124434	0.864653	0.866935	0.86569	0.921649	0.932331	0.926471	0.796907	0.808271	0.854305	0.730045	0.802589	0.875258	0.87594	0.86403	0.749601	0.875599	Thrombin	Enzyme > Protease	Homo sapiens	SINGLE PROTEIN	6	798
CHEMBL204	90	230	145	676	589	0	0	64	64	970	798	1768	0.934021	0.919799	0.927602	0.696907	0.738095	0.715498	0.237113	0.181704	0.212104	0	0	0	0.0659794	0.0802005	0.0723982	0.913514	0.901991	0.908112	0.762887	0.818296	0.787896	0.696907	0.738095	0.901991	0.815504	0.717501	0.934021	0.919799	0.919799	0.85382	0.92691	Thrombin	Enzyme > Protease	Homo sapiens	SINGLE PROTEIN	6	798
CHEMBL204	95	515	284	424	487	0	0	31	27	970	798	1768	0.968041	0.966165	0.967195	0.437113	0.610276	0.515271	0.530928	0.35589	0.451923	0	0	0	0.0319588	0.0338346	0.0328054	0.931868	0.947471	0.940144	0.469072	0.64411	0.548077	0.437113	0.610276	0.943798	0.879813	0.523695	0.968041	0.966165	0.96375	0.933801	0.967103	Thrombin	Enzyme > Protease	Homo sapiens	SINGLE PROTEIN	6	798
CHEMBL2041	70	0	0	219	68	39	12	38	10	296	90	386	0.739865	0.755556	0.743523	0.739865	0.755556	0.743523	0	0	0	0.131757	0.133333	0.132124	0.128378	0.111111	0.124352	0.85214	0.871795	0.856716	0.868243	0.866667	0.867876	0.739865	0.755556	0.73913	0.657874	0.74771	0.739865	0.755556	0.73913	0.657874	0.74771	Tyrosine-protein kinase receptor RET	Enzyme > Kinase > Protein Kinase	Homo sapiens	SINGLE PROTEIN	7.5	90
CHEMBL2041	75	6	1	228	71	15	2	47	16	296	90	386	0.790541	0.8	0.792746	0.77027	0.788889	0.774611	0.0202703	0.0111111	0.0181347	0.0506757	0.0222222	0.0440415	0.158784	0.177778	0.163212	0.829091	0.816092	0.825967	0.929054	0.966667	0.937824	0.77027	0.788889	0.692683	0.588129	0.77958	0.790541	0.8	0.695652	0.593444	0.79527	Tyrosine-protein kinase receptor RET	Enzyme > Kinase > Protein Kinase	Homo sapiens	SINGLE PROTEIN	7.5	90
CHEMBL2041	80	36	6	217	70	0	0	43	14	296	90	386	0.85473	0.844444	0.852332	0.733108	0.777778	0.743523	0.121622	0.0666667	0.108808	0	0	0	0.14527	0.155556	0.147668	0.834615	0.833333	0.834302	0.878378	0.933333	0.891192	0.733108	0.777778	0.71066	0.610976	0.755443	0.85473	0.844444	0.727273	0.640211	0.849587	Tyrosine-protein kinase receptor RET	Enzyme > Kinase > Protein Kinase	Homo sapiens	SINGLE PROTEIN	7.5	90
CHEMBL2041	85	82	20	181	62	0	0	33	8	296	90	386	0.888514	0.911111	0.893782	0.611486	0.688889	0.629534	0.277027	0.222222	0.264249	0	0	0	0.111486	0.0888889	0.106218	0.845794	0.885714	0.855634	0.722973	0.777778	0.735751	0.611486	0.688889	0.751515	0.668163	0.650188	0.888514	0.911111	0.8	0.739298	0.899812	Tyrosine-protein kinase receptor RET	Enzyme > Kinase > Protein Kinase	Homo sapiens	SINGLE PROTEIN	7.5	90
CHEMBL2041	90	127	37	144	48	0	0	25	5	296	90	386	0.915541	0.944444	0.92228	0.486486	0.533333	0.497409	0.429054	0.411111	0.42487	0	0	0	0.0844595	0.0555556	0.0777202	0.852071	0.90566	0.864865	0.570946	0.588889	0.57513	0.486486	0.533333	0.761905	0.68761	0.50991	0.915541	0.944444	0.85	0.805577	0.929992	Tyrosine-protein kinase receptor RET	Enzyme > Kinase > Protein Kinase	Homo sapiens	SINGLE PROTEIN	7.5	90
CHEMBL2041	95	208	58	79	31	0	0	9	1	296	90	386	0.969595	0.988889	0.974093	0.266892	0.344444	0.284974	0.702703	0.644444	0.689119	0	0	0	0.0304054	0.0111111	0.0259067	0.897727	0.96875	0.916667	0.297297	0.355556	0.310881	0.266892	0.344444	0.861111	0.812828	0.305668	0.969595	0.988889	0.946809	0.931199	0.979242	Tyrosine-protein kinase receptor RET	Enzyme > Kinase > Protein Kinase	Homo sapiens	SINGLE PROTEIN	7.5	90
CHEMBL2047	70	0	0	347	82	69	22	60	11	476	115	591	0.728992	0.713043	0.725888	0.728992	0.713043	0.725888	0	0	0	0.144958	0.191304	0.153976	0.12605	0.0956522	0.120135	0.85258	0.88172	0.858	0.855042	0.808696	0.846024	0.728992	0.713043	0.697872	0.633617	0.721018	0.728992	0.713043	0.697872	0.633617	0.721018	Bile acid receptor FXR	Nuclear receptor	Homo sapiens	SINGLE PROTEIN	7	115
CHEMBL2047	75	3	3	375	88	23	7	75	17	476	115	591	0.794118	0.791304	0.79357	0.787815	0.765217	0.783418	0.00630252	0.026087	0.0101523	0.0483193	0.0608696	0.0507614	0.157563	0.147826	0.155668	0.833333	0.838095	0.834234	0.945378	0.913043	0.939086	0.787815	0.765217	0.656716	0.577383	0.776516	0.794118	0.791304	0.664234	0.584812	0.792711	Bile acid receptor FXR	Nuclear receptor	Homo sapiens	SINGLE PROTEIN	7	115
CHEMBL2047	80	27	12	371	87	0	0	78	16	476	115	591	0.836134	0.86087	0.840948	0.779412	0.756522	0.774958	0.0567227	0.104348	0.0659898	0	0	0	0.163866	0.13913	0.159052	0.826281	0.84466	0.82971	0.943277	0.895652	0.93401	0.779412	0.756522	0.649254	0.57099	0.767967	0.836134	0.86087	0.678082	0.602422	0.848502	Bile acid receptor FXR	Nuclear receptor	Homo sapiens	SINGLE PROTEIN	7	115
CHEMBL2047	85	86	29	338	80	0	0	52	6	476	115	591	0.890756	0.947826	0.901861	0.710084	0.695652	0.707276	0.180672	0.252174	0.194585	0	0	0	0.109244	0.0521739	0.0981387	0.866667	0.930233	0.878151	0.819328	0.747826	0.805415	0.710084	0.695652	0.733945	0.684887	0.702868	0.890756	0.947826	0.789855	0.745677	0.919291	Bile acid receptor FXR	Nuclear receptor	Homo sapiens	SINGLE PROTEIN	7	115
CHEMBL2047	90	172	42	275	70	0	0	29	3	476	115	591	0.939076	0.973913	0.945854	0.577731	0.608696	0.583756	0.361345	0.365217	0.362098	0	0	0	0.0609244	0.026087	0.0541455	0.904605	0.958904	0.915119	0.638655	0.634783	0.637902	0.577731	0.608696	0.813953	0.775399	0.593213	0.939076	0.973913	0.875	0.848012	0.956494	Bile acid receptor FXR	Nuclear receptor	Homo sapiens	SINGLE PROTEIN	7	115
CHEMBL2047	95	277	67	188	46	0	0	11	2	476	115	591	0.976891	0.982609	0.978003	0.394958	0.4	0.395939	0.581933	0.582609	0.582064	0	0	0	0.0231092	0.0173913	0.0219966	0.944724	0.958333	0.947368	0.418067	0.417391	0.417936	0.394958	0.4	0.87619	0.848102	0.397479	0.976891	0.982609	0.945607	0.932884	0.97975	Bile acid receptor FXR	Nuclear receptor	Homo sapiens	SINGLE PROTEIN	7	115
CHEMBL2049	70	0	0	125	196	30	42	14	36	169	274	443	0.739645	0.715328	0.724605	0.739645	0.715328	0.724605	0	0	0	0.177515	0.153285	0.162528	0.0828402	0.131387	0.112867	0.899281	0.844828	0.865229	0.822485	0.846715	0.837472	0.739645	0.715328	0.886878	0.726716	0.727487	0.739645	0.715328	0.886878	0.726716	0.727487	Oxytocin receptor	Membrane receptor > Family A GPCR	Homo sapiens	SINGLE PROTEIN	7	274
CHEMBL2049	75	0	0	136	214	10	10	23	50	169	274	443	0.804734	0.781022	0.790068	0.804734	0.781022	0.790068	0	0	0	0.0591716	0.0364964	0.0451467	0.136095	0.182482	0.164786	0.855346	0.810606	0.827423	0.940828	0.963504	0.954853	0.804734	0.781022	0.854291	0.64985	0.792878	0.804734	0.781022	0.854291	0.64985	0.792878	Oxytocin receptor	Membrane receptor > Family A GPCR	Homo sapiens	SINGLE PROTEIN	7	274
CHEMBL2049	80	11	10	135	215	0	0	23	49	169	274	443	0.863905	0.821168	0.837472	0.798817	0.784672	0.790068	0.0650888	0.0364964	0.0474041	0	0	0	0.136095	0.178832	0.162528	0.85443	0.814394	0.829384	0.934911	0.963504	0.952596	0.798817	0.784672	0.856574	0.652747	0.791744	0.863905	0.821168	0.862069	0.670367	0.842537	Oxytocin receptor	Membrane receptor > Family A GPCR	Homo sapiens	SINGLE PROTEIN	7	274
CHEMBL2049	85	37	50	117	196	0	0	15	28	169	274	443	0.911243	0.89781	0.902935	0.692308	0.715328	0.706546	0.218935	0.182482	0.196388	0	0	0	0.0887574	0.10219	0.0970655	0.886364	0.875	0.879213	0.781065	0.817518	0.803612	0.692308	0.715328	0.901149	0.748476	0.703818	0.911243	0.89781	0.919626	0.798803	0.904526	Oxytocin receptor	Membrane receptor > Family A GPCR	Homo sapiens	SINGLE PROTEIN	7	274
CHEMBL2049	90	63	82	96	173	0	0	10	19	169	274	443	0.940828	0.930657	0.934537	0.568047	0.631387	0.607223	0.372781	0.29927	0.327314	0	0	0	0.0591716	0.0693431	0.0654628	0.90566	0.901042	0.902685	0.627219	0.70073	0.672686	0.568047	0.631387	0.922667	0.793309	0.599717	0.940828	0.930657	0.946197	0.863467	0.935743	Oxytocin receptor	Membrane receptor > Family A GPCR	Homo sapiens	SINGLE PROTEIN	7	274
CHEMBL2049	95	103	134	62	130	0	0	4	10	169	274	443	0.976331	0.963504	0.968397	0.366864	0.474453	0.433409	0.609467	0.489051	0.534989	0	0	0	0.0236686	0.0364964	0.0316027	0.939394	0.928571	0.932039	0.390533	0.510949	0.465011	0.366864	0.474453	0.948905	0.849415	0.420658	0.976331	0.963504	0.97417	0.933864	0.969918	Oxytocin receptor	Membrane receptor > Family A GPCR	Homo sapiens	SINGLE PROTEIN	7	274
CHEMBL205	70	0	0	1261	1757	449	594	39	50	1749	2401	4150	0.720983	0.731778	0.727229	0.720983	0.731778	0.727229	0	0	0	0.256718	0.247397	0.251325	0.0222985	0.0208247	0.0214458	0.97	0.97233	0.971355	0.743282	0.752603	0.748675	0.720983	0.731778	0.975298	0.941237	0.726381	0.720983	0.731778	0.975298	0.941237	0.726381	Carbonic anhydrase II	Enzyme > Lyase	Homo sapiens	SINGLE PROTEIN	6	2401
CHEMBL205	75	0	0	1350	1872	343	461	56	68	1749	2401	4150	0.77187	0.779675	0.776386	0.77187	0.779675	0.776386	0	0	0	0.196112	0.192003	0.193735	0.0320183	0.0283215	0.0298795	0.960171	0.964948	0.962941	0.803888	0.807997	0.806265	0.77187	0.779675	0.967942	0.924059	0.775772	0.77187	0.779675	0.967942	0.924059	0.775772	Carbonic anhydrase II	Enzyme > Lyase	Homo sapiens	SINGLE PROTEIN	6	2401
CHEMBL205	80	0	0	1422	1958	258	355	69	88	1749	2401	4150	0.813036	0.815494	0.814458	0.813036	0.815494	0.814458	0	0	0	0.147513	0.147855	0.147711	0.0394511	0.0366514	0.0378313	0.953722	0.956989	0.955612	0.852487	0.852145	0.852289	0.813036	0.815494	0.961453	0.909195	0.814265	0.813036	0.815494	0.961453	0.909195	0.814265	Carbonic anhydrase II	Enzyme > Lyase	Homo sapiens	SINGLE PROTEIN	6	2401
CHEMBL205	85	0	0	1517	2055	149	233	83	113	1749	2401	4150	0.867353	0.855893	0.860723	0.867353	0.855893	0.860723	0	0	0	0.0851915	0.0970429	0.0920482	0.0474557	0.0470637	0.0472289	0.948125	0.947878	0.947983	0.914808	0.902957	0.907952	0.867353	0.855893	0.954482	0.893926	0.861623	0.867353	0.855893	0.954482	0.893926	0.861623	Carbonic anhydrase II	Enzyme > Lyase	Homo sapiens	SINGLE PROTEIN	6	2401
CHEMBL205	90	0	1	1589	2178	38	58	122	164	1749	2401	4150	0.908519	0.907539	0.907952	0.908519	0.907122	0.907711	0	0.000416493	0.000240964	0.0217267	0.0241566	0.0231325	0.0697541	0.0683049	0.0689157	0.928697	0.929974	0.929435	0.978273	0.975427	0.976627	0.908519	0.907122	0.938389	0.856033	0.907821	0.908519	0.907539	0.938415	0.856059	0.908029	Carbonic anhydrase II	Enzyme > Lyase	Homo sapiens	SINGLE PROTEIN	6	2401
CHEMBL205	95	129	239	1542	2045	0	0	78	117	1749	2401	4150	0.955403	0.95127	0.953012	0.881647	0.851728	0.864337	0.0737564	0.0995419	0.0886747	0	0	0	0.0445969	0.0487297	0.046988	0.951852	0.945883	0.94844	0.926244	0.900458	0.911325	0.881647	0.851728	0.954492	0.895232	0.866688	0.955403	0.95127	0.959059	0.904104	0.953337	Carbonic anhydrase II	Enzyme > Lyase	Homo sapiens	SINGLE PROTEIN	6	2401
CHEMBL2055	70	1	3	29	32	0	2	9	9	39	46	85	0.769231	0.76087	0.764706	0.74359	0.695652	0.717647	0.025641	0.0652174	0.0470588	0	0.0434783	0.0235294	0.230769	0.195652	0.211765	0.763158	0.780488	0.772152	0.974359	0.891304	0.929412	0.74359	0.695652	0.780488	0.543646	0.719621	0.769231	0.76087	0.795455	0.564685	0.76505	Retinoic acid receptor alpha	Nuclear receptor	Homo sapiens	SINGLE PROTEIN	6.5	46
CHEMBL2055	75	5	8	27	31	0	0	7	7	39	46	85	0.820513	0.847826	0.835294	0.692308	0.673913	0.682353	0.128205	0.173913	0.152941	0	0	0	0.179487	0.152174	0.164706	0.794118	0.815789	0.805556	0.871795	0.826087	0.847059	0.692308	0.673913	0.815789	0.609907	0.68311	0.820513	0.847826	0.847826	0.668339	0.834169	Retinoic acid receptor alpha	Nuclear receptor	Homo sapiens	SINGLE PROTEIN	6.5	46
CHEMBL2055	80	9	15	25	26	0	0	5	5	39	46	85	0.871795	0.891304	0.882353	0.641026	0.565217	0.6	0.230769	0.326087	0.282353	0	0	0	0.128205	0.108696	0.117647	0.833333	0.83871	0.836066	0.769231	0.673913	0.717647	0.641026	0.565217	0.83871	0.672043	0.603122	0.871795	0.891304	0.891304	0.763099	0.88155	Retinoic acid receptor alpha	Nuclear receptor	Homo sapiens	SINGLE PROTEIN	6.5	46
CHEMBL2055	85	14	25	22	20	0	0	3	1	39	46	85	0.923077	0.978261	0.952941	0.564103	0.434783	0.494118	0.358974	0.543478	0.458824	0	0	0	0.0769231	0.0217391	0.0470588	0.88	0.952381	0.913043	0.641026	0.456522	0.541176	0.564103	0.434783	0.909091	0.829228	0.499443	0.923077	0.978261	0.957447	0.905894	0.950669	Retinoic acid receptor alpha	Nuclear receptor	Homo sapiens	SINGLE PROTEIN	6.5	46
CHEMBL2055	90	21	33	17	12	0	0	1	1	39	46	85	0.974359	0.978261	0.976471	0.435897	0.26087	0.341176	0.538462	0.717391	0.635294	0	0	0	0.025641	0.0217391	0.0235294	0.944444	0.923077	0.935484	0.461538	0.282609	0.364706	0.435897	0.26087	0.923077	0.867521	0.348384	0.974359	0.978261	0.978261	0.95262	0.97631	Retinoic acid receptor alpha	Nuclear receptor	Homo sapiens	SINGLE PROTEIN	6.5	46
CHEMBL2055	95	37	45	2	0	0	0	0	1	39	46	85	1	0.978261	0.988235	0.0512821	0	0.0235294	0.948718	0.978261	0.964706	0	0	0	0	0.0217391	0.0117647	1	0	0.666667	0.0512821	0.0217391	0.0352941	0.0512821	0	0		0.025641	1	0.978261	0.989011	0.976629	0.98913	Retinoic acid receptor alpha	Nuclear receptor	Homo sapiens	SINGLE PROTEIN	6.5	46
CHEMBL2056	70	0	0	963	149	290	46	42	6	1295	201	1496	0.743629	0.741294	0.743316	0.743629	0.741294	0.743316	0	0	0	0.223938	0.228856	0.224599	0.0324324	0.0298507	0.0320856	0.958209	0.96129	0.958621	0.776062	0.771144	0.775401	0.743629	0.741294	0.861272	0.843571	0.742461	0.743629	0.741294	0.861272	0.843571	0.742461	Dopamine D1 receptor	Membrane receptor > Family A GPCR	Homo sapiens	SINGLE PROTEIN	7	201
CHEMBL2056	75	0	0	1026	155	217	38	52	8	1295	201	1496	0.792278	0.771144	0.789439	0.792278	0.771144	0.789439	0	0	0	0.167568	0.189055	0.170455	0.0401544	0.039801	0.040107	0.951763	0.95092	0.951652	0.832432	0.810945	0.829545	0.792278	0.771144	0.837838	0.817886	0.781711	0.792278	0.771144	0.837838	0.817886	0.781711	Dopamine D1 receptor	Membrane receptor > Family A GPCR	Homo sapiens	SINGLE PROTEIN	7	201
CHEMBL2056	80	1	0	1091	169	137	21	66	11	1295	201	1496	0.843243	0.840796	0.842914	0.842471	0.840796	0.842246	0.000772201	0	0.000668449	0.105792	0.104478	0.105615	0.0509653	0.0547264	0.0514706	0.942956	0.938889	0.942408	0.893436	0.895522	0.893717	0.842471	0.840796	0.814458	0.790807	0.841634	0.843243	0.840796	0.814458	0.790834	0.84202	Dopamine D1 receptor	Membrane receptor > Family A GPCR	Homo sapiens	SINGLE PROTEIN	7	201
CHEMBL2056	85	3	0	1144	176	48	10	100	15	1295	201	1496	0.885714	0.875622	0.884358	0.883398	0.875622	0.882353	0.0023166	0	0.00200535	0.0370656	0.0497512	0.0387701	0.0772201	0.0746269	0.0768717	0.919614	0.921466	0.919861	0.960618	0.950249	0.959225	0.883398	0.875622	0.753747	0.724883	0.87951	0.885714	0.875622	0.753747	0.724986	0.880668	Dopamine D1 receptor	Membrane receptor > Family A GPCR	Homo sapiens	SINGLE PROTEIN	7	201
CHEMBL2056	90	42	12	1149	174	0	0	104	15	1295	201	1496	0.919691	0.925373	0.920455	0.887259	0.865672	0.884358	0.0324324	0.0597015	0.0360963	0	0	0	0.0803089	0.0746269	0.0795455	0.916999	0.920635	0.917476	0.967568	0.940299	0.963904	0.887259	0.865672	0.745182	0.716575	0.876465	0.919691	0.925373	0.757637	0.729038	0.922532	Dopamine D1 receptor	Membrane receptor > Family A GPCR	Homo sapiens	SINGLE PROTEIN	7	201
CHEMBL2056	95	312	35	927	161	0	0	56	5	1295	201	1496	0.956757	0.975124	0.959225	0.71583	0.800995	0.727273	0.240927	0.174129	0.231952	0	0	0	0.0432432	0.0248756	0.0407754	0.943032	0.96988	0.94691	0.759073	0.825871	0.768048	0.71583	0.800995	0.840731	0.820014	0.758413	0.956757	0.975124	0.865342	0.849147	0.965941	Dopamine D1 receptor	Membrane receptor > Family A GPCR	Homo sapiens	SINGLE PROTEIN	7	201
CHEMBL206	70	0	0	1251	499	427	181	85	22	1763	702	2465	0.709586	0.710826	0.709939	0.709586	0.710826	0.709939	0	0	0	0.242201	0.257835	0.246653	0.0482133	0.031339	0.0434077	0.936377	0.957774	0.94238	0.757799	0.742165	0.753347	0.709586	0.710826	0.903167	0.865191	0.710206	0.709586	0.710826	0.903167	0.865191	0.710206	Estrogen receptor alpha	Nuclear receptor	Homo sapiens	SINGLE PROTEIN	7	702
CHEMBL206	75	0	0	1341	542	308	123	114	37	1763	702	2465	0.760635	0.77208	0.763895	0.760635	0.77208	0.763895	0	0	0	0.174702	0.175214	0.174848	0.0646625	0.0527066	0.0612576	0.921649	0.936097	0.925762	0.825298	0.824786	0.825152	0.760635	0.77208	0.877733	0.828043	0.766358	0.760635	0.77208	0.877733	0.828043	0.766358	Estrogen receptor alpha	Nuclear receptor	Homo sapiens	SINGLE PROTEIN	7	702
CHEMBL206	80	0	0	1427	576	177	72	159	54	1763	702	2465	0.809416	0.820513	0.812576	0.809416	0.820513	0.812576	0	0	0	0.100397	0.102564	0.101014	0.0901872	0.0769231	0.0864097	0.899748	0.914286	0.903881	0.899603	0.897436	0.898986	0.809416	0.820513	0.843956	0.779907	0.814964	0.809416	0.820513	0.843956	0.779907	0.814964	Estrogen receptor alpha	Nuclear receptor	Homo sapiens	SINGLE PROTEIN	7	702
CHEMBL206	85	8	2	1517	609	23	9	215	82	1763	702	2465	0.865003	0.87037	0.866531	0.860465	0.867521	0.862475	0.00453772	0.002849	0.0040568	0.0130459	0.0128205	0.0129817	0.121951	0.116809	0.120487	0.875866	0.881331	0.877425	0.982416	0.98433	0.982961	0.860465	0.867521	0.80396	0.721663	0.863993	0.865003	0.87037	0.804477	0.722563	0.867687	Estrogen receptor alpha	Nuclear receptor	Homo sapiens	SINGLE PROTEIN	7	702
CHEMBL206	90	196	80	1426	564	0	0	141	58	1763	702	2465	0.920023	0.917379	0.91927	0.808849	0.803419	0.807302	0.111174	0.11396	0.111968	0	0	0	0.0799773	0.0826211	0.0807302	0.910019	0.906752	0.909091	0.888826	0.88604	0.888032	0.808849	0.803419	0.850038	0.788349	0.806134	0.920023	0.917379	0.866174	0.811221	0.918701	Estrogen receptor alpha	Nuclear receptor	Homo sapiens	SINGLE PROTEIN	7	702
CHEMBL206	95	455	227	1250	456	0	0	58	19	1763	702	2465	0.967102	0.972934	0.968763	0.709019	0.649573	0.692089	0.258083	0.323362	0.276673	0	0	0	0.0328985	0.0270655	0.0312373	0.955657	0.96	0.956814	0.741917	0.676638	0.723327	0.709019	0.649573	0.922144	0.893658	0.679296	0.967102	0.972934	0.946639	0.925255	0.970018	Estrogen receptor alpha	Nuclear receptor	Homo sapiens	SINGLE PROTEIN	7	702
CHEMBL2061	70	0	0	132	62	21	10	35	4	188	76	264	0.702128	0.815789	0.734848	0.702128	0.815789	0.734848	0	0	0	0.111702	0.131579	0.117424	0.18617	0.0526316	0.147727	0.790419	0.939394	0.832618	0.888298	0.868421	0.882576	0.702128	0.815789	0.760736	0.667093	0.758959	0.702128	0.815789	0.760736	0.667093	0.758959	Retinoid X receptor alpha	Nuclear receptor	Homo sapiens	SINGLE PROTEIN	7	76
CHEMBL2061	75	0	0	142	64	7	6	39	6	188	76	264	0.755319	0.842105	0.780303	0.755319	0.842105	0.780303	0	0	0	0.037234	0.0789474	0.0492424	0.207447	0.0789474	0.170455	0.78453	0.914286	0.820717	0.962766	0.921053	0.950758	0.755319	0.842105	0.739884	0.637091	0.798712	0.755319	0.842105	0.739884	0.637091	0.798712	Retinoid X receptor alpha	Nuclear receptor	Homo sapiens	SINGLE PROTEIN	7	76
CHEMBL2061	80	6	5	144	63	0	0	38	8	188	76	264	0.797872	0.894737	0.825758	0.765957	0.828947	0.784091	0.0319149	0.0657895	0.0416667	0	0	0	0.202128	0.105263	0.174242	0.791209	0.887324	0.818182	0.968085	0.934211	0.958333	0.765957	0.828947	0.732558	0.62252	0.797452	0.797872	0.894737	0.747253	0.639724	0.846305	Retinoid X receptor alpha	Nuclear receptor	Homo sapiens	SINGLE PROTEIN	7	76
CHEMBL2061	85	21	18	137	51	0	0	30	7	188	76	264	0.840426	0.907895	0.859848	0.728723	0.671053	0.712121	0.111702	0.236842	0.147727	0	0	0	0.159574	0.0921053	0.140152	0.820359	0.87931	0.835556	0.888298	0.763158	0.852273	0.728723	0.671053	0.733813	0.63759	0.699888	0.840426	0.907895	0.788571	0.699864	0.87416	Retinoid X receptor alpha	Nuclear receptor	Homo sapiens	SINGLE PROTEIN	7	76
CHEMBL2061	90	41	39	131	33	0	0	16	4	188	76	264	0.914894	0.947368	0.924242	0.696809	0.434211	0.621212	0.218085	0.513158	0.30303	0	0	0	0.0851064	0.0526316	0.0757576	0.891156	0.891892	0.891304	0.781915	0.486842	0.69697	0.696809	0.434211	0.767442	0.710041	0.56551	0.914894	0.947368	0.878049	0.828185	0.931131	Retinoid X receptor alpha	Nuclear receptor	Homo sapiens	SINGLE PROTEIN	7	76
CHEMBL2061	95	63	68	120	8	0	0	5	0	188	76	264	0.973404	1	0.981061	0.638298	0.105263	0.484848	0.335106	0.894737	0.496212	0	0	0	0.0265957	0	0.0189394	0.96	1	0.962406	0.664894	0.105263	0.503788	0.638298	0.105263	0.761905	0.768615	0.371781	0.973404	1	0.968153	0.955677	0.986702	Retinoid X receptor alpha	Nuclear receptor	Homo sapiens	SINGLE PROTEIN	7	76
CHEMBL2069	70	0	0	306	58	59	12	42	12	407	82	489	0.751843	0.707317	0.744376	0.751843	0.707317	0.744376	0	0	0	0.144963	0.146341	0.145194	0.103194	0.146341	0.110429	0.87931	0.828571	0.870813	0.855037	0.853659	0.854806	0.751843	0.707317	0.682353	0.619563	0.72958	0.751843	0.707317	0.682353	0.619563	0.72958	Thromboxane A2 receptor	Membrane receptor > Family A GPCR	Homo sapiens	SINGLE PROTEIN	7	82
CHEMBL2069	75	2	1	336	64	17	4	52	13	407	82	489	0.830467	0.792683	0.824131	0.825553	0.780488	0.817996	0.004914	0.0121951	0.00613497	0.041769	0.0487805	0.0429448	0.127764	0.158537	0.132924	0.865979	0.831169	0.860215	0.953317	0.939024	0.95092	0.825553	0.780488	0.663212	0.598887	0.80302	0.830467	0.792683	0.666667	0.602464	0.811575	Thromboxane A2 receptor	Membrane receptor > Family A GPCR	Homo sapiens	SINGLE PROTEIN	7	82
CHEMBL2069	80	31	6	323	64	0	0	53	12	407	82	489	0.869779	0.853659	0.867076	0.793612	0.780488	0.791411	0.0761671	0.0731707	0.0756646	0	0	0	0.130221	0.146341	0.132924	0.859043	0.842105	0.856195	0.923833	0.926829	0.924335	0.793612	0.780488	0.663212	0.59868	0.78705	0.869779	0.853659	0.682927	0.622891	0.861719	Thromboxane A2 receptor	Membrane receptor > Family A GPCR	Homo sapiens	SINGLE PROTEIN	7	82
CHEMBL2069	85	112	16	258	58	0	0	37	8	407	82	489	0.909091	0.902439	0.907975	0.633907	0.707317	0.646217	0.275184	0.195122	0.261759	0	0	0	0.0909091	0.097561	0.0920245	0.874576	0.878788	0.875346	0.724816	0.804878	0.738241	0.633907	0.707317	0.720497	0.66128	0.670612	0.909091	0.902439	0.766839	0.723771	0.905765	Thromboxane A2 receptor	Membrane receptor > Family A GPCR	Homo sapiens	SINGLE PROTEIN	7	82
CHEMBL2069	90	198	30	185	48	0	0	24	4	407	82	489	0.941032	0.95122	0.94274	0.454545	0.585366	0.476483	0.486486	0.365854	0.466258	0	0	0	0.0589681	0.0487805	0.0572597	0.885167	0.923077	0.89272	0.513514	0.634146	0.533742	0.454545	0.585366	0.774194	0.722305	0.519956	0.941032	0.95122	0.847826	0.820419	0.946126	Thromboxane A2 receptor	Membrane receptor > Family A GPCR	Homo sapiens	SINGLE PROTEIN	7	82
CHEMBL2069	95	305	43	89	38	0	0	13	1	407	82	489	0.968059	0.987805	0.97137	0.218673	0.463415	0.259714	0.749386	0.52439	0.711656	0	0	0	0.031941	0.0121951	0.0286299	0.872549	0.974359	0.900709	0.250614	0.47561	0.288344	0.218673	0.463415	0.844444	0.788428	0.341044	0.968059	0.987805	0.920455	0.906228	0.977932	Thromboxane A2 receptor	Membrane receptor > Family A GPCR	Homo sapiens	SINGLE PROTEIN	7	82
CHEMBL2069161	70	6	15	23	27	0	0	11	12	40	54	94	0.725	0.777778	0.755319	0.575	0.5	0.531915	0.15	0.277778	0.223404	0	0	0	0.275	0.222222	0.244681	0.676471	0.692308	0.684932	0.85	0.722222	0.776596	0.575	0.5	0.701299	0.368223	0.5375	0.725	0.777778	0.785047	0.501272	0.751389	Probable G-protein coupled receptor 142	Membrane receptor > Family A GPCR	Homo sapiens	SINGLE PROTEIN	6.5	54
CHEMBL2069161	75	12	20	18	24	0	0	10	10	40	54	94	0.75	0.814815	0.787234	0.45	0.444444	0.446809	0.3	0.37037	0.340426	0	0	0	0.25	0.185185	0.212766	0.642857	0.705882	0.677419	0.7	0.62963	0.659574	0.45	0.444444	0.705882	0.348739	0.447222	0.75	0.814815	0.814815	0.564815	0.782407	Probable G-protein coupled receptor 142	Membrane receptor > Family A GPCR	Homo sapiens	SINGLE PROTEIN	6.5	54
CHEMBL2069161	80	17	26	17	20	0	0	6	8	40	54	94	0.85	0.851852	0.851064	0.425	0.37037	0.393617	0.425	0.481481	0.457447	0	0	0	0.15	0.148148	0.148936	0.73913	0.714286	0.72549	0.575	0.518519	0.542553	0.425	0.37037	0.740741	0.451319	0.397685	0.85	0.851852	0.867925	0.697985	0.850926	Probable G-protein coupled receptor 142	Membrane receptor > Family A GPCR	Homo sapiens	SINGLE PROTEIN	6.5	54
CHEMBL2069161	85	21	33	16	18	0	0	3	3	40	54	94	0.925	0.944444	0.93617	0.4	0.333333	0.361702	0.525	0.611111	0.574468	0	0	0	0.075	0.0555556	0.0638298	0.842105	0.857143	0.85	0.475	0.388889	0.425532	0.4	0.333333	0.857143	0.699248	0.366667	0.925	0.944444	0.944444	0.869444	0.934722	Probable G-protein coupled receptor 142	Membrane receptor > Family A GPCR	Homo sapiens	SINGLE PROTEIN	6.5	54
CHEMBL2069161	90	26	44	14	10	0	0	0	0	40	54	94	1	1	1	0.35	0.185185	0.255319	0.65	0.814815	0.744681	0	0	0	0	0	0	1	1	1	0.35	0.185185	0.255319	0.35	0.185185	1	1	0.267593	1	1	1	1	1	Probable G-protein coupled receptor 142	Membrane receptor > Family A GPCR	Homo sapiens	SINGLE PROTEIN	6.5	54
CHEMBL2069161	95	32	51	8	3	0	0	0	0	40	54	94	1	1	1	0.2	0.0555556	0.117021	0.8	0.944444	0.882979	0	0	0	0	0	0	1	1	1	0.2	0.0555556	0.117021	0.2	0.0555556	1	1	0.127778	1	1	1	1	1	Probable G-protein coupled receptor 142	Membrane receptor > Family A GPCR	Homo sapiens	SINGLE PROTEIN	6.5	54
CHEMBL2073	70	6	6	30	36	0	0	15	13	51	55	106	0.705882	0.763636	0.735849	0.588235	0.654545	0.622642	0.117647	0.109091	0.113208	0	0	0	0.294118	0.236364	0.264151	0.666667	0.734694	0.702128	0.882353	0.890909	0.886792	0.588235	0.654545	0.72	0.402457	0.62139	0.705882	0.763636	0.75	0.470526	0.734759	Tyrosine-protein kinase YES	Enzyme > Kinase > Protein Kinase	Homo sapiens	SINGLE PROTEIN	6.5	55
CHEMBL2073	75	14	16	27	30	0	0	10	9	51	55	106	0.803922	0.836364	0.820755	0.529412	0.545455	0.537736	0.27451	0.290909	0.283019	0	0	0	0.196078	0.163636	0.179245	0.72973	0.769231	0.75	0.72549	0.709091	0.716981	0.529412	0.545455	0.759494	0.49948	0.537433	0.803922	0.836364	0.828829	0.640857	0.820143	Tyrosine-protein kinase YES	Enzyme > Kinase > Protein Kinase	Homo sapiens	SINGLE PROTEIN	6.5	55
CHEMBL2073	80	18	21	26	27	0	0	7	7	51	55	106	0.862745	0.872727	0.867925	0.509804	0.490909	0.5	0.352941	0.381818	0.367925	0	0	0	0.137255	0.127273	0.132075	0.787879	0.794118	0.791045	0.647059	0.618182	0.632075	0.509804	0.490909	0.794118	0.581996	0.500357	0.862745	0.872727	0.872727	0.735472	0.867736	Tyrosine-protein kinase YES	Enzyme > Kinase > Protein Kinase	Homo sapiens	SINGLE PROTEIN	6.5	55
CHEMBL2073	85	22	29	25	23	0	0	4	3	51	55	106	0.921569	0.945455	0.933962	0.490196	0.418182	0.45283	0.431373	0.527273	0.481132	0	0	0	0.0784314	0.0545455	0.0660377	0.862069	0.884615	0.872727	0.568627	0.472727	0.518868	0.490196	0.418182	0.867925	0.745696	0.454189	0.921569	0.945455	0.936937	0.867797	0.933512	Tyrosine-protein kinase YES	Enzyme > Kinase > Protein Kinase	Homo sapiens	SINGLE PROTEIN	6.5	55
CHEMBL2073	90	27	36	22	19	0	0	2	0	51	55	106	0.960784	1	0.981132	0.431373	0.345455	0.386792	0.529412	0.654545	0.59434	0	0	0	0.0392157	0	0.0188679	0.916667	1	0.953488	0.470588	0.345455	0.40566	0.431373	0.345455	0.95	0.910695	0.388414	0.960784	1	0.982143	0.962846	0.980392	Tyrosine-protein kinase YES	Enzyme > Kinase > Protein Kinase	Homo sapiens	SINGLE PROTEIN	6.5	55
CHEMBL2073	95	30	39	20	16	0	0	1	0	51	55	106	0.980392	1	0.990566	0.392157	0.290909	0.339623	0.588235	0.709091	0.650943	0	0	0	0.0196078	0	0.00943396	0.952381	1	0.972973	0.411765	0.290909	0.349057	0.392157	0.290909	0.969697	0.946762	0.341533	0.980392	1	0.990991	0.981267	0.990196	Tyrosine-protein kinase YES	Enzyme > Kinase > Protein Kinase	Homo sapiens	SINGLE PROTEIN	6.5	55
CHEMBL2079849	70	0	0	28	32	3	9	5	5	36	46	82	0.777778	0.695652	0.731707	0.777778	0.695652	0.731707	0	0	0	0.0833333	0.195652	0.146341	0.138889	0.108696	0.121951	0.848485	0.864865	0.857143	0.916667	0.804348	0.853659	0.777778	0.695652	0.864865	0.71335	0.736715	0.777778	0.695652	0.864865	0.71335	0.736715	Serine protease hepsin	Enzyme > Protease	Homo sapiens	SINGLE PROTEIN	6	46
CHEMBL2079849	75	0	0	30	34	0	4	6	8	36	46	82	0.833333	0.73913	0.780488	0.833333	0.73913	0.780488	0	0	0	0	0.0869565	0.0487805	0.166667	0.173913	0.170732	0.833333	0.809524	0.820513	1	0.913043	0.95122	0.833333	0.73913	0.829268	0.641163	0.786232	0.833333	0.73913	0.829268	0.641163	0.786232	Serine protease hepsin	Enzyme > Protease	Homo sapiens	SINGLE PROTEIN	6	46
CHEMBL2079849	80	1	4	29	34	0	1	6	7	36	46	82	0.833333	0.826087	0.829268	0.805556	0.73913	0.768293	0.0277778	0.0869565	0.0609756	0	0.0217391	0.0121951	0.166667	0.152174	0.158537	0.828571	0.829268	0.828947	0.972222	0.891304	0.926829	0.805556	0.73913	0.839506	0.656697	0.772343	0.833333	0.826087	0.853933	0.67611	0.82971	Serine protease hepsin	Enzyme > Protease	Homo sapiens	SINGLE PROTEIN	6	46
CHEMBL2079849	85	2	10	29	31	0	0	5	5	36	46	82	0.861111	0.891304	0.878049	0.805556	0.673913	0.731707	0.0555556	0.217391	0.146341	0	0	0	0.138889	0.108696	0.121951	0.852941	0.861111	0.857143	0.944444	0.782609	0.853659	0.805556	0.673913	0.861111	0.714052	0.739734	0.861111	0.891304	0.891304	0.752415	0.876208	Serine protease hepsin	Enzyme > Protease	Homo sapiens	SINGLE PROTEIN	6	46
CHEMBL2079849	90	12	20	22	24	0	0	2	2	36	46	82	0.944444	0.956522	0.95122	0.611111	0.521739	0.560976	0.333333	0.434783	0.390244	0	0	0	0.0555556	0.0434783	0.0487805	0.916667	0.923077	0.92	0.666667	0.565217	0.609756	0.611111	0.521739	0.923077	0.839744	0.566425	0.944444	0.956522	0.956522	0.900966	0.950483	Serine protease hepsin	Enzyme > Protease	Homo sapiens	SINGLE PROTEIN	6	46
CHEMBL2079849	95	27	39	9	7	0	0	0	0	36	46	82	1	1	1	0.25	0.152174	0.195122	0.75	0.847826	0.804878	0	0	0	0	0	0	1	1	1	0.25	0.152174	0.195122	0.25	0.152174	1	1	0.201087	1	1	1	1	1	Serine protease hepsin	Enzyme > Protease	Homo sapiens	SINGLE PROTEIN	6	46
CHEMBL208	70	0	0	530	417	137	125	75	29	742	571	1313	0.714286	0.730298	0.721249	0.714286	0.730298	0.721249	0	0	0	0.184636	0.218914	0.199543	0.101078	0.0507881	0.0792079	0.876033	0.934978	0.901047	0.815364	0.781086	0.800457	0.714286	0.730298	0.889126	0.80331	0.722292	0.714286	0.730298	0.889126	0.80331	0.722292	Progesterone receptor	Nuclear receptor	Homo sapiens	SINGLE PROTEIN	7	571
CHEMBL208	75	0	0	561	441	88	80	93	50	742	571	1313	0.756065	0.772329	0.763138	0.756065	0.772329	0.763138	0	0	0	0.118598	0.140105	0.127951	0.125337	0.0875657	0.108911	0.857798	0.898167	0.875109	0.881402	0.859895	0.872049	0.756065	0.772329	0.860488	0.749964	0.764197	0.756065	0.772329	0.860488	0.749964	0.764197	Progesterone receptor	Nuclear receptor	Homo sapiens	SINGLE PROTEIN	7	571
CHEMBL208	80	0	0	596	473	22	21	124	77	742	571	1313	0.803235	0.828371	0.814166	0.803235	0.828371	0.814166	0	0	0	0.0296496	0.0367776	0.0327494	0.167116	0.134851	0.153085	0.827778	0.86	0.841732	0.97035	0.963222	0.967251	0.803235	0.828371	0.82476	0.682812	0.815803	0.803235	0.828371	0.82476	0.682812	0.815803	Progesterone receptor	Nuclear receptor	Homo sapiens	SINGLE PROTEIN	7	571
CHEMBL208	85	51	56	586	446	0	0	105	69	742	571	1313	0.858491	0.879159	0.867479	0.789757	0.781086	0.785986	0.0687332	0.0980736	0.0814928	0	0	0	0.141509	0.120841	0.132521	0.848046	0.866019	0.855721	0.931267	0.901926	0.918507	0.789757	0.781086	0.836773	0.709062	0.785422	0.858491	0.879159	0.852292	0.733455	0.868825	Progesterone receptor	Nuclear receptor	Homo sapiens	SINGLE PROTEIN	7	571
CHEMBL208	90	130	136	549	391	0	0	63	44	742	571	1313	0.915094	0.922942	0.918507	0.739892	0.684764	0.715918	0.175202	0.238179	0.202589	0	0	0	0.0849057	0.0770578	0.0814928	0.897059	0.898851	0.897803	0.824798	0.761821	0.797411	0.739892	0.684764	0.87964	0.79146	0.712328	0.915094	0.922942	0.907838	0.835195	0.919018	Progesterone receptor	Nuclear receptor	Homo sapiens	SINGLE PROTEIN	7	571
CHEMBL208	95	224	266	490	289	0	0	28	16	742	571	1313	0.962264	0.971979	0.966489	0.660377	0.50613	0.593298	0.301887	0.465849	0.373191	0	0	0	0.0377358	0.028021	0.033511	0.945946	0.947541	0.946537	0.698113	0.534151	0.626809	0.660377	0.50613	0.92926	0.886744	0.583253	0.962264	0.971979	0.961872	0.932147	0.967122	Progesterone receptor	Nuclear receptor	Homo sapiens	SINGLE PROTEIN	7	571
CHEMBL209	70	0	0	37	44	7	9	6	3	50	56	106	0.74	0.785714	0.764151	0.74	0.785714	0.764151	0	0	0	0.14	0.160714	0.150943	0.12	0.0535714	0.0849057	0.860465	0.93617	0.9	0.86	0.839286	0.849057	0.74	0.785714	0.907216	0.800807	0.762857	0.74	0.785714	0.907216	0.800807	0.762857	Trypsin I	Enzyme > Protease	Homo sapiens	SINGLE PROTEIN	6	56
CHEMBL209	75	0	0	38	47	3	3	9	6	50	56	106	0.76	0.839286	0.801887	0.76	0.839286	0.801887	0	0	0	0.06	0.0535714	0.0566038	0.18	0.107143	0.141509	0.808511	0.886792	0.85	0.94	0.946429	0.943396	0.76	0.839286	0.862385	0.699102	0.799643	0.76	0.839286	0.862385	0.699102	0.799643	Trypsin I	Enzyme > Protease	Homo sapiens	SINGLE PROTEIN	6	56
CHEMBL209	80	4	4	38	46	0	0	8	6	50	56	106	0.84	0.892857	0.867925	0.76	0.821429	0.792453	0.08	0.0714286	0.0754717	0	0	0	0.16	0.107143	0.132075	0.826087	0.884615	0.857143	0.92	0.928571	0.924528	0.76	0.821429	0.867925	0.713091	0.790714	0.84	0.892857	0.877193	0.73496	0.866429	Trypsin I	Enzyme > Protease	Homo sapiens	SINGLE PROTEIN	6	56
CHEMBL209	85	12	13	34	39	0	0	4	4	50	56	106	0.92	0.928571	0.924528	0.68	0.696429	0.688679	0.24	0.232143	0.235849	0	0	0	0.08	0.0714286	0.0754717	0.894737	0.906977	0.901235	0.76	0.767857	0.764151	0.68	0.696429	0.906977	0.801714	0.688214	0.92	0.928571	0.928571	0.848571	0.924286	Trypsin I	Enzyme > Protease	Homo sapiens	SINGLE PROTEIN	6	56
CHEMBL209	90	16	29	31	25	0	0	3	2	50	56	106	0.94	0.964286	0.95283	0.62	0.446429	0.528302	0.32	0.517857	0.424528	0	0	0	0.06	0.0357143	0.0471698	0.911765	0.925926	0.918033	0.68	0.482143	0.575472	0.62	0.446429	0.909091	0.834966	0.533214	0.94	0.964286	0.955752	0.905418	0.952143	Trypsin I	Enzyme > Protease	Homo sapiens	SINGLE PROTEIN	6	56
CHEMBL209	95	29	52	21	4	0	0	0	0	50	56	106	1	1	1	0.42	0.0714286	0.235849	0.58	0.928571	0.764151	0	0	0	0	0	0	1	1	1	0.42	0.0714286	0.235849	0.42	0.0714286	1	1	0.245714	1	1	1	1	1	Trypsin I	Enzyme > Protease	Homo sapiens	SINGLE PROTEIN	6	56
CHEMBL2093869	70	0	0	283	461	86	127	31	43	400	631	1031	0.7075	0.730586	0.721629	0.7075	0.730586	0.721629	0	0	0	0.215	0.201268	0.206596	0.0775	0.0681458	0.071775	0.901274	0.914683	0.909535	0.785	0.798732	0.793404	0.7075	0.730586	0.925703	0.810505	0.719043	0.7075	0.730586	0.925703	0.810505	0.719043	Integrin alpha-IIb/beta-3	Membrane receptor	Homo sapiens	PROTEIN COMPLEX	6	631
CHEMBL2093869	75	0	0	306	500	53	77	41	54	400	631	1031	0.765	0.792393	0.781765	0.765	0.792393	0.781765	0	0	0	0.1325	0.122029	0.126091	0.1025	0.0855784	0.0921435	0.881844	0.902527	0.894562	0.8675	0.877971	0.873909	0.765	0.792393	0.913242	0.779276	0.778697	0.765	0.792393	0.913242	0.779276	0.778697	Integrin alpha-IIb/beta-3	Membrane receptor	Homo sapiens	PROTEIN COMPLEX	6	631
CHEMBL2093869	80	0	2	332	531	14	27	54	71	400	631	1031	0.83	0.844691	0.838991	0.83	0.841521	0.837051	0	0.00316957	0.00193986	0.035	0.0427892	0.0397672	0.135	0.11252	0.121242	0.860104	0.88206	0.873482	0.965	0.954041	0.958293	0.83	0.841521	0.894693	0.736819	0.835761	0.83	0.844691	0.895046	0.737172	0.837345	Integrin alpha-IIb/beta-3	Membrane receptor	Homo sapiens	PROTEIN COMPLEX	6	631
CHEMBL2093869	85	26	47	324	517	0	0	50	67	400	631	1031	0.875	0.893819	0.886518	0.81	0.819334	0.815713	0.065	0.0744849	0.070805	0	0	0	0.125	0.106181	0.113482	0.86631	0.885274	0.877871	0.935	0.925515	0.929195	0.81	0.819334	0.898349	0.746002	0.814667	0.875	0.893819	0.906024	0.763338	0.88441	Integrin alpha-IIb/beta-3	Membrane receptor	Homo sapiens	PROTEIN COMPLEX	6	631
CHEMBL2093869	90	83	136	285	452	0	0	32	43	400	631	1031	0.92	0.931854	0.927255	0.7125	0.716323	0.71484	0.2075	0.215531	0.212415	0	0	0	0.08	0.0681458	0.0727449	0.899054	0.913131	0.907635	0.7925	0.784469	0.787585	0.7125	0.716323	0.923391	0.807472	0.714412	0.92	0.931854	0.940048	0.8478	0.925927	Integrin alpha-IIb/beta-3	Membrane receptor	Homo sapiens	PROTEIN COMPLEX	6	631
CHEMBL2093869	95	167	273	224	340	0	0	9	18	400	631	1031	0.9775	0.971474	0.973812	0.56	0.538827	0.547042	0.4175	0.432647	0.42677	0	0	0	0.0225	0.0285261	0.0261882	0.961373	0.949721	0.954315	0.5825	0.567353	0.57323	0.56	0.538827	0.96181	0.905445	0.549414	0.9775	0.971474	0.978452	0.94524	0.974487	Integrin alpha-IIb/beta-3	Membrane receptor	Homo sapiens	PROTEIN COMPLEX	6	631
CHEMBL2094108	70	0	0	228	287	69	96	20	22	317	405	722	0.719243	0.708642	0.713296	0.719243	0.708642	0.713296	0	0	0	0.217666	0.237037	0.228532	0.0630915	0.054321	0.0581717	0.919355	0.928803	0.924596	0.782334	0.762963	0.771468	0.719243	0.708642	0.931818	0.847505	0.713942	0.719243	0.708642	0.931818	0.847505	0.713942	Protein farnesyltransferase	Enzyme	Homo sapiens	PROTEIN COMPLEX	6	405
CHEMBL2094108	75	0	0	246	309	45	70	26	26	317	405	722	0.776025	0.762963	0.768698	0.776025	0.762963	0.768698	0	0	0	0.141956	0.17284	0.15928	0.0820189	0.0641975	0.0720222	0.904412	0.922388	0.914333	0.858044	0.82716	0.84072	0.776025	0.762963	0.922388	0.8268	0.769494	0.776025	0.762963	0.922388	0.8268	0.769494	Protein farnesyltransferase	Enzyme	Homo sapiens	PROTEIN COMPLEX	6	405
CHEMBL2094108	80	0	0	262	332	22	32	33	41	317	405	722	0.826498	0.819753	0.822715	0.826498	0.819753	0.822715	0	0	0	0.0694006	0.0790123	0.0747922	0.104101	0.101235	0.102493	0.888136	0.89008	0.889222	0.930599	0.920988	0.925208	0.826498	0.819753	0.899729	0.776243	0.823126	0.826498	0.819753	0.899729	0.776243	0.823126	Protein farnesyltransferase	Enzyme	Homo sapiens	PROTEIN COMPLEX	6	405
CHEMBL2094108	85	3	14	275	343	0	0	39	48	317	405	722	0.876972	0.881481	0.879501	0.867508	0.846914	0.855956	0.00946372	0.0345679	0.0235457	0	0	0	0.123028	0.118519	0.120499	0.875796	0.877238	0.876596	0.990536	0.965432	0.976454	0.867508	0.846914	0.887451	0.751164	0.857211	0.876972	0.881481	0.891386	0.756362	0.879227	Protein farnesyltransferase	Enzyme	Homo sapiens	PROTEIN COMPLEX	6	405
CHEMBL2094108	90	43	62	252	312	0	0	22	31	317	405	722	0.930599	0.923457	0.926593	0.794953	0.77037	0.781163	0.135647	0.153086	0.145429	0	0	0	0.0694006	0.0765432	0.0734072	0.919708	0.909621	0.9141	0.864353	0.846914	0.854571	0.794953	0.77037	0.921713	0.826957	0.782662	0.930599	0.923457	0.933833	0.851701	0.927028	Protein farnesyltransferase	Enzyme	Homo sapiens	PROTEIN COMPLEX	6	405
CHEMBL2094108	95	103	152	202	237	0	0	12	16	317	405	722	0.962145	0.960494	0.961219	0.637224	0.585185	0.608033	0.324921	0.375309	0.353186	0	0	0	0.0378549	0.0395062	0.0387812	0.943925	0.936759	0.940043	0.675079	0.624691	0.646814	0.637224	0.585185	0.944223	0.879548	0.611205	0.962145	0.960494	0.965261	0.921434	0.961319	Protein farnesyltransferase	Enzyme	Homo sapiens	PROTEIN COMPLEX	6	405
CHEMBL2094120	70	2	27	42	280	1	0	13	91	58	398	456	0.758621	0.771357	0.769737	0.724138	0.703518	0.70614	0.0344828	0.0678392	0.0635965	0.0172414	0	0.00219298	0.224138	0.228643	0.22807	0.763636	0.754717	0.755869	0.948276	0.932161	0.934211	0.724138	0.703518	0.843373	0.375089	0.713828	0.758621	0.771357	0.855153	0.393701	0.764989	GABA-A receptor; alpha-3/beta-3/gamma-2	Ligand-gated ion channel	Homo sapiens	PROTEIN COMPLEX	6.5	398
CHEMBL2094120	75	7	73	39	253	0	0	12	72	58	398	456	0.793103	0.819095	0.815789	0.672414	0.635678	0.640351	0.12069	0.183417	0.175439	0	0	0	0.206897	0.180905	0.184211	0.764706	0.778462	0.776596	0.87931	0.816583	0.824561	0.672414	0.635678	0.857627	0.407733	0.654046	0.793103	0.819095	0.88587	0.465746	0.806099	GABA-A receptor; alpha-3/beta-3/gamma-2	Ligand-gated ion channel	Homo sapiens	PROTEIN COMPLEX	6.5	398
CHEMBL2094120	80	18	144	31	209	0	0	9	45	58	398	456	0.844828	0.886935	0.881579	0.534483	0.525126	0.526316	0.310345	0.361809	0.355263	0	0	0	0.155172	0.113065	0.118421	0.775	0.822835	0.816327	0.689655	0.638191	0.644737	0.534483	0.525126	0.885593	0.468158	0.529804	0.844828	0.886935	0.928947	0.602709	0.865881	GABA-A receptor; alpha-3/beta-3/gamma-2	Ligand-gated ion channel	Homo sapiens	PROTEIN COMPLEX	6.5	398
CHEMBL2094120	85	23	217	28	154	0	0	7	27	58	398	456	0.87931	0.932161	0.925439	0.482759	0.386935	0.399123	0.396552	0.545226	0.526316	0	0	0	0.12069	0.0678392	0.0745614	0.8	0.850829	0.842593	0.603448	0.454774	0.473684	0.482759	0.386935	0.900585	0.550485	0.434847	0.87931	0.932161	0.956186	0.718018	0.905736	GABA-A receptor; alpha-3/beta-3/gamma-2	Ligand-gated ion channel	Homo sapiens	PROTEIN COMPLEX	6.5	398
CHEMBL2094120	90	32	296	23	86	0	0	3	16	58	398	456	0.948276	0.959799	0.958333	0.396552	0.21608	0.239035	0.551724	0.743719	0.719298	0	0	0	0.0517241	0.040201	0.0416667	0.884615	0.843137	0.851562	0.448276	0.256281	0.280702	0.396552	0.21608	0.900524	0.636126	0.306316	0.948276	0.959799	0.975734	0.834483	0.954037	GABA-A receptor; alpha-3/beta-3/gamma-2	Ligand-gated ion channel	Homo sapiens	PROTEIN COMPLEX	6.5	398
CHEMBL2094120	95	49	366	9	28	0	0	0	4	58	398	456	1	0.98995	0.991228	0.155172	0.0703518	0.0811404	0.844828	0.919598	0.910088	0	0	0	0	0.0100503	0.00877193	1	0.875	0.902439	0.155172	0.080402	0.0899123	0.155172	0.0703518	0.933333	0.778312	0.112762	1	0.98995	0.994949	0.962332	0.994975	GABA-A receptor; alpha-3/beta-3/gamma-2	Ligand-gated ion channel	Homo sapiens	PROTEIN COMPLEX	6.5	398
CHEMBL2094121	70	0	6	60	249	4	9	16	75	80	339	419	0.75	0.752212	0.75179	0.75	0.734513	0.73747	0	0.0176991	0.0143198	0.05	0.0265487	0.0310263	0.2	0.221239	0.217184	0.789474	0.768519	0.7725	0.95	0.955752	0.954654	0.75	0.734513	0.845501	0.462932	0.742257	0.75	0.752212	0.848586	0.465483	0.751106	GABA-A receptor; alpha-1/beta-3/gamma-2	Ligand-gated ion channel	Homo sapiens	PROTEIN COMPLEX	6.5	339
CHEMBL2094121	75	8	44	57	233	0	0	15	62	80	339	419	0.8125	0.817109	0.816229	0.7125	0.687316	0.692124	0.1	0.129794	0.124105	0	0	0	0.1875	0.182891	0.183771	0.791667	0.789831	0.790191	0.9	0.870206	0.875895	0.7125	0.687316	0.858195	0.493316	0.699908	0.8125	0.817109	0.877971	0.538422	0.814805	GABA-A receptor; alpha-1/beta-3/gamma-2	Ligand-gated ion channel	Homo sapiens	PROTEIN COMPLEX	6.5	339
CHEMBL2094121	80	16	83	51	208	0	0	13	48	80	339	419	0.8375	0.858407	0.854415	0.6375	0.613569	0.618138	0.2	0.244838	0.236277	0	0	0	0.1625	0.141593	0.145585	0.796875	0.8125	0.809375	0.8	0.755162	0.763723	0.6375	0.613569	0.872117	0.527328	0.625535	0.8375	0.858407	0.905132	0.612929	0.847954	GABA-A receptor; alpha-1/beta-3/gamma-2	Ligand-gated ion channel	Homo sapiens	PROTEIN COMPLEX	6.5	339
CHEMBL2094121	85	26	144	45	162	0	0	9	33	80	339	419	0.8875	0.902655	0.899761	0.5625	0.477876	0.494033	0.325	0.424779	0.405728	0	0	0	0.1125	0.0973451	0.100239	0.833333	0.830769	0.831325	0.675	0.575221	0.594272	0.5625	0.477876	0.885246	0.590071	0.520188	0.8875	0.902655	0.93578	0.718928	0.895077	GABA-A receptor; alpha-1/beta-3/gamma-2	Ligand-gated ion channel	Homo sapiens	PROTEIN COMPLEX	6.5	339
CHEMBL2094121	90	40	214	35	105	0	0	5	20	80	339	419	0.9375	0.941003	0.940334	0.4375	0.309735	0.334129	0.5	0.631268	0.606205	0	0	0	0.0625	0.0589971	0.0596659	0.875	0.84	0.848485	0.5	0.368732	0.393795	0.4375	0.309735	0.893617	0.65	0.373617	0.9375	0.941003	0.962293	0.82462	0.939251	GABA-A receptor; alpha-1/beta-3/gamma-2	Ligand-gated ion channel	Homo sapiens	PROTEIN COMPLEX	6.5	339
CHEMBL2094121	95	65	292	15	40	0	0	0	7	80	339	419	1	0.979351	0.983294	0.1875	0.117994	0.131265	0.8125	0.861357	0.852029	0	0	0	0	0.020649	0.0167064	1	0.851064	0.887097	0.1875	0.138643	0.147971	0.1875	0.117994	0.91954	0.761755	0.152747	1	0.979351	0.989568	0.948975	0.989676	GABA-A receptor; alpha-1/beta-3/gamma-2	Ligand-gated ion channel	Homo sapiens	PROTEIN COMPLEX	6.5	339
CHEMBL2094122	70	0	6	44	241	2	12	10	64	56	323	379	0.785714	0.764706	0.76781	0.785714	0.74613	0.751979	0	0.0185759	0.0158311	0.0357143	0.0371517	0.0369393	0.178571	0.198142	0.195251	0.814815	0.790164	0.793872	0.964286	0.944272	0.94723	0.785714	0.74613	0.866906	0.471561	0.765922	0.785714	0.764706	0.869718	0.473735	0.77521	GABA-A receptor; alpha-5/beta-3/gamma-2	Ligand-gated ion channel	Homo sapiens	PROTEIN COMPLEX	6.5	323
CHEMBL2094122	75	5	27	42	232	0	0	9	64	56	323	379	0.839286	0.801858	0.807388	0.75	0.718266	0.722955	0.0892857	0.0835913	0.0844327	0	0	0	0.160714	0.198142	0.192612	0.823529	0.783784	0.789625	0.910714	0.916409	0.915567	0.75	0.718266	0.86406	0.466855	0.734133	0.839286	0.801858	0.876481	0.499944	0.820572	GABA-A receptor; alpha-5/beta-3/gamma-2	Ligand-gated ion channel	Homo sapiens	PROTEIN COMPLEX	6.5	323
CHEMBL2094122	80	10	81	39	194	0	0	7	48	56	323	379	0.875	0.851393	0.854881	0.696429	0.600619	0.614776	0.178571	0.250774	0.240106	0	0	0	0.125	0.148607	0.145119	0.847826	0.801653	0.809028	0.821429	0.749226	0.759894	0.696429	0.600619	0.875847	0.518196	0.648524	0.875	0.851393	0.909091	0.590686	0.863197	GABA-A receptor; alpha-5/beta-3/gamma-2	Ligand-gated ion channel	Homo sapiens	PROTEIN COMPLEX	6.5	323
CHEMBL2094122	85	13	149	37	143	0	0	6	31	56	323	379	0.892857	0.904025	0.902375	0.660714	0.442724	0.474934	0.232143	0.4613	0.427441	0	0	0	0.107143	0.0959752	0.0976253	0.860465	0.821839	0.829493	0.767857	0.5387	0.572559	0.660714	0.442724	0.885449	0.586326	0.551719	0.892857	0.904025	0.940419	0.689824	0.898441	GABA-A receptor; alpha-5/beta-3/gamma-2	Ligand-gated ion channel	Homo sapiens	PROTEIN COMPLEX	6.5	323
CHEMBL2094122	90	27	212	26	95	0	0	3	16	56	323	379	0.946429	0.950464	0.949868	0.464286	0.294118	0.319261	0.482143	0.656347	0.630607	0	0	0	0.0535714	0.0495356	0.0501319	0.896552	0.855856	0.864286	0.517857	0.343653	0.369393	0.464286	0.294118	0.909091	0.66539	0.379202	0.946429	0.950464	0.969984	0.824766	0.948446	GABA-A receptor; alpha-5/beta-3/gamma-2	Ligand-gated ion channel	Homo sapiens	PROTEIN COMPLEX	6.5	323
CHEMBL2094122	95	47	302	9	16	0	0	0	5	56	323	379	1	0.98452	0.986807	0.160714	0.0495356	0.0659631	0.839286	0.934985	0.920844	0	0	0	0	0.0154799	0.0131926	1	0.761905	0.833333	0.160714	0.0650155	0.0791557	0.160714	0.0495356	0.864865	0.699854	0.105125	1	0.98452	0.9922	0.950695	0.99226	GABA-A receptor; alpha-5/beta-3/gamma-2	Ligand-gated ion channel	Homo sapiens	PROTEIN COMPLEX	6.5	323
CHEMBL2094128	70	0	0	260	45	57	11	24	4	341	60	401	0.762463	0.75	0.760599	0.762463	0.75	0.760599	0	0	0	0.167155	0.183333	0.169576	0.0703812	0.0666667	0.0698254	0.915493	0.918367	0.915916	0.832845	0.816667	0.830424	0.762463	0.75	0.762712	0.728826	0.756232	0.762463	0.75	0.762712	0.728826	0.756232	Cyclin-dependent kinase 2/cyclin A	Enzyme > Kinase > Protein Kinase	Homo sapiens	PROTEIN COMPLEX	7.5	60
CHEMBL2094128	75	1	0	271	50	30	5	39	5	341	60	401	0.797654	0.833333	0.802993	0.794721	0.833333	0.800499	0.00293255	0	0.00249377	0.0879765	0.0833333	0.0872818	0.11437	0.0833333	0.109726	0.874194	0.909091	0.879452	0.909091	0.916667	0.910224	0.794721	0.833333	0.694444	0.652578	0.814027	0.797654	0.833333	0.694444	0.652785	0.815494	Cyclin-dependent kinase 2/cyclin A	Enzyme > Kinase > Protein Kinase	Homo sapiens	PROTEIN COMPLEX	7.5	60
CHEMBL2094128	80	3	0	280	50	7	4	51	6	341	60	401	0.829912	0.833333	0.830424	0.821114	0.833333	0.822943	0.00879765	0	0.0074813	0.0205279	0.0666667	0.0274314	0.14956	0.1	0.142145	0.845921	0.892857	0.852713	0.970674	0.933333	0.965087	0.821114	0.833333	0.636943	0.591805	0.827224	0.829912	0.833333	0.636943	0.592495	0.831623	Cyclin-dependent kinase 2/cyclin A	Enzyme > Kinase > Protein Kinase	Homo sapiens	PROTEIN COMPLEX	7.5	60
CHEMBL2094128	85	26	4	273	50	0	0	42	6	341	60	401	0.876833	0.9	0.880299	0.800587	0.833333	0.805486	0.0762463	0.0666667	0.074813	0	0	0	0.123167	0.1	0.119701	0.866667	0.892857	0.87062	0.923754	0.933333	0.925187	0.800587	0.833333	0.675676	0.629643	0.81696	0.876833	0.9	0.692308	0.649374	0.888416	Cyclin-dependent kinase 2/cyclin A	Enzyme > Kinase > Protein Kinase	Homo sapiens	PROTEIN COMPLEX	7.5	60
CHEMBL2094128	90	73	14	246	44	0	0	22	2	341	60	401	0.935484	0.966667	0.94015	0.721408	0.733333	0.723192	0.214076	0.233333	0.216958	0	0	0	0.0645161	0.0333333	0.0598504	0.91791	0.956522	0.923567	0.785924	0.766667	0.783042	0.721408	0.733333	0.785714	0.758883	0.72737	0.935484	0.966667	0.828571	0.805257	0.951075	Cyclin-dependent kinase 2/cyclin A	Enzyme > Kinase > Protein Kinase	Homo sapiens	PROTEIN COMPLEX	7.5	60
CHEMBL2094128	95	276	27	55	33	0	0	10	0	341	60	401	0.970674	1	0.975062	0.16129	0.55	0.219451	0.809384	0.45	0.755611	0	0	0	0.0293255	0	0.0249377	0.846154	1	0.897959	0.190616	0.55	0.244389	0.16129	0.55	0.868421	0.805837	0.355645	0.970674	1	0.923077	0.912144	0.985337	Cyclin-dependent kinase 2/cyclin A	Enzyme > Kinase > Protein Kinase	Homo sapiens	PROTEIN COMPLEX	7.5	60
CHEMBL2094130	70	2	13	44	184	1	0	16	58	63	255	318	0.730159	0.772549	0.764151	0.698413	0.721569	0.716981	0.031746	0.0509804	0.0471698	0.015873	0	0.00314465	0.253968	0.227451	0.232704	0.733333	0.760331	0.754967	0.952381	0.94902	0.949686	0.698413	0.721569	0.832579	0.416485	0.709991	0.730159	0.772549	0.84188	0.434642	0.751354	GABA-A receptor; alpha-2/beta-3/gamma-2	Ligand-gated ion channel	Homo sapiens	PROTEIN COMPLEX	6.5	255
CHEMBL2094130	75	6	52	43	158	0	0	14	45	63	255	318	0.777778	0.823529	0.814465	0.68254	0.619608	0.632075	0.0952381	0.203922	0.18239	0	0	0	0.222222	0.176471	0.185535	0.754386	0.778325	0.773077	0.904762	0.796078	0.81761	0.68254	0.619608	0.842667	0.46577	0.651074	0.777778	0.823529	0.876827	0.525229	0.800654	GABA-A receptor; alpha-2/beta-3/gamma-2	Ligand-gated ion channel	Homo sapiens	PROTEIN COMPLEX	6.5	255
CHEMBL2094130	80	14	101	40	124	0	0	9	30	63	255	318	0.857143	0.882353	0.877358	0.634921	0.486275	0.515723	0.222222	0.396078	0.361635	0	0	0	0.142857	0.117647	0.122642	0.816327	0.805195	0.807882	0.777778	0.603922	0.638365	0.634921	0.486275	0.864111	0.559551	0.560598	0.857143	0.882353	0.920245	0.668542	0.869748	GABA-A receptor; alpha-2/beta-3/gamma-2	Ligand-gated ion channel	Homo sapiens	PROTEIN COMPLEX	6.5	255
CHEMBL2094130	85	26	147	32	85	0	0	5	23	63	255	318	0.920635	0.909804	0.91195	0.507937	0.333333	0.367925	0.412698	0.576471	0.544025	0	0	0	0.0793651	0.0901961	0.0880503	0.864865	0.787037	0.806897	0.587302	0.423529	0.455975	0.507937	0.333333	0.858586	0.585723	0.420635	0.920635	0.909804	0.943089	0.759681	0.915219	GABA-A receptor; alpha-2/beta-3/gamma-2	Ligand-gated ion channel	Homo sapiens	PROTEIN COMPLEX	6.5	255
CHEMBL2094130	90	38	193	22	49	0	0	3	13	63	255	318	0.952381	0.94902	0.949686	0.349206	0.192157	0.22327	0.603175	0.756863	0.726415	0	0	0	0.047619	0.0509804	0.0503145	0.88	0.790323	0.816092	0.396825	0.243137	0.273585	0.349206	0.192157	0.859649	0.618606	0.270682	0.952381	0.94902	0.968	0.854307	0.9507	GABA-A receptor; alpha-2/beta-3/gamma-2	Ligand-gated ion channel	Homo sapiens	PROTEIN COMPLEX	6.5	255
CHEMBL2094130	95	50	242	13	7	0	0	0	6	63	255	318	1	0.976471	0.981132	0.206349	0.027451	0.0628931	0.793651	0.94902	0.918239	0	0	0	0	0.0235294	0.0188679	1	0.538462	0.769231	0.206349	0.0509804	0.081761	0.206349	0.027451	0.7	0.606977	0.1169	1	0.976471	0.988095	0.944225	0.988235	GABA-A receptor; alpha-2/beta-3/gamma-2	Ligand-gated ion channel	Homo sapiens	PROTEIN COMPLEX	6.5	255
CHEMBL2094135	70	0	0	351	954	95	240	52	127	498	1321	1819	0.704819	0.72218	0.717427	0.704819	0.72218	0.717427	0	0	0	0.190763	0.181681	0.184167	0.104418	0.0961393	0.0984057	0.870968	0.882516	0.87938	0.809237	0.818319	0.815833	0.704819	0.72218	0.914231	0.717177	0.7135	0.704819	0.72218	0.914231	0.717177	0.7135	Gamma-secretase	Enzyme	Homo sapiens	PROTEIN COMPLEX	6	1321
CHEMBL2094135	75	0	0	380	1023	49	119	69	179	498	1321	1819	0.763052	0.774413	0.771303	0.763052	0.774413	0.771303	0	0	0	0.0983936	0.0900833	0.0923584	0.138554	0.135503	0.136339	0.846325	0.851082	0.849788	0.901606	0.909917	0.907642	0.763052	0.774413	0.891892	0.655759	0.768733	0.763052	0.774413	0.891892	0.655759	0.768733	Gamma-secretase	Enzyme	Homo sapiens	PROTEIN COMPLEX	6	1321
CHEMBL2094135	80	15	17	395	1070	1	5	87	229	498	1321	1819	0.823293	0.822861	0.82298	0.793173	0.809992	0.805388	0.0301205	0.012869	0.0175921	0.00200803	0.00378501	0.00329852	0.174699	0.173354	0.173722	0.819502	0.823711	0.822572	0.967871	0.983346	0.979109	0.793173	0.809992	0.871336	0.598996	0.801583	0.823293	0.822861	0.873092	0.6078	0.823077	Gamma-secretase	Enzyme	Homo sapiens	PROTEIN COMPLEX	6	1321
CHEMBL2094135	85	66	172	369	988	0	0	63	161	498	1321	1819	0.873494	0.878123	0.876855	0.740964	0.747918	0.746014	0.13253	0.130204	0.130841	0	0	0	0.126506	0.121877	0.123145	0.854167	0.859878	0.858318	0.86747	0.869796	0.869159	0.740964	0.747918	0.898182	0.674044	0.744441	0.873494	0.878123	0.91195	0.714046	0.875808	Gamma-secretase	Enzyme	Homo sapiens	PROTEIN COMPLEX	6	1321
CHEMBL2094135	90	137	357	329	866	0	0	32	98	498	1321	1819	0.935743	0.925814	0.928532	0.660643	0.655564	0.656954	0.2751	0.27025	0.271578	0	0	0	0.064257	0.0741862	0.0714678	0.911357	0.89834	0.901887	0.7249	0.72975	0.728422	0.660643	0.655564	0.930183	0.77137	0.658103	0.935743	0.925814	0.949534	0.830594	0.930778	Gamma-secretase	Enzyme	Homo sapiens	PROTEIN COMPLEX	6	1321
CHEMBL2094135	95	230	644	257	633	0	0	11	44	498	1321	1819	0.977912	0.966692	0.969764	0.516064	0.479182	0.48928	0.461847	0.487509	0.480484	0	0	0	0.0220884	0.0333081	0.0302364	0.958955	0.935007	0.941799	0.538153	0.512491	0.519516	0.516064	0.479182	0.958365	0.864878	0.497623	0.977912	0.966692	0.978919	0.926425	0.972302	Gamma-secretase	Enzyme	Homo sapiens	PROTEIN COMPLEX	6	1321
CHEMBL2095164	70	0	0	103	47	14	8	17	11	134	66	200	0.768657	0.712121	0.75	0.768657	0.712121	0.75	0	0	0	0.104478	0.121212	0.11	0.126866	0.166667	0.14	0.858333	0.810345	0.842697	0.895522	0.878788	0.89	0.768657	0.712121	0.770492	0.653099	0.740389	0.768657	0.712121	0.770492	0.653099	0.740389	Geranylgeranyl transferase type I	Enzyme	Homo sapiens	PROTEIN COMPLEX	6	66
CHEMBL2095164	75	1	0	110	50	5	2	18	14	134	66	200	0.828358	0.757576	0.805	0.820896	0.757576	0.8	0.00746269	0	0.005	0.0373134	0.030303	0.035	0.134328	0.212121	0.16	0.859375	0.78125	0.833333	0.955224	0.969697	0.96	0.820896	0.757576	0.757576	0.631442	0.789236	0.828358	0.757576	0.757576	0.632438	0.792967	Geranylgeranyl transferase type I	Enzyme	Homo sapiens	PROTEIN COMPLEX	6	66
CHEMBL2095164	80	16	4	100	49	0	0	18	13	134	66	200	0.865672	0.80303	0.845	0.746269	0.742424	0.745	0.119403	0.0606061	0.1	0	0	0	0.134328	0.19697	0.155	0.847458	0.790323	0.827778	0.880597	0.939394	0.9	0.746269	0.742424	0.75969	0.626948	0.744346	0.865672	0.80303	0.773723	0.657102	0.834351	Geranylgeranyl transferase type I	Enzyme	Homo sapiens	PROTEIN COMPLEX	6	66
CHEMBL2095164	85	32	12	87	46	0	0	15	8	134	66	200	0.88806	0.878788	0.885	0.649254	0.69697	0.665	0.238806	0.181818	0.22	0	0	0	0.11194	0.121212	0.115	0.852941	0.851852	0.852564	0.761194	0.818182	0.78	0.649254	0.69697	0.8	0.687119	0.673112	0.88806	0.878788	0.834532	0.74898	0.883424	Geranylgeranyl transferase type I	Enzyme	Homo sapiens	PROTEIN COMPLEX	6	66
CHEMBL2095164	90	60	26	66	36	0	0	8	4	134	66	200	0.940299	0.939394	0.94	0.492537	0.545455	0.51	0.447761	0.393939	0.43	0	0	0	0.0597015	0.0606061	0.06	0.891892	0.9	0.894737	0.552239	0.606061	0.57	0.492537	0.545455	0.857143	0.776312	0.518996	0.940299	0.939394	0.911765	0.86723	0.939846	Geranylgeranyl transferase type I	Enzyme	Homo sapiens	PROTEIN COMPLEX	6	66
CHEMBL2095164	95	104	44	26	22	0	0	4	0	134	66	200	0.970149	1	0.98	0.19403	0.333333	0.24	0.776119	0.666667	0.74	0	0	0	0.0298507	0	0.02	0.866667	1	0.923077	0.223881	0.333333	0.26	0.19403	0.333333	0.916667	0.856349	0.263682	0.970149	1	0.970588	0.956406	0.985075	Geranylgeranyl transferase type I	Enzyme	Homo sapiens	PROTEIN COMPLEX	6	66
CHEMBL2095172	70	0	0	23	56	9	15	1	4	33	75	108	0.69697	0.746667	0.731481	0.69697	0.746667	0.731481	0	0	0	0.272727	0.2	0.222222	0.030303	0.0533333	0.0462963	0.958333	0.933333	0.940476	0.727273	0.8	0.777778	0.69697	0.746667	0.957265	0.862511	0.721818	0.69697	0.746667	0.957265	0.862511	0.721818	GABA-A receptor; alpha-1/beta-2/gamma-2	Ligand-gated ion channel	Homo sapiens	PROTEIN COMPLEX	5	75
CHEMBL2095172	75	0	0	25	62	7	9	1	4	33	75	108	0.757576	0.826667	0.805556	0.757576	0.826667	0.805556	0	0	0	0.212121	0.12	0.148148	0.030303	0.0533333	0.0462963	0.961538	0.939394	0.945652	0.787879	0.88	0.851852	0.757576	0.826667	0.96124	0.873135	0.792121	0.757576	0.826667	0.96124	0.873135	0.792121	GABA-A receptor; alpha-1/beta-2/gamma-2	Ligand-gated ion channel	Homo sapiens	PROTEIN COMPLEX	5	75
CHEMBL2095172	80	0	1	28	63	2	7	3	4	33	75	108	0.848485	0.853333	0.851852	0.848485	0.84	0.842593	0	0.0133333	0.00925926	0.0606061	0.0933333	0.0833333	0.0909091	0.0533333	0.0648148	0.903226	0.940299	0.928571	0.939394	0.893333	0.907407	0.848485	0.84	0.947368	0.836506	0.844242	0.848485	0.853333	0.948148	0.837283	0.850909	GABA-A receptor; alpha-1/beta-2/gamma-2	Ligand-gated ion channel	Homo sapiens	PROTEIN COMPLEX	5	75
CHEMBL2095172	85	1	2	28	66	0	0	4	7	33	75	108	0.878788	0.906667	0.898148	0.848485	0.88	0.87037	0.030303	0.0266667	0.0277778	0	0	0	0.121212	0.0933333	0.101852	0.875	0.90411	0.895238	0.969697	0.973333	0.972222	0.848485	0.88	0.923077	0.760767	0.864242	0.878788	0.906667	0.92517	0.767523	0.892727	GABA-A receptor; alpha-1/beta-2/gamma-2	Ligand-gated ion channel	Homo sapiens	PROTEIN COMPLEX	5	75
CHEMBL2095172	90	8	19	24	52	0	0	1	4	33	75	108	0.969697	0.946667	0.953704	0.727273	0.693333	0.703704	0.242424	0.253333	0.25	0	0	0	0.030303	0.0533333	0.0462963	0.96	0.928571	0.938272	0.757576	0.746667	0.75	0.727273	0.693333	0.954128	0.863057	0.710303	0.969697	0.946667	0.965986	0.895443	0.958182	GABA-A receptor; alpha-1/beta-2/gamma-2	Ligand-gated ion channel	Homo sapiens	PROTEIN COMPLEX	5	75
CHEMBL2095172	95	19	71	14	2	0	0	0	2	33	75	108	1	0.973333	0.981481	0.424242	0.0266667	0.148148	0.575758	0.946667	0.833333	0	0	0	0	0.0266667	0.0185185	1	0.5	0.888889	0.424242	0.0533333	0.166667	0.424242	0.0266667	0.666667	0.661438	0.225455	1	0.973333	0.986486	0.957974	0.986667	GABA-A receptor; alpha-1/beta-2/gamma-2	Ligand-gated ion channel	Homo sapiens	PROTEIN COMPLEX	5	75
CHEMBL2095184	70	0	0	25	126	1	9	7	36	33	171	204	0.757576	0.736842	0.740196	0.757576	0.736842	0.740196	0	0	0	0.030303	0.0526316	0.0490196	0.212121	0.210526	0.210784	0.78125	0.777778	0.778351	0.969697	0.947368	0.95098	0.757576	0.736842	0.854237	0.446864	0.747209	0.757576	0.736842	0.854237	0.446864	0.747209	Integrin alpha-4/beta-7	Membrane receptor	Homo sapiens	PROTEIN COMPLEX	6	171
CHEMBL2095184	75	2	16	24	122	0	0	7	33	33	171	204	0.787879	0.807018	0.803922	0.727273	0.71345	0.715686	0.0606061	0.0935673	0.0882353	0	0	0	0.212121	0.192982	0.196078	0.774194	0.787097	0.784946	0.939394	0.906433	0.911765	0.727273	0.71345	0.859155	0.453735	0.720362	0.787879	0.807018	0.873418	0.483155	0.797448	Integrin alpha-4/beta-7	Membrane receptor	Homo sapiens	PROTEIN COMPLEX	6	171
CHEMBL2095184	80	7	45	21	103	0	0	5	23	33	171	204	0.848485	0.865497	0.862745	0.636364	0.602339	0.607843	0.212121	0.263158	0.254902	0	0	0	0.151515	0.134503	0.137255	0.807692	0.81746	0.815789	0.787879	0.736842	0.745098	0.636364	0.602339	0.880342	0.519063	0.619351	0.848485	0.865497	0.91358	0.607172	0.856991	Integrin alpha-4/beta-7	Membrane receptor	Homo sapiens	PROTEIN COMPLEX	6	171
CHEMBL2095184	85	12	84	19	74	0	0	2	13	33	171	204	0.939394	0.923977	0.926471	0.575758	0.432749	0.455882	0.363636	0.491228	0.470588	0	0	0	0.0606061	0.0760234	0.0735294	0.904762	0.850575	0.861111	0.636364	0.508772	0.529412	0.575758	0.432749	0.907975	0.654678	0.504253	0.939394	0.923977	0.954683	0.772976	0.931685	Integrin alpha-4/beta-7	Membrane receptor	Homo sapiens	PROTEIN COMPLEX	6	171
CHEMBL2095184	90	17	137	16	26	0	0	0	8	33	171	204	1	0.953216	0.960784	0.484848	0.152047	0.205882	0.515152	0.80117	0.754902	0	0	0	0	0.0467836	0.0392157	1	0.764706	0.84	0.484848	0.19883	0.245098	0.484848	0.152047	0.866667	0.714006	0.318448	1	0.953216	0.976048	0.875913	0.976608	Integrin alpha-4/beta-7	Membrane receptor	Homo sapiens	PROTEIN COMPLEX	6	171
CHEMBL2095184	95	20	166	13	0	0	0	0	5	33	171	204	1	0.97076	0.97549	0.393939	0	0.0637255	0.606061	0.97076	0.911765	0	0	0	0	0.0292398	0.0245098	1	0	0.722222	0.393939	0.0292398	0.0882353	0.393939	0	0		0.19697	1	0.97076	0.985163	0.918166	0.98538	Integrin alpha-4/beta-7	Membrane receptor	Homo sapiens	PROTEIN COMPLEX	6	171
CHEMBL2095189	70	11	20	28	30	0	0	12	12	51	62	113	0.764706	0.806452	0.787611	0.54902	0.483871	0.513274	0.215686	0.322581	0.274336	0	0	0	0.235294	0.193548	0.212389	0.7	0.714286	0.707317	0.784314	0.677419	0.725664	0.54902	0.483871	0.714286	0.414286	0.516445	0.764706	0.806452	0.806452	0.571157	0.785579	Platelet-derived growth factor receptor	Enzyme > Kinase > Protein Kinase	Homo sapiens	PROTEIN COMPLEX	6.5	62
CHEMBL2095189	75	14	26	26	26	0	0	11	10	51	62	113	0.784314	0.83871	0.814159	0.509804	0.419355	0.460177	0.27451	0.419355	0.353982	0	0	0	0.215686	0.16129	0.185841	0.702703	0.722222	0.712329	0.72549	0.580645	0.646018	0.509804	0.419355	0.712329	0.424925	0.464579	0.784314	0.83871	0.832	0.624209	0.811512	Platelet-derived growth factor receptor	Enzyme > Kinase > Protein Kinase	Homo sapiens	PROTEIN COMPLEX	6.5	62
CHEMBL2095189	80	30	37	18	20	0	0	3	5	51	62	113	0.941176	0.919355	0.929204	0.352941	0.322581	0.336283	0.588235	0.596774	0.59292	0	0	0	0.0588235	0.0806452	0.0707965	0.857143	0.8	0.826087	0.411765	0.403226	0.40708	0.352941	0.322581	0.833333	0.654654	0.337761	0.941176	0.919355	0.934426	0.858092	0.930266	Platelet-derived growth factor receptor	Enzyme > Kinase > Protein Kinase	Homo sapiens	PROTEIN COMPLEX	6.5	62
CHEMBL2095189	85	37	43	13	15	0	0	1	4	51	62	113	0.980392	0.935484	0.955752	0.254902	0.241935	0.247788	0.72549	0.693548	0.707965	0	0	0	0.0196078	0.0645161	0.0442478	0.928571	0.789474	0.848485	0.27451	0.306452	0.292035	0.254902	0.241935	0.857143	0.710081	0.248419	0.980392	0.935484	0.958678	0.91242	0.957938	Platelet-derived growth factor receptor	Enzyme > Kinase > Protein Kinase	Homo sapiens	PROTEIN COMPLEX	6.5	62
CHEMBL2095189	90	38	50	12	10	0	0	1	2	51	62	113	0.980392	0.967742	0.973451	0.235294	0.16129	0.19469	0.745098	0.806452	0.778761	0	0	0	0.0196078	0.0322581	0.0265487	0.923077	0.833333	0.88	0.254902	0.193548	0.221239	0.235294	0.16129	0.869565	0.761306	0.198292	0.980392	0.967742	0.97561	0.946638	0.974067	Platelet-derived growth factor receptor	Enzyme > Kinase > Protein Kinase	Homo sapiens	PROTEIN COMPLEX	6.5	62
CHEMBL2095189	95	43	59	8	2	0	0	0	1	51	62	113	1	0.983871	0.99115	0.156863	0.0322581	0.0884956	0.843137	0.951613	0.902655	0	0	0	0	0.016129	0.00884956	1	0.666667	0.909091	0.156863	0.0483871	0.0973451	0.156863	0.0322581	0.8	0.7698	0.0945604	1	0.983871	0.99187	0.982319	0.991935	Platelet-derived growth factor receptor	Enzyme > Kinase > Protein Kinase	Homo sapiens	PROTEIN COMPLEX	6.5	62
CHEMBL2095194	70	0	2	26	149	1	9	7	35	34	195	229	0.764706	0.774359	0.772926	0.764706	0.764103	0.764192	0	0.0102564	0.00873362	0.0294118	0.0461538	0.0436681	0.205882	0.179487	0.183406	0.787879	0.809783	0.806452	0.970588	0.94359	0.947598	0.764706	0.764103	0.876471	0.477413	0.764404	0.764706	0.774359	0.877907	0.478585	0.769532	Coagulation factor VII/tissue factor	Enzyme > Protease	Homo sapiens	PROTEIN COMPLEX	6	195
CHEMBL2095194	75	0	16	27	145	0	0	7	34	34	195	229	0.794118	0.825641	0.820961	0.794118	0.74359	0.751092	0	0.0820513	0.069869	0	0	0	0.205882	0.174359	0.179039	0.794118	0.810056	0.807512	1	0.917949	0.930131	0.794118	0.74359	0.876133	0.489487	0.768854	0.794118	0.825641	0.887052	0.498494	0.809879	Coagulation factor VII/tissue factor	Enzyme > Protease	Homo sapiens	PROTEIN COMPLEX	6	195
CHEMBL2095194	80	5	42	25	126	0	0	4	27	34	195	229	0.882353	0.861538	0.864629	0.735294	0.646154	0.659389	0.147059	0.215385	0.20524	0	0	0	0.117647	0.138462	0.135371	0.862069	0.823529	0.82967	0.852941	0.784615	0.79476	0.735294	0.646154	0.890459	0.555445	0.690724	0.882353	0.861538	0.915531	0.611737	0.871946	Coagulation factor VII/tissue factor	Enzyme > Protease	Homo sapiens	PROTEIN COMPLEX	6	195
CHEMBL2095194	85	8	87	22	90	0	0	4	18	34	195	229	0.882353	0.907692	0.90393	0.647059	0.461538	0.489083	0.235294	0.446154	0.414847	0	0	0	0.117647	0.0923077	0.0960699	0.846154	0.833333	0.835821	0.764706	0.553846	0.585153	0.647059	0.461538	0.891089	0.5872	0.554299	0.882353	0.907692	0.941489	0.690158	0.895023	Coagulation factor VII/tissue factor	Enzyme > Protease	Homo sapiens	PROTEIN COMPLEX	6	195
CHEMBL2095194	90	17	143	16	40	0	0	1	12	34	195	229	0.970588	0.938462	0.943231	0.470588	0.205128	0.244541	0.5	0.733333	0.69869	0	0	0	0.0294118	0.0615385	0.0567686	0.941176	0.769231	0.811594	0.5	0.266667	0.30131	0.470588	0.205128	0.860215	0.623394	0.337858	0.970588	0.938462	0.965699	0.813447	0.954525	Coagulation factor VII/tissue factor	Enzyme > Protease	Homo sapiens	PROTEIN COMPLEX	6	195
CHEMBL2095194	95	20	189	14	2	0	0	0	4	34	195	229	1	0.979487	0.982533	0.411765	0.0102564	0.069869	0.588235	0.969231	0.912664	0	0	0	0	0.0205128	0.0174672	1	0.333333	0.8	0.411765	0.0307692	0.0873362	0.411765	0.0102564	0.5	0.509175	0.211011	1	0.979487	0.989637	0.936153	0.989744	Coagulation factor VII/tissue factor	Enzyme > Protease	Homo sapiens	PROTEIN COMPLEX	6	195
CHEMBL2095226	70	0	0	48	80	5	3	8	17	61	100	161	0.786885	0.8	0.795031	0.786885	0.8	0.795031	0	0	0	0.0819672	0.03	0.0496894	0.131148	0.17	0.15528	0.857143	0.824742	0.836601	0.918033	0.97	0.950311	0.786885	0.8	0.864865	0.664497	0.793443	0.786885	0.8	0.864865	0.664497	0.793443	Integrin alpha-5/beta-1	Membrane receptor	Homo sapiens	PROTEIN COMPLEX	6	100
CHEMBL2095226	75	2	2	51	80	0	0	8	18	61	100	161	0.868852	0.82	0.838509	0.836066	0.8	0.813665	0.0327869	0.02	0.0248447	0	0	0	0.131148	0.18	0.161491	0.864407	0.816327	0.834395	0.967213	0.98	0.975155	0.836066	0.8	0.860215	0.664278	0.818033	0.868852	0.82	0.863158	0.67304	0.844426	Integrin alpha-5/beta-1	Membrane receptor	Homo sapiens	PROTEIN COMPLEX	6	100
CHEMBL2095226	80	7	11	48	76	0	0	6	13	61	100	161	0.901639	0.87	0.881988	0.786885	0.76	0.770186	0.114754	0.11	0.111801	0	0	0	0.0983607	0.13	0.118012	0.888889	0.853933	0.867133	0.885246	0.89	0.888199	0.786885	0.76	0.888889	0.728123	0.773443	0.901639	0.87	0.901554	0.75785	0.88582	Integrin alpha-5/beta-1	Membrane receptor	Homo sapiens	PROTEIN COMPLEX	6	100
CHEMBL2095226	85	16	31	39	62	0	0	6	7	61	100	161	0.901639	0.93	0.919255	0.639344	0.62	0.627329	0.262295	0.31	0.291925	0	0	0	0.0983607	0.07	0.0807453	0.866667	0.898551	0.885965	0.737705	0.69	0.708075	0.639344	0.62	0.905109	0.762399	0.629672	0.901639	0.93	0.934673	0.829061	0.91582	Integrin alpha-5/beta-1	Membrane receptor	Homo sapiens	PROTEIN COMPLEX	6	100
CHEMBL2095226	90	33	56	24	39	0	0	4	5	61	100	161	0.934426	0.95	0.944099	0.393443	0.39	0.391304	0.540984	0.56	0.552795	0	0	0	0.0655738	0.05	0.0559006	0.857143	0.886364	0.875	0.459016	0.44	0.447205	0.393443	0.39	0.896552	0.739021	0.391721	0.934426	0.95	0.954774	0.881684	0.942213	Integrin alpha-5/beta-1	Membrane receptor	Homo sapiens	PROTEIN COMPLEX	6	100
CHEMBL2095226	95	57	83	4	15	0	0	0	2	61	100	161	1	0.98	0.987578	0.0655738	0.15	0.118012	0.934426	0.83	0.869565	0	0	0	0	0.02	0.0124224	1	0.882353	0.904762	0.0655738	0.17	0.130435	0.0655738	0.15	0.9375	0.766965	0.107787	1	0.98	0.989899	0.974109	0.99	Integrin alpha-5/beta-1	Membrane receptor	Homo sapiens	PROTEIN COMPLEX	6	100
CHEMBL2096661	70	0	1	51	91	5	11	13	20	69	123	192	0.73913	0.747967	0.744792	0.73913	0.739837	0.739583	0	0.00813008	0.00520833	0.0724638	0.0894309	0.0833333	0.188406	0.162602	0.171875	0.796875	0.81982	0.811429	0.927536	0.902439	0.911458	0.73913	0.739837	0.846512	0.604889	0.739484	0.73913	0.747967	0.847926	0.606285	0.743549	Intercellular adhesion molecule (ICAM-1), Integrin alpha-L/beta-2	Membrane receptor	Homo sapiens	PROTEIN COMPLEX	6.5	123
CHEMBL2096661	75	3	9	51	94	0	0	15	20	69	123	192	0.782609	0.837398	0.817708	0.73913	0.764228	0.755208	0.0434783	0.0731707	0.0625	0	0	0	0.217391	0.162602	0.182292	0.772727	0.824561	0.805556	0.956522	0.926829	0.9375	0.73913	0.764228	0.843049	0.588933	0.751679	0.782609	0.837398	0.854772	0.611247	0.810004	Intercellular adhesion molecule (ICAM-1), Integrin alpha-L/beta-2	Membrane receptor	Homo sapiens	PROTEIN COMPLEX	6.5	123
CHEMBL2096661	80	15	23	45	84	0	0	9	16	69	123	192	0.869565	0.869919	0.869792	0.652174	0.682927	0.671875	0.217391	0.186992	0.197917	0	0	0	0.130435	0.130081	0.130208	0.833333	0.84	0.837662	0.782609	0.813008	0.802083	0.652174	0.682927	0.870466	0.656932	0.66755	0.869565	0.869919	0.895397	0.725555	0.869742	Intercellular adhesion molecule (ICAM-1), Integrin alpha-L/beta-2	Membrane receptor	Homo sapiens	PROTEIN COMPLEX	6.5	123
CHEMBL2096661	85	25	34	39	78	0	0	5	11	69	123	192	0.927536	0.910569	0.916667	0.565217	0.634146	0.609375	0.362319	0.276423	0.307292	0	0	0	0.0724638	0.0894309	0.0833333	0.886364	0.876404	0.879699	0.637681	0.723577	0.692708	0.565217	0.634146	0.906977	0.740952	0.599682	0.927536	0.910569	0.933333	0.824237	0.919053	Intercellular adhesion molecule (ICAM-1), Integrin alpha-L/beta-2	Membrane receptor	Homo sapiens	PROTEIN COMPLEX	6.5	123
CHEMBL2096661	90	34	56	33	62	0	0	2	5	69	123	192	0.971014	0.95935	0.963542	0.478261	0.504065	0.494792	0.492754	0.455285	0.46875	0	0	0	0.0289855	0.0406504	0.0364583	0.942857	0.925373	0.931373	0.507246	0.544715	0.53125	0.478261	0.504065	0.946565	0.852559	0.491163	0.971014	0.95935	0.971193	0.92209	0.965182	Intercellular adhesion molecule (ICAM-1), Integrin alpha-L/beta-2	Membrane receptor	Homo sapiens	PROTEIN COMPLEX	6.5	123
CHEMBL2096661	95	45	100	23	20	0	0	1	3	69	123	192	0.985507	0.97561	0.979167	0.333333	0.162602	0.223958	0.652174	0.813008	0.755208	0	0	0	0.0144928	0.0243902	0.0208333	0.958333	0.869565	0.914894	0.347826	0.186992	0.244792	0.333333	0.162602	0.909091	0.832435	0.247967	0.985507	0.97561	0.983607	0.955282	0.980559	Intercellular adhesion molecule (ICAM-1), Integrin alpha-L/beta-2	Membrane receptor	Homo sapiens	PROTEIN COMPLEX	6.5	123
CHEMBL2096675	70	0	0	28	74	7	22	0	3	35	99	134	0.8	0.747475	0.761194	0.8	0.747475	0.761194	0	0	0	0.2	0.222222	0.216418	0	0.030303	0.0223881	1	0.961039	0.971429	0.8	0.777778	0.783582	0.8	0.747475	0.980132	0.931684	0.773737	0.8	0.747475	0.980132	0.931684	0.773737	Integrin alpha-V/beta-5	Membrane receptor	Homo sapiens	PROTEIN COMPLEX	6	99
CHEMBL2096675	75	0	0	31	81	2	12	2	6	35	99	134	0.885714	0.818182	0.835821	0.885714	0.818182	0.835821	0	0	0	0.0571429	0.121212	0.104478	0.0571429	0.0606061	0.0597015	0.939394	0.931034	0.933333	0.942857	0.878788	0.895522	0.885714	0.818182	0.952941	0.841608	0.851948	0.885714	0.818182	0.952941	0.841608	0.851948	Integrin alpha-V/beta-5	Membrane receptor	Homo sapiens	PROTEIN COMPLEX	6	99
CHEMBL2096675	80	0	0	33	86	0	7	2	6	35	99	134	0.942857	0.868687	0.88806	0.942857	0.868687	0.88806	0	0	0	0	0.0707071	0.0522388	0.0571429	0.0606061	0.0597015	0.942857	0.934783	0.937008	1	0.929293	0.947761	0.942857	0.868687	0.955556	0.850101	0.905772	0.942857	0.868687	0.955556	0.850101	0.905772	Integrin alpha-V/beta-5	Membrane receptor	Homo sapiens	PROTEIN COMPLEX	6	99
CHEMBL2096675	85	0	1	33	88	0	2	2	8	35	99	134	0.942857	0.89899	0.910448	0.942857	0.888889	0.902985	0	0.010101	0.00746269	0	0.020202	0.0149254	0.0571429	0.0808081	0.0746269	0.942857	0.916667	0.923664	1	0.969697	0.977612	0.942857	0.888889	0.946237	0.82019	0.915873	0.942857	0.89899	0.946809	0.820728	0.920924	Integrin alpha-V/beta-5	Membrane receptor	Homo sapiens	PROTEIN COMPLEX	6	99
CHEMBL2096675	90	1	12	32	81	0	0	2	6	35	99	134	0.942857	0.939394	0.940299	0.914286	0.818182	0.843284	0.0285714	0.121212	0.0970149	0	0	0	0.0571429	0.0606061	0.0597015	0.941176	0.931034	0.933884	0.971429	0.878788	0.902985	0.914286	0.818182	0.952941	0.844675	0.866234	0.942857	0.939394	0.958763	0.853198	0.941126	Integrin alpha-V/beta-5	Membrane receptor	Homo sapiens	PROTEIN COMPLEX	6	99
CHEMBL2096675	95	15	91	20	5	0	0	0	3	35	99	134	1	0.969697	0.977612	0.571429	0.0505051	0.186567	0.428571	0.919192	0.791045	0	0	0	0	0.030303	0.0223881	1	0.625	0.892857	0.571429	0.0808081	0.208955	0.571429	0.0505051	0.769231	0.73721	0.310967	1	0.969697	0.984615	0.945062	0.984848	Integrin alpha-V/beta-5	Membrane receptor	Homo sapiens	PROTEIN COMPLEX	6	99
CHEMBL210	70	0	0	912	441	329	143	22	10	1263	594	1857	0.72209	0.742424	0.728595	0.72209	0.742424	0.728595	0	0	0	0.260491	0.240741	0.254173	0.0174188	0.016835	0.0172321	0.976445	0.977827	0.976895	0.739509	0.759259	0.745827	0.72209	0.742424	0.964989	0.947934	0.732257	0.72209	0.742424	0.964989	0.947934	0.732257	Beta-2 adrenergic receptor	Membrane receptor > Family A GPCR	Homo sapiens	SINGLE PROTEIN	7	594
CHEMBL210	75	0	0	979	462	256	119	28	13	1263	594	1857	0.775139	0.777778	0.775983	0.775139	0.777778	0.775983	0	0	0	0.202692	0.200337	0.201939	0.0221694	0.0218855	0.0220786	0.972195	0.972632	0.972335	0.797308	0.799663	0.798061	0.775139	0.777778	0.957513	0.937259	0.776458	0.775139	0.777778	0.957513	0.937259	0.776458	Beta-2 adrenergic receptor	Membrane receptor > Family A GPCR	Homo sapiens	SINGLE PROTEIN	7	594
CHEMBL210	80	0	0	1032	482	189	99	42	13	1263	594	1857	0.817102	0.811448	0.815293	0.817102	0.811448	0.815293	0	0	0	0.149644	0.166667	0.155089	0.0332542	0.0218855	0.0296177	0.960894	0.973737	0.964946	0.850356	0.833333	0.844911	0.817102	0.811448	0.946026	0.920919	0.814275	0.817102	0.811448	0.946026	0.920919	0.814275	Beta-2 adrenergic receptor	Membrane receptor > Family A GPCR	Homo sapiens	SINGLE PROTEIN	7	594
CHEMBL210	85	0	0	1103	523	109	51	51	20	1263	594	1857	0.873317	0.880471	0.875606	0.873317	0.880471	0.875606	0	0	0	0.0863025	0.0858586	0.0861605	0.04038	0.03367	0.0382337	0.955806	0.963168	0.958161	0.913698	0.914141	0.91384	0.873317	0.880471	0.936437	0.906066	0.876894	0.873317	0.880471	0.936437	0.906066	0.876894	Beta-2 adrenergic receptor	Membrane receptor > Family A GPCR	Homo sapiens	SINGLE PROTEIN	7	594
CHEMBL210	90	0	0	1158	542	30	18	75	34	1263	594	1857	0.916865	0.912458	0.915455	0.916865	0.912458	0.915455	0	0	0	0.023753	0.030303	0.0258481	0.0593824	0.0572391	0.0586968	0.939173	0.940972	0.939746	0.976247	0.969697	0.974152	0.916865	0.912458	0.908634	0.864901	0.914661	0.916865	0.912458	0.908634	0.864901	0.914661	Beta-2 adrenergic receptor	Membrane receptor > Family A GPCR	Homo sapiens	SINGLE PROTEIN	7	594
CHEMBL210	95	76	45	1133	528	0	0	54	21	1263	594	1857	0.957245	0.964646	0.959612	0.89707	0.888889	0.894453	0.0601742	0.0757576	0.0651589	0	0	0	0.0427553	0.0353535	0.0403877	0.954507	0.961749	0.956797	0.939826	0.924242	0.934841	0.89707	0.888889	0.933687	0.902535	0.89298	0.957245	0.964646	0.938575	0.90926	0.960946	Beta-2 adrenergic receptor	Membrane receptor > Family A GPCR	Homo sapiens	SINGLE PROTEIN	7	594
CHEMBL2107	70	0	0	97	68	7	6	30	13	134	87	221	0.723881	0.781609	0.746606	0.723881	0.781609	0.746606	0	0	0	0.0522388	0.0689655	0.0588235	0.223881	0.149425	0.19457	0.76378	0.839506	0.793269	0.947761	0.931034	0.941176	0.723881	0.781609	0.759777	0.589329	0.752745	0.723881	0.781609	0.759777	0.589329	0.752745	C-X-C chemokine receptor type 4	Membrane receptor > Family A GPCR	Homo sapiens	SINGLE PROTEIN	7	87
CHEMBL2107	75	6	1	98	71	1	1	29	14	134	87	221	0.776119	0.827586	0.79638	0.731343	0.816092	0.764706	0.0447761	0.0114943	0.0316742	0.00746269	0.0114943	0.00904977	0.216418	0.16092	0.19457	0.771654	0.835294	0.79717	0.947761	0.977011	0.959276	0.731343	0.816092	0.767568	0.595873	0.773718	0.776119	0.827586	0.770053	0.606568	0.801853	C-X-C chemokine receptor type 4	Membrane receptor > Family A GPCR	Homo sapiens	SINGLE PROTEIN	7	87
CHEMBL2107	80	16	11	93	63	0	0	25	13	134	87	221	0.813433	0.850575	0.828054	0.69403	0.724138	0.705882	0.119403	0.126437	0.122172	0	0	0	0.186567	0.149425	0.171946	0.788136	0.828947	0.804124	0.880597	0.873563	0.877828	0.69403	0.724138	0.768293	0.605058	0.709084	0.813433	0.850575	0.795699	0.65236	0.832004	C-X-C chemokine receptor type 4	Membrane receptor > Family A GPCR	Homo sapiens	SINGLE PROTEIN	7	87
CHEMBL2107	85	29	25	89	51	0	0	16	11	134	87	221	0.880597	0.873563	0.877828	0.664179	0.586207	0.633484	0.216418	0.287356	0.244344	0	0	0	0.119403	0.126437	0.122172	0.847619	0.822581	0.838323	0.783582	0.712644	0.755656	0.664179	0.586207	0.790698	0.660629	0.625193	0.880597	0.873563	0.849162	0.747458	0.87708	C-X-C chemokine receptor type 4	Membrane receptor > Family A GPCR	Homo sapiens	SINGLE PROTEIN	7	87
CHEMBL2107	90	54	62	71	20	0	0	9	5	134	87	221	0.932836	0.942529	0.936652	0.529851	0.229885	0.411765	0.402985	0.712644	0.524887	0	0	0	0.0671642	0.0574713	0.0633484	0.8875	0.8	0.866667	0.597015	0.287356	0.475113	0.529851	0.229885	0.740741	0.65491	0.379868	0.932836	0.942529	0.921348	0.868978	0.937682	C-X-C chemokine receptor type 4	Membrane receptor > Family A GPCR	Homo sapiens	SINGLE PROTEIN	7	87
CHEMBL2107	95	97	79	36	5	0	0	1	3	134	87	221	0.992537	0.965517	0.9819	0.268657	0.0574713	0.18552	0.723881	0.908046	0.79638	0	0	0	0.00746269	0.0344828	0.0180995	0.972973	0.625	0.911111	0.276119	0.091954	0.20362	0.268657	0.0574713	0.714286	0.672542	0.163064	0.992537	0.965517	0.976744	0.962107	0.979027	C-X-C chemokine receptor type 4	Membrane receptor > Family A GPCR	Homo sapiens	SINGLE PROTEIN	7	87
CHEMBL211	70	0	0	888	251	292	70	41	19	1221	340	1561	0.727273	0.738235	0.72966	0.727273	0.738235	0.72966	0	0	0	0.239148	0.205882	0.231903	0.033579	0.0558824	0.0384369	0.955867	0.92963	0.949958	0.760852	0.794118	0.768097	0.727273	0.738235	0.893238	0.86175	0.732754	0.727273	0.738235	0.893238	0.86175	0.732754	Muscarinic acetylcholine receptor M2	Membrane receptor > Family A GPCR	Homo sapiens	SINGLE PROTEIN	7	340
CHEMBL211	75	0	0	951	270	208	41	62	29	1221	340	1561	0.77887	0.794118	0.782191	0.77887	0.794118	0.782191	0	0	0	0.170352	0.120588	0.159513	0.0507781	0.0852941	0.058296	0.938796	0.90301	0.93064	0.829648	0.879412	0.840487	0.77887	0.794118	0.855784	0.812213	0.786494	0.77887	0.794118	0.855784	0.812213	0.786494	Muscarinic acetylcholine receptor M2	Membrane receptor > Family A GPCR	Homo sapiens	SINGLE PROTEIN	7	340
CHEMBL211	80	0	2	1016	278	115	25	90	35	1221	340	1561	0.832105	0.823529	0.830237	0.832105	0.817647	0.828956	0	0.00588235	0.00128123	0.0941851	0.0735294	0.0896861	0.0737101	0.102941	0.0800769	0.918626	0.888179	0.91191	0.905815	0.920588	0.909033	0.832105	0.817647	0.816446	0.763296	0.824876	0.832105	0.823529	0.817518	0.76433	0.827817	Muscarinic acetylcholine receptor M2	Membrane receptor > Family A GPCR	Homo sapiens	SINGLE PROTEIN	7	340
CHEMBL211	85	13	5	1078	286	7	1	123	48	1221	340	1561	0.89353	0.855882	0.88533	0.882883	0.841176	0.873799	0.010647	0.0147059	0.0115311	0.00573301	0.00294118	0.00512492	0.100737	0.141176	0.109545	0.897585	0.856287	0.888599	0.98362	0.982353	0.983344	0.882883	0.841176	0.769852	0.703578	0.86203	0.89353	0.855882	0.772908	0.707285	0.874706	Muscarinic acetylcholine receptor M2	Membrane receptor > Family A GPCR	Homo sapiens	SINGLE PROTEIN	7	340
CHEMBL211	90	166	40	964	275	0	0	91	25	1221	340	1561	0.925471	0.926471	0.925689	0.789517	0.808824	0.793722	0.135954	0.117647	0.131967	0	0	0	0.0745291	0.0735294	0.0743113	0.913744	0.916667	0.914391	0.864046	0.882353	0.868033	0.789517	0.808824	0.825826	0.776499	0.79917	0.925471	0.926471	0.844504	0.801591	0.925971	Muscarinic acetylcholine receptor M2	Membrane receptor > Family A GPCR	Homo sapiens	SINGLE PROTEIN	7	340
CHEMBL211	95	471	88	706	243	0	0	44	9	1221	340	1561	0.963964	0.973529	0.966047	0.578215	0.714706	0.607944	0.385749	0.258824	0.358104	0	0	0	0.036036	0.0264706	0.0339526	0.941333	0.964286	0.947106	0.614251	0.741176	0.641896	0.578215	0.714706	0.90167	0.869125	0.64646	0.963964	0.973529	0.925874	0.905748	0.968747	Muscarinic acetylcholine receptor M2	Membrane receptor > Family A GPCR	Homo sapiens	SINGLE PROTEIN	7	340
CHEMBL2111367	70	0	0	46	75	14	26	9	5	69	106	175	0.666667	0.707547	0.691429	0.666667	0.707547	0.691429	0	0	0	0.202899	0.245283	0.228571	0.130435	0.0471698	0.08	0.836364	0.9375	0.896296	0.797101	0.754717	0.771429	0.666667	0.707547	0.914634	0.784271	0.687107	0.666667	0.707547	0.914634	0.784271	0.687107	PI3-kinase p110-alpha/p85-alpha	Enzyme > Kinase > PI3 Kinase	Homo sapiens	PROTEIN COMPLEX	6.5	106
CHEMBL2111367	75	0	0	50	81	10	16	9	9	69	106	175	0.724638	0.764151	0.748571	0.724638	0.764151	0.748571	0	0	0	0.144928	0.150943	0.148571	0.130435	0.0849057	0.102857	0.847458	0.9	0.879195	0.855072	0.849057	0.851429	0.724638	0.764151	0.9	0.747458	0.744394	0.724638	0.764151	0.9	0.747458	0.744394	PI3-kinase p110-alpha/p85-alpha	Enzyme > Kinase > PI3 Kinase	Homo sapiens	PROTEIN COMPLEX	6.5	106
CHEMBL2111367	80	2	3	55	86	1	2	11	15	69	106	175	0.826087	0.839623	0.834286	0.797101	0.811321	0.805714	0.0289855	0.0283019	0.0285714	0.0144928	0.0188679	0.0171429	0.15942	0.141509	0.148571	0.833333	0.851485	0.844311	0.956522	0.95283	0.954286	0.797101	0.811321	0.868687	0.678537	0.804211	0.826087	0.839623	0.872549	0.687808	0.832855	PI3-kinase p110-alpha/p85-alpha	Enzyme > Kinase > PI3 Kinase	Homo sapiens	PROTEIN COMPLEX	6.5	106
CHEMBL2111367	85	10	21	51	75	0	0	8	10	69	106	175	0.884058	0.90566	0.897143	0.73913	0.707547	0.72	0.144928	0.198113	0.177143	0	0	0	0.115942	0.0943396	0.102857	0.864407	0.882353	0.875	0.855072	0.801887	0.822857	0.73913	0.707547	0.892857	0.743211	0.723339	0.884058	0.90566	0.914286	0.785966	0.894859	PI3-kinase p110-alpha/p85-alpha	Enzyme > Kinase > PI3 Kinase	Homo sapiens	PROTEIN COMPLEX	6.5	106
CHEMBL2111367	90	19	39	47	61	0	0	3	6	69	106	175	0.956522	0.943396	0.948571	0.681159	0.575472	0.617143	0.275362	0.367925	0.331429	0	0	0	0.0434783	0.0566038	0.0514286	0.94	0.910448	0.923077	0.724638	0.632075	0.668571	0.681159	0.575472	0.931298	0.845166	0.628316	0.956522	0.943396	0.956938	0.893708	0.949959	PI3-kinase p110-alpha/p85-alpha	Enzyme > Kinase > PI3 Kinase	Homo sapiens	PROTEIN COMPLEX	6.5	106
CHEMBL2111367	95	23	81	45	21	0	0	1	4	69	106	175	0.985507	0.962264	0.971429	0.652174	0.198113	0.377143	0.333333	0.764151	0.594286	0	0	0	0.0144928	0.0377358	0.0285714	0.978261	0.84	0.929577	0.666667	0.235849	0.405714	0.652174	0.198113	0.893617	0.845145	0.425144	0.985507	0.962264	0.976077	0.941231	0.973886	PI3-kinase p110-alpha/p85-alpha	Enzyme > Kinase > PI3 Kinase	Homo sapiens	PROTEIN COMPLEX	6.5	106
CHEMBL2111377	70	0	0	30	38	8	12	2	3	40	53	93	0.75	0.716981	0.731183	0.75	0.716981	0.731183	0	0	0	0.2	0.226415	0.215054	0.05	0.0566038	0.0537634	0.9375	0.926829	0.931507	0.8	0.773585	0.784946	0.75	0.716981	0.938272	0.861706	0.733491	0.75	0.716981	0.938272	0.861706	0.733491	CDC7/DBF4 (Cell division cycle 7-related protein kinase/Activator of S phase kinase)	Enzyme > Kinase > Protein Kinase	Homo sapiens	PROTEIN COMPLEX	6.5	53
CHEMBL2111377	75	0	0	34	38	2	11	4	4	40	53	93	0.85	0.716981	0.774194	0.85	0.716981	0.774194	0	0	0	0.05	0.207547	0.139785	0.1	0.0754717	0.0860215	0.894737	0.904762	0.9	0.95	0.792453	0.860215	0.85	0.716981	0.904762	0.799499	0.783491	0.85	0.716981	0.904762	0.799499	0.783491	CDC7/DBF4 (Cell division cycle 7-related protein kinase/Activator of S phase kinase)	Enzyme > Kinase > Protein Kinase	Homo sapiens	PROTEIN COMPLEX	6.5	53
CHEMBL2111377	80	0	0	34	44	2	5	4	4	40	53	93	0.85	0.830189	0.83871	0.85	0.830189	0.83871	0	0	0	0.05	0.0943396	0.0752688	0.1	0.0754717	0.0860215	0.894737	0.916667	0.906977	0.95	0.90566	0.924731	0.85	0.830189	0.916667	0.811404	0.840094	0.85	0.830189	0.916667	0.811404	0.840094	CDC7/DBF4 (Cell division cycle 7-related protein kinase/Activator of S phase kinase)	Enzyme > Kinase > Protein Kinase	Homo sapiens	PROTEIN COMPLEX	6.5	53
CHEMBL2111377	85	0	4	34	44	1	0	5	5	40	53	93	0.85	0.90566	0.88172	0.85	0.830189	0.83871	0	0.0754717	0.0430108	0.025	0	0.0107527	0.125	0.0943396	0.107527	0.871795	0.897959	0.886364	0.975	0.924528	0.946237	0.85	0.830189	0.897959	0.769754	0.840094	0.85	0.90566	0.90566	0.777455	0.87783	CDC7/DBF4 (Cell division cycle 7-related protein kinase/Activator of S phase kinase)	Enzyme > Kinase > Protein Kinase	Homo sapiens	PROTEIN COMPLEX	6.5	53
CHEMBL2111377	90	6	15	33	34	0	0	1	4	40	53	93	0.975	0.924528	0.946237	0.825	0.641509	0.72043	0.15	0.283019	0.225806	0	0	0	0.025	0.0754717	0.0537634	0.970588	0.894737	0.930556	0.85	0.716981	0.774194	0.825	0.641509	0.931507	0.864322	0.733255	0.975	0.924528	0.951456	0.89323	0.949764	CDC7/DBF4 (Cell division cycle 7-related protein kinase/Activator of S phase kinase)	Enzyme > Kinase > Protein Kinase	Homo sapiens	PROTEIN COMPLEX	6.5	53
CHEMBL2111377	95	24	46	15	6	0	0	1	1	40	53	93	0.975	0.981132	0.978495	0.375	0.113208	0.225806	0.6	0.867925	0.752688	0	0	0	0.025	0.0188679	0.0215054	0.9375	0.857143	0.913043	0.4	0.132075	0.247312	0.375	0.113208	0.857143	0.794643	0.244104	0.975	0.981132	0.981132	0.956132	0.978066	CDC7/DBF4 (Cell division cycle 7-related protein kinase/Activator of S phase kinase)	Enzyme > Kinase > Protein Kinase	Homo sapiens	PROTEIN COMPLEX	6.5	53
CHEMBL2111389	70	0	0	177	46	44	9	13	5	234	60	294	0.75641	0.766667	0.758503	0.75641	0.766667	0.758503	0	0	0	0.188034	0.15	0.180272	0.0555556	0.0833333	0.0612245	0.931579	0.901961	0.925311	0.811966	0.85	0.819728	0.75641	0.766667	0.836364	0.79182	0.761538	0.75641	0.766667	0.836364	0.79182	0.761538	CDK9/cyclin T1	Enzyme > Kinase > Protein Kinase	Homo sapiens	PROTEIN COMPLEX	7.5	60
CHEMBL2111389	75	0	0	186	49	34	5	14	6	234	60	294	0.794872	0.816667	0.79932	0.794872	0.816667	0.79932	0	0	0	0.145299	0.0833333	0.132653	0.0598291	0.1	0.0680272	0.93	0.890909	0.921569	0.854701	0.916667	0.867347	0.794872	0.816667	0.830508	0.782836	0.805769	0.794872	0.816667	0.830508	0.782836	0.805769	CDK9/cyclin T1	Enzyme > Kinase > Protein Kinase	Homo sapiens	PROTEIN COMPLEX	7.5	60
CHEMBL2111389	80	0	0	193	50	24	4	17	6	234	60	294	0.824786	0.833333	0.826531	0.824786	0.833333	0.826531	0	0	0	0.102564	0.0666667	0.0952381	0.0726496	0.1	0.0782313	0.919048	0.892857	0.913534	0.897436	0.933333	0.904762	0.824786	0.833333	0.813008	0.762509	0.82906	0.824786	0.833333	0.813008	0.762509	0.82906	CDK9/cyclin T1	Enzyme > Kinase > Protein Kinase	Homo sapiens	PROTEIN COMPLEX	7.5	60
CHEMBL2111389	85	6	0	199	51	2	1	27	8	234	60	294	0.876068	0.85	0.870748	0.850427	0.85	0.85034	0.025641	0	0.0204082	0.00854701	0.0166667	0.0102041	0.115385	0.133333	0.119048	0.880531	0.864407	0.877193	0.965812	0.983333	0.969388	0.850427	0.85	0.744526	0.676967	0.850214	0.876068	0.85	0.744526	0.67897	0.863034	CDK9/cyclin T1	Enzyme > Kinase > Protein Kinase	Homo sapiens	PROTEIN COMPLEX	7.5	60
CHEMBL2111389	90	35	4	182	50	0	0	17	6	234	60	294	0.92735	0.9	0.921769	0.777778	0.833333	0.789116	0.149573	0.0666667	0.132653	0	0	0	0.0726496	0.1	0.0782313	0.914573	0.892857	0.909804	0.850427	0.933333	0.867347	0.777778	0.833333	0.813008	0.759467	0.805556	0.92735	0.9	0.824427	0.779097	0.913675	CDK9/cyclin T1	Enzyme > Kinase > Protein Kinase	Homo sapiens	PROTEIN COMPLEX	7.5	60
CHEMBL2111389	95	116	19	109	40	0	0	9	1	234	60	294	0.961538	0.983333	0.965986	0.465812	0.666667	0.506803	0.495726	0.316667	0.459184	0	0	0	0.0384615	0.0166667	0.0340136	0.923729	0.97561	0.937107	0.504274	0.683333	0.540816	0.465812	0.666667	0.888889	0.852044	0.566239	0.961538	0.983333	0.921875	0.903125	0.972436	CDK9/cyclin T1	Enzyme > Kinase > Protein Kinase	Homo sapiens	PROTEIN COMPLEX	7.5	60
CHEMBL2111416	70	3	2	43	46	1	1	17	12	64	61	125	0.71875	0.786885	0.752	0.671875	0.754098	0.712	0.046875	0.0327869	0.04	0.015625	0.0163934	0.016	0.265625	0.196721	0.232	0.716667	0.793103	0.754237	0.9375	0.95082	0.944	0.671875	0.754098	0.760331	0.510872	0.712987	0.71875	0.786885	0.768	0.530861	0.752818	Integrin alpha-V/beta-6	Membrane receptor	Homo sapiens	PROTEIN COMPLEX	6	61
CHEMBL2111416	75	18	15	36	37	0	0	10	9	64	61	125	0.84375	0.852459	0.848	0.5625	0.606557	0.584	0.28125	0.245902	0.264	0	0	0	0.15625	0.147541	0.152	0.782609	0.804348	0.793478	0.71875	0.754098	0.736	0.5625	0.606557	0.795699	0.587095	0.584529	0.84375	0.852459	0.845528	0.696031	0.848105	Integrin alpha-V/beta-6	Membrane receptor	Homo sapiens	PROTEIN COMPLEX	6	61
CHEMBL2111416	80	22	22	34	31	0	0	8	8	64	61	125	0.875	0.868852	0.872	0.53125	0.508197	0.52	0.34375	0.360656	0.352	0	0	0	0.125	0.131148	0.128	0.809524	0.794872	0.802469	0.65625	0.639344	0.648	0.53125	0.508197	0.794872	0.604396	0.519723	0.875	0.868852	0.868852	0.743852	0.871926	Integrin alpha-V/beta-6	Membrane receptor	Homo sapiens	PROTEIN COMPLEX	6	61
CHEMBL2111416	85	31	32	29	24	0	0	4	5	64	61	125	0.9375	0.918033	0.928	0.453125	0.393443	0.424	0.484375	0.52459	0.504	0	0	0	0.0625	0.0819672	0.072	0.878788	0.827586	0.854839	0.515625	0.47541	0.496	0.453125	0.393443	0.842105	0.708227	0.423284	0.9375	0.918033	0.92562	0.855971	0.927766	Integrin alpha-V/beta-6	Membrane receptor	Homo sapiens	PROTEIN COMPLEX	6	61
CHEMBL2111416	90	39	43	23	15	0	0	2	3	64	61	125	0.96875	0.95082	0.96	0.359375	0.245902	0.304	0.609375	0.704918	0.656	0	0	0	0.03125	0.0491803	0.04	0.92	0.833333	0.883721	0.390625	0.295082	0.344	0.359375	0.245902	0.857143	0.76012	0.302638	0.96875	0.95082	0.958678	0.920041	0.959785	Integrin alpha-V/beta-6	Membrane receptor	Homo sapiens	PROTEIN COMPLEX	6	61
CHEMBL2111416	95	56	56	8	5	0	0	0	0	64	61	125	1	1	1	0.125	0.0819672	0.104	0.875	0.918033	0.896	0	0	0	0	0	0	1	1	1	0.125	0.0819672	0.104	0.125	0.0819672	1	1	0.103484	1	1	1	1	1	Integrin alpha-V/beta-6	Membrane receptor	Homo sapiens	PROTEIN COMPLEX	6	61
CHEMBL213	70	0	0	1004	221	351	77	43	8	1398	306	1704	0.718169	0.722222	0.718897	0.718169	0.722222	0.718897	0	0	0	0.251073	0.251634	0.251174	0.0307582	0.0261438	0.0299296	0.95893	0.965066	0.960031	0.748927	0.748366	0.748826	0.718169	0.722222	0.896552	0.875324	0.720196	0.718169	0.722222	0.896552	0.875324	0.720196	Beta-1 adrenergic receptor	Membrane receptor > Family A GPCR	Homo sapiens	SINGLE PROTEIN	7	306
CHEMBL213	75	0	0	1068	234	268	62	62	10	1398	306	1704	0.763948	0.764706	0.764085	0.763948	0.764706	0.764085	0	0	0	0.191702	0.202614	0.193662	0.0443491	0.0326797	0.0422535	0.945133	0.959016	0.947598	0.808298	0.797386	0.806338	0.763948	0.764706	0.866667	0.840464	0.764327	0.763948	0.764706	0.866667	0.840464	0.764327	Beta-1 adrenergic receptor	Membrane receptor > Family A GPCR	Homo sapiens	SINGLE PROTEIN	7	306
CHEMBL213	80	0	0	1126	256	192	35	80	15	1398	306	1704	0.805436	0.836601	0.811033	0.805436	0.836601	0.811033	0	0	0	0.137339	0.114379	0.133216	0.0572246	0.0490196	0.0557512	0.933665	0.944649	0.93568	0.862661	0.885621	0.866784	0.805436	0.836601	0.843493	0.810953	0.821019	0.805436	0.836601	0.843493	0.810953	0.821019	Beta-1 adrenergic receptor	Membrane receptor > Family A GPCR	Homo sapiens	SINGLE PROTEIN	7	306
CHEMBL213	85	7	1	1203	268	77	12	111	25	1398	306	1704	0.865522	0.879085	0.867958	0.860515	0.875817	0.863263	0.00500715	0.00326797	0.00469484	0.0550787	0.0392157	0.05223	0.0793991	0.0816993	0.0798122	0.915525	0.914676	0.91537	0.939914	0.957516	0.943075	0.860515	0.875817	0.797619	0.755085	0.868166	0.865522	0.879085	0.79822	0.755908	0.872304	Beta-1 adrenergic receptor	Membrane receptor > Family A GPCR	Homo sapiens	SINGLE PROTEIN	7	306
CHEMBL213	90	113	23	1183	262	0	0	102	21	1398	306	1704	0.927039	0.931373	0.927817	0.846209	0.856209	0.848005	0.0808298	0.0751634	0.0798122	0	0	0	0.0729614	0.0686275	0.0721831	0.920623	0.925795	0.921556	0.91917	0.924837	0.920188	0.846209	0.856209	0.809892	0.77102	0.851209	0.927039	0.931373	0.822511	0.786432	0.929206	Beta-1 adrenergic receptor	Membrane receptor > Family A GPCR	Homo sapiens	SINGLE PROTEIN	7	306
CHEMBL213	95	311	68	1040	229	0	0	47	9	1398	306	1704	0.966381	0.970588	0.967136	0.74392	0.748366	0.744718	0.222461	0.222222	0.222418	0	0	0	0.0336195	0.0294118	0.0328638	0.956762	0.962185	0.957736	0.777539	0.777778	0.777582	0.74392	0.748366	0.891051	0.868663	0.746143	0.966381	0.970588	0.913846	0.895964	0.968484	Beta-1 adrenergic receptor	Membrane receptor > Family A GPCR	Homo sapiens	SINGLE PROTEIN	7	306
CHEMBL214	70	0	0	680	1055	137	225	123	145	940	1425	2365	0.723404	0.740351	0.733615	0.723404	0.740351	0.733615	0	0	0	0.145745	0.157895	0.153066	0.130851	0.101754	0.113319	0.846824	0.879167	0.866201	0.854255	0.842105	0.846934	0.723404	0.740351	0.8873	0.722903	0.731878	0.723404	0.740351	0.8873	0.722903	0.731878	Serotonin 1a (5-HT1a) receptor	Membrane receptor > Family A GPCR	Homo sapiens	SINGLE PROTEIN	7	1425
CHEMBL214	75	0	0	738	1113	56	117	146	195	940	1425	2365	0.785106	0.781053	0.782664	0.785106	0.781053	0.782664	0	0	0	0.0595745	0.0821053	0.0731501	0.155319	0.136842	0.144186	0.834842	0.850917	0.844434	0.940426	0.917895	0.92685	0.785106	0.781053	0.86716	0.680374	0.78308	0.785106	0.781053	0.86716	0.680374	0.78308	Serotonin 1a (5-HT1a) receptor	Membrane receptor > Family A GPCR	Homo sapiens	SINGLE PROTEIN	7	1425
CHEMBL214	80	13	19	763	1162	3	0	161	244	940	1425	2365	0.825532	0.828772	0.827484	0.811702	0.815439	0.813953	0.0138298	0.0133333	0.0135307	0.00319149	0	0.0012685	0.171277	0.171228	0.171247	0.825758	0.826458	0.82618	0.982979	0.986667	0.985201	0.811702	0.815439	0.851594	0.644058	0.81357	0.825532	0.828772	0.853632	0.64883	0.827152	Serotonin 1a (5-HT1a) receptor	Membrane receptor > Family A GPCR	Homo sapiens	SINGLE PROTEIN	7	1425
CHEMBL214	85	102	183	710	1074	0	0	128	168	940	1425	2365	0.86383	0.882105	0.874841	0.755319	0.753684	0.754334	0.108511	0.128421	0.120507	0	0	0	0.13617	0.117895	0.125159	0.847255	0.864734	0.857692	0.891489	0.871579	0.879493	0.755319	0.753684	0.878887	0.707061	0.754502	0.86383	0.882105	0.894662	0.741028	0.872968	Serotonin 1a (5-HT1a) receptor	Membrane receptor > Family A GPCR	Homo sapiens	SINGLE PROTEIN	7	1425
CHEMBL214	90	239	404	627	907	0	0	74	114	940	1425	2365	0.921277	0.92	0.920507	0.667021	0.636491	0.648626	0.254255	0.283509	0.271882	0	0	0	0.0787234	0.08	0.0794926	0.894437	0.888345	0.890825	0.745745	0.716491	0.728118	0.667021	0.636491	0.906094	0.776728	0.651756	0.921277	0.92	0.933096	0.835742	0.920638	Serotonin 1a (5-HT1a) receptor	Membrane receptor > Family A GPCR	Homo sapiens	SINGLE PROTEIN	7	1425
CHEMBL214	95	416	772	499	607	0	0	25	46	940	1425	2365	0.973404	0.967719	0.969979	0.530851	0.425965	0.467653	0.442553	0.541754	0.502326	0	0	0	0.0265957	0.0322807	0.0300211	0.95229	0.929556	0.939677	0.557447	0.458246	0.497674	0.530851	0.425965	0.944747	0.878938	0.478408	0.973404	0.967719	0.974903	0.937719	0.970562	Serotonin 1a (5-HT1a) receptor	Membrane receptor > Family A GPCR	Homo sapiens	SINGLE PROTEIN	7	1425
CHEMBL2147	70	0	0	424	241	117	83	31	14	572	338	910	0.741259	0.713018	0.730769	0.741259	0.713018	0.730769	0	0	0	0.204545	0.245562	0.21978	0.0541958	0.0414201	0.0494505	0.931868	0.945098	0.93662	0.795455	0.754438	0.78022	0.741259	0.713018	0.914611	0.86544	0.727138	0.741259	0.713018	0.914611	0.86544	0.727138	Serine/threonine-protein kinase PIM1	Enzyme > Kinase > Protein Kinase	Homo sapiens	SINGLE PROTEIN	7.5	338
CHEMBL2147	75	0	0	446	260	84	62	42	16	572	338	910	0.77972	0.769231	0.775824	0.77972	0.769231	0.775824	0	0	0	0.146853	0.183432	0.16044	0.0734266	0.0473373	0.0637363	0.913934	0.942029	0.924084	0.853147	0.816568	0.83956	0.77972	0.769231	0.899654	0.840998	0.774476	0.77972	0.769231	0.899654	0.840998	0.774476	Serine/threonine-protein kinase PIM1	Enzyme > Kinase > Protein Kinase	Homo sapiens	SINGLE PROTEIN	7.5	338
CHEMBL2147	80	1	0	471	277	46	30	54	31	572	338	910	0.825175	0.819527	0.823077	0.823427	0.819527	0.821978	0.00174825	0	0.0010989	0.0804196	0.0887574	0.0835165	0.0944056	0.091716	0.0934066	0.897143	0.899351	0.897959	0.917832	0.911243	0.915385	0.823427	0.819527	0.86698	0.785726	0.821477	0.825175	0.819527	0.86698	0.785885	0.822351	Serine/threonine-protein kinase PIM1	Enzyme > Kinase > Protein Kinase	Homo sapiens	SINGLE PROTEIN	7.5	338
CHEMBL2147	85	9	4	492	289	0	0	71	45	572	338	910	0.875874	0.866864	0.872527	0.86014	0.85503	0.858242	0.0157343	0.0118343	0.0142857	0	0	0	0.124126	0.133136	0.127473	0.87389	0.865269	0.87068	0.984266	0.988166	0.985714	0.86014	0.85503	0.832853	0.728999	0.857585	0.875874	0.866864	0.834758	0.732563	0.871369	Serine/threonine-protein kinase PIM1	Enzyme > Kinase > Protein Kinase	Homo sapiens	SINGLE PROTEIN	7.5	338
CHEMBL2147	90	71	51	456	267	0	0	45	20	572	338	910	0.921329	0.940828	0.928571	0.797203	0.789941	0.794505	0.124126	0.150888	0.134066	0	0	0	0.0786713	0.0591716	0.0714286	0.91018	0.930314	0.917513	0.875874	0.849112	0.865934	0.797203	0.789941	0.891486	0.827015	0.793572	0.921329	0.940828	0.907275	0.850738	0.931079	Serine/threonine-protein kinase PIM1	Enzyme > Kinase > Protein Kinase	Homo sapiens	SINGLE PROTEIN	7.5	338
CHEMBL2147	95	168	114	381	215	0	0	23	9	572	338	910	0.95979	0.973373	0.964835	0.666084	0.636095	0.654945	0.293706	0.337278	0.30989	0	0	0	0.0402098	0.0266272	0.0351648	0.943069	0.959821	0.949045	0.706294	0.662722	0.69011	0.666084	0.636095	0.930736	0.891516	0.651089	0.95979	0.973373	0.953623	0.925818	0.966581	Serine/threonine-protein kinase PIM1	Enzyme > Kinase > Protein Kinase	Homo sapiens	SINGLE PROTEIN	7.5	338
CHEMBL2148	70	0	0	428	145	94	37	50	22	572	204	776	0.748252	0.710784	0.738402	0.748252	0.710784	0.738402	0	0	0	0.164336	0.181373	0.168814	0.0874126	0.107843	0.0927835	0.895397	0.868263	0.888372	0.835664	0.818627	0.831186	0.748252	0.710784	0.801105	0.728365	0.729518	0.748252	0.710784	0.801105	0.728365	0.729518	Tyrosine-protein kinase JAK3	Enzyme > Kinase > Protein Kinase	Homo sapiens	SINGLE PROTEIN	7.5	204
CHEMBL2148	75	0	0	463	162	36	15	73	27	572	204	776	0.809441	0.794118	0.805412	0.809441	0.794118	0.805412	0	0	0	0.0629371	0.0735294	0.0657216	0.127622	0.132353	0.128866	0.863806	0.857143	0.862069	0.937063	0.926471	0.934278	0.809441	0.794118	0.764151	0.676217	0.801779	0.809441	0.794118	0.764151	0.676217	0.801779	Tyrosine-protein kinase JAK3	Enzyme > Kinase > Protein Kinase	Homo sapiens	SINGLE PROTEIN	7.5	204
CHEMBL2148	80	10	2	470	170	5	0	87	32	572	204	776	0.839161	0.843137	0.840206	0.821678	0.833333	0.824742	0.0174825	0.00980392	0.0154639	0.00874126	0	0.0064433	0.152098	0.156863	0.153351	0.843806	0.841584	0.843215	0.973776	0.990196	0.978093	0.821678	0.833333	0.740741	0.640063	0.827506	0.839161	0.843137	0.742981	0.644141	0.841149	Tyrosine-protein kinase JAK3	Enzyme > Kinase > Protein Kinase	Homo sapiens	SINGLE PROTEIN	7.5	204
CHEMBL2148	85	63	24	440	156	0	0	69	24	572	204	776	0.879371	0.882353	0.880155	0.769231	0.764706	0.768041	0.11014	0.117647	0.112113	0	0	0	0.120629	0.117647	0.119845	0.86444	0.866667	0.865022	0.88986	0.882353	0.887887	0.769231	0.764706	0.77037	0.684898	0.766968	0.879371	0.882353	0.794702	0.718299	0.880862	Tyrosine-protein kinase JAK3	Enzyme > Kinase > Protein Kinase	Homo sapiens	SINGLE PROTEIN	7.5	204
CHEMBL2148	90	191	63	341	127	0	0	40	14	572	204	776	0.93007	0.931373	0.930412	0.596154	0.622549	0.603093	0.333916	0.308824	0.32732	0	0	0	0.0699301	0.0686275	0.0695876	0.895013	0.900709	0.896552	0.666084	0.691176	0.67268	0.596154	0.622549	0.824675	0.757463	0.609351	0.93007	0.931373	0.875576	0.830384	0.930721	Tyrosine-protein kinase JAK3	Enzyme > Kinase > Protein Kinase	Homo sapiens	SINGLE PROTEIN	7.5	204
CHEMBL2148	95	352	93	201	105	0	0	19	6	572	204	776	0.966783	0.970588	0.967784	0.351399	0.514706	0.39433	0.615385	0.455882	0.573454	0	0	0	0.0332168	0.0294118	0.0322165	0.913636	0.945946	0.924471	0.384615	0.544118	0.426546	0.351399	0.514706	0.893617	0.838425	0.433052	0.966783	0.970588	0.940618	0.919367	0.968686	Tyrosine-protein kinase JAK3	Enzyme > Kinase > Protein Kinase	Homo sapiens	SINGLE PROTEIN	7.5	204
CHEMBL215	70	0	0	475	346	71	50	87	77	633	473	1106	0.750395	0.731501	0.742315	0.750395	0.731501	0.742315	0	0	0	0.112164	0.105708	0.109403	0.137441	0.162791	0.148282	0.845196	0.817967	0.833503	0.887836	0.894292	0.890597	0.750395	0.731501	0.808411	0.661371	0.740948	0.750395	0.731501	0.808411	0.661371	0.740948	Arachidonate 5-lipoxygenase	Enzyme > Oxidoreductase	Homo sapiens	SINGLE PROTEIN	6	473
CHEMBL215	75	0	0	498	361	31	16	104	96	633	473	1106	0.78673	0.763214	0.776673	0.78673	0.763214	0.776673	0	0	0	0.0489731	0.0338266	0.0424955	0.164297	0.20296	0.180832	0.827243	0.789934	0.811143	0.951027	0.966173	0.957505	0.78673	0.763214	0.78308	0.615951	0.774972	0.78673	0.763214	0.78308	0.615951	0.774972	Arachidonate 5-lipoxygenase	Enzyme > Oxidoreductase	Homo sapiens	SINGLE PROTEIN	6	473
CHEMBL215	80	32	26	493	359	0	0	108	88	633	473	1106	0.829384	0.813953	0.822785	0.778831	0.758985	0.770344	0.0505529	0.0549683	0.0524412	0	0	0	0.170616	0.186047	0.177215	0.8203	0.803132	0.812977	0.949447	0.945032	0.947559	0.778831	0.758985	0.785558	0.620345	0.768908	0.829384	0.813953	0.797101	0.64035	0.821669	Arachidonate 5-lipoxygenase	Enzyme > Oxidoreductase	Homo sapiens	SINGLE PROTEIN	6	473
CHEMBL215	85	103	72	447	342	0	0	83	59	633	473	1106	0.868878	0.875264	0.871609	0.706161	0.723044	0.713382	0.162717	0.15222	0.158228	0	0	0	0.131122	0.124736	0.128391	0.843396	0.852868	0.847476	0.837283	0.84778	0.841772	0.706161	0.723044	0.828087	0.692173	0.714603	0.868878	0.875264	0.853608	0.740119	0.872071	Arachidonate 5-lipoxygenase	Enzyme > Oxidoreductase	Homo sapiens	SINGLE PROTEIN	6	473
CHEMBL215	90	231	141	353	297	0	0	49	35	633	473	1106	0.922591	0.926004	0.924051	0.557662	0.627907	0.587703	0.364929	0.298097	0.336347	0	0	0	0.0774092	0.0739958	0.0759494	0.878109	0.894578	0.885559	0.635071	0.701903	0.663653	0.557662	0.627907	0.876106	0.770428	0.592784	0.922591	0.926004	0.9125	0.845713	0.924298	Arachidonate 5-lipoxygenase	Enzyme > Oxidoreductase	Homo sapiens	SINGLE PROTEIN	6	473
CHEMBL215	95	397	243	214	217	0	0	22	13	633	473	1106	0.965245	0.972516	0.968354	0.338073	0.458774	0.389693	0.627172	0.513742	0.578662	0	0	0	0.0347551	0.0274841	0.0316456	0.90678	0.943478	0.924893	0.372828	0.486258	0.421338	0.338073	0.458774	0.925373	0.850469	0.398423	0.965245	0.972516	0.963351	0.93564	0.96888	Arachidonate 5-lipoxygenase	Enzyme > Oxidoreductase	Homo sapiens	SINGLE PROTEIN	6	473
CHEMBL216	70	0	0	1224	287	389	73	95	38	1708	398	2106	0.716628	0.721106	0.717474	0.716628	0.721106	0.717474	0	0	0	0.227752	0.183417	0.219373	0.0556206	0.0954774	0.0631529	0.927976	0.883077	0.9191	0.772248	0.816583	0.780627	0.716628	0.721106	0.811881	0.764807	0.718867	0.716628	0.721106	0.811881	0.764807	0.718867	Muscarinic acetylcholine receptor M1	Membrane receptor > Family A GPCR	Homo sapiens	SINGLE PROTEIN	7	398
CHEMBL216	75	0	0	1322	304	250	50	136	44	1708	398	2106	0.774005	0.763819	0.77208	0.774005	0.763819	0.77208	0	0	0	0.14637	0.125628	0.14245	0.0796253	0.110553	0.0854701	0.906722	0.873563	0.900332	0.85363	0.874372	0.85755	0.774005	0.763819	0.771574	0.716919	0.768912	0.774005	0.763819	0.771574	0.716919	0.768912	Muscarinic acetylcholine receptor M1	Membrane receptor > Family A GPCR	Homo sapiens	SINGLE PROTEIN	7	398
CHEMBL216	80	4	0	1420	328	95	9	189	61	1708	398	2106	0.833724	0.824121	0.831909	0.831382	0.824121	0.830009	0.00234192	0	0.00189934	0.0556206	0.0226131	0.0493827	0.110656	0.153266	0.118708	0.882536	0.843188	0.874875	0.942037	0.977387	0.948718	0.831382	0.824121	0.724062	0.656147	0.827751	0.833724	0.824121	0.724062	0.65634	0.828922	Muscarinic acetylcholine receptor M1	Membrane receptor > Family A GPCR	Homo sapiens	SINGLE PROTEIN	7	398
CHEMBL216	85	125	24	1385	326	0	0	198	48	1708	398	2106	0.884075	0.879397	0.883191	0.81089	0.819095	0.812441	0.073185	0.0603015	0.0707502	0	0	0	0.115925	0.120603	0.116809	0.874921	0.871658	0.874297	0.926815	0.939698	0.92925	0.81089	0.819095	0.726058	0.662923	0.814993	0.884075	0.879397	0.739958	0.681247	0.881736	Muscarinic acetylcholine receptor M1	Membrane receptor > Family A GPCR	Homo sapiens	SINGLE PROTEIN	7	398
CHEMBL216	90	441	68	1144	297	0	0	123	33	1708	398	2106	0.927986	0.917085	0.925926	0.669789	0.746231	0.684236	0.258197	0.170854	0.24169	0	0	0	0.0720141	0.0829146	0.0740741	0.90292	0.9	0.902317	0.741803	0.829146	0.75831	0.669789	0.746231	0.792	0.738422	0.70801	0.927986	0.917085	0.823928	0.784115	0.922536	Muscarinic acetylcholine receptor M1	Membrane receptor > Family A GPCR	Homo sapiens	SINGLE PROTEIN	7	398
CHEMBL216	95	938	145	710	242	0	0	60	11	1708	398	2106	0.964871	0.972362	0.966287	0.415691	0.60804	0.452042	0.54918	0.364322	0.514245	0	0	0	0.0351288	0.0276382	0.0337132	0.922078	0.956522	0.930596	0.45082	0.635678	0.485755	0.415691	0.60804	0.872072	0.831047	0.511866	0.964871	0.972362	0.915976	0.897338	0.968617	Muscarinic acetylcholine receptor M1	Membrane receptor > Family A GPCR	Homo sapiens	SINGLE PROTEIN	7	398
CHEMBL2163176	70	0	0	52	31	14	13	1	4	67	48	115	0.776119	0.645833	0.721739	0.776119	0.645833	0.721739	0	0	0	0.208955	0.270833	0.234783	0.0149254	0.0833333	0.0434783	0.981132	0.885714	0.943182	0.791045	0.729167	0.765217	0.776119	0.645833	0.925373	0.881952	0.710976	0.776119	0.645833	0.925373	0.881952	0.710976	Lysine-specific demethylase 5C	Epigenetic regulator	Homo sapiens	SINGLE PROTEIN	6	48
CHEMBL2163176	75	0	0	54	36	9	7	4	5	67	48	115	0.80597	0.75	0.782609	0.80597	0.75	0.782609	0	0	0	0.134328	0.145833	0.13913	0.0597015	0.104167	0.0782609	0.931034	0.878049	0.909091	0.865672	0.854167	0.86087	0.80597	0.75	0.888889	0.812163	0.777985	0.80597	0.75	0.888889	0.812163	0.777985	Lysine-specific demethylase 5C	Epigenetic regulator	Homo sapiens	SINGLE PROTEIN	6	48
CHEMBL2163176	80	0	0	56	41	4	2	7	5	67	48	115	0.835821	0.854167	0.843478	0.835821	0.854167	0.843478	0	0	0	0.0597015	0.0416667	0.0521739	0.104478	0.104167	0.104348	0.888889	0.891304	0.889908	0.940299	0.958333	0.947826	0.835821	0.854167	0.87234	0.776186	0.844994	0.835821	0.854167	0.87234	0.776186	0.844994	Lysine-specific demethylase 5C	Epigenetic regulator	Homo sapiens	SINGLE PROTEIN	6	48
CHEMBL2163176	85	11	7	49	36	0	0	7	5	67	48	115	0.895522	0.895833	0.895652	0.731343	0.75	0.73913	0.164179	0.145833	0.156522	0	0	0	0.104478	0.104167	0.104348	0.875	0.878049	0.876289	0.835821	0.854167	0.843478	0.731343	0.75	0.857143	0.748821	0.740672	0.895522	0.895833	0.877551	0.787205	0.895678	Lysine-specific demethylase 5C	Epigenetic regulator	Homo sapiens	SINGLE PROTEIN	6	48
CHEMBL2163176	90	32	13	31	32	0	0	4	3	67	48	115	0.940299	0.9375	0.93913	0.462687	0.666667	0.547826	0.477612	0.270833	0.391304	0	0	0	0.0597015	0.0625	0.0608696	0.885714	0.914286	0.9	0.522388	0.729167	0.608696	0.462687	0.666667	0.901408	0.800327	0.564677	0.940299	0.9375	0.927835	0.875352	0.938899	Lysine-specific demethylase 5C	Epigenetic regulator	Homo sapiens	SINGLE PROTEIN	6	48
CHEMBL2163176	95	59	15	7	31	0	0	1	2	67	48	115	0.985075	0.958333	0.973913	0.104478	0.645833	0.330435	0.880597	0.3125	0.643478	0	0	0	0.0149254	0.0416667	0.026087	0.875	0.939394	0.926829	0.119403	0.6875	0.356522	0.104478	0.645833	0.953846	0.779723	0.375155	0.985075	0.958333	0.968421	0.946355	0.971704	Lysine-specific demethylase 5C	Epigenetic regulator	Homo sapiens	SINGLE PROTEIN	6	48
CHEMBL217	70	0	0	2206	1033	587	308	248	103	3041	1444	4485	0.725419	0.715374	0.722185	0.725419	0.715374	0.722185	0	0	0	0.193029	0.213296	0.199554	0.0815521	0.0713296	0.0782609	0.898941	0.909331	0.902228	0.806971	0.786704	0.800446	0.725419	0.715374	0.854779	0.784688	0.720397	0.725419	0.715374	0.854779	0.784688	0.720397	Dopamine D2 receptor	Membrane receptor > Family A GPCR	Homo sapiens	SINGLE PROTEIN	7	1444
CHEMBL217	75	0	0	2339	1121	376	195	326	128	3041	1444	4485	0.769155	0.776316	0.77146	0.769155	0.776316	0.77146	0	0	0	0.123644	0.135042	0.127313	0.107202	0.0886427	0.101226	0.877674	0.897518	0.884006	0.876356	0.864958	0.872687	0.769155	0.776316	0.831602	0.748549	0.772735	0.769155	0.776316	0.831602	0.748549	0.772735	Dopamine D2 receptor	Membrane receptor > Family A GPCR	Homo sapiens	SINGLE PROTEIN	7	1444
CHEMBL217	80	1	0	2472	1203	159	70	409	171	3041	1444	4485	0.813219	0.833102	0.819621	0.81289	0.833102	0.819398	0.000328839	0	0.000222965	0.0522854	0.0484765	0.0510591	0.134495	0.118421	0.12932	0.858035	0.875546	0.86369	0.947386	0.951524	0.948718	0.81289	0.833102	0.80576	0.707102	0.822996	0.813219	0.833102	0.80576	0.707139	0.823161	Dopamine D2 receptor	Membrane receptor > Family A GPCR	Homo sapiens	SINGLE PROTEIN	7	1444
CHEMBL217	85	111	64	2510	1200	0	0	420	180	3041	1444	4485	0.861888	0.875346	0.866221	0.825386	0.831025	0.827202	0.0365012	0.0443213	0.039019	0	0	0	0.138112	0.124654	0.133779	0.856655	0.869565	0.860789	0.963499	0.955679	0.960981	0.825386	0.831025	0.8	0.699533	0.828206	0.861888	0.875346	0.808184	0.711327	0.868617	Dopamine D2 receptor	Membrane receptor > Family A GPCR	Homo sapiens	SINGLE PROTEIN	7	1444
CHEMBL217	90	441	267	2321	1062	0	0	279	115	3041	1444	4485	0.908254	0.92036	0.912152	0.763236	0.735457	0.754292	0.145018	0.184903	0.15786	0	0	0	0.0917461	0.0796399	0.0878484	0.892692	0.902294	0.895684	0.854982	0.815097	0.84214	0.763236	0.735457	0.843527	0.769452	0.749346	0.908254	0.92036	0.870904	0.807293	0.914307	Dopamine D2 receptor	Membrane receptor > Family A GPCR	Homo sapiens	SINGLE PROTEIN	7	1444
CHEMBL217	95	1056	568	1874	828	0	0	111	48	3041	1444	4485	0.963499	0.966759	0.964548	0.616245	0.573407	0.602453	0.347254	0.393352	0.362096	0	0	0	0.0365012	0.033241	0.0354515	0.944081	0.945205	0.944425	0.652746	0.606648	0.637904	0.616245	0.573407	0.912397	0.8729	0.594826	0.963499	0.966759	0.94612	0.920187	0.965129	Dopamine D2 receptor	Membrane receptor > Family A GPCR	Homo sapiens	SINGLE PROTEIN	7	1444
CHEMBL2179	70	1	2	53	43	0	2	11	10	65	57	122	0.830769	0.789474	0.811475	0.815385	0.754386	0.786885	0.0153846	0.0350877	0.0245902	0	0.0350877	0.0163934	0.169231	0.175439	0.172131	0.828125	0.811321	0.820513	0.984615	0.929825	0.959016	0.815385	0.754386	0.803738	0.638505	0.784885	0.830769	0.789474	0.810811	0.648136	0.810121	Beta-glucocerebrosidase	Enzyme	Homo sapiens	SINGLE PROTEIN	6	57
CHEMBL2179	75	12	8	45	39	0	0	8	10	65	57	122	0.876923	0.824561	0.852459	0.692308	0.684211	0.688525	0.184615	0.140351	0.163934	0	0	0	0.123077	0.175439	0.147541	0.849057	0.795918	0.823529	0.815385	0.859649	0.836066	0.692308	0.684211	0.8125	0.64647	0.688259	0.876923	0.824561	0.839286	0.703386	0.850742	Beta-glucocerebrosidase	Enzyme	Homo sapiens	SINGLE PROTEIN	6	57
CHEMBL2179	80	32	14	29	35	0	0	4	8	65	57	122	0.938462	0.859649	0.901639	0.446154	0.614035	0.52459	0.492308	0.245614	0.377049	0	0	0	0.0615385	0.140351	0.0983607	0.878788	0.813953	0.842105	0.507692	0.754386	0.622951	0.446154	0.614035	0.853659	0.686956	0.530094	0.938462	0.859649	0.890909	0.803331	0.899055	Beta-glucocerebrosidase	Enzyme	Homo sapiens	SINGLE PROTEIN	6	57
CHEMBL2179	85	49	24	13	28	0	0	3	5	65	57	122	0.953846	0.912281	0.934426	0.2	0.491228	0.336066	0.753846	0.421053	0.598361	0	0	0	0.0461538	0.0877193	0.0655738	0.8125	0.848485	0.836735	0.246154	0.578947	0.401639	0.2	0.491228	0.875	0.642971	0.345614	0.953846	0.912281	0.928571	0.868474	0.933063	Beta-glucocerebrosidase	Enzyme	Homo sapiens	SINGLE PROTEIN	6	57
CHEMBL2179	90	62	31	1	23	0	0	2	3	65	57	122	0.969231	0.947368	0.959016	0.0153846	0.403509	0.196721	0.953846	0.54386	0.762295	0	0	0	0.0307692	0.0526316	0.0409836	0.333333	0.884615	0.827586	0.0461538	0.45614	0.237705	0.0153846	0.403509	0.901961	0.192487	0.209447	0.969231	0.947368	0.955752	0.917715	0.9583	Beta-glucocerebrosidase	Enzyme	Homo sapiens	SINGLE PROTEIN	6	57
CHEMBL2179	95	64	38	0	18	0	0	1	1	65	57	122	0.984615	0.982456	0.983607	0	0.315789	0.147541	0.984615	0.666667	0.836066	0	0	0	0.0153846	0.0175439	0.0163934	0	0.947368	0.9	0.0153846	0.333333	0.163934	0	0.315789	0.947368	-0.0526316	0.157895	0.984615	0.982456	0.982456	0.967072	0.983536	Beta-glucocerebrosidase	Enzyme	Homo sapiens	SINGLE PROTEIN	6	57
CHEMBL218	70	0	0	2739	1043	884	367	169	65	3792	1475	5267	0.72231	0.707119	0.718056	0.72231	0.707119	0.718056	0	0	0	0.233122	0.248814	0.237517	0.0445675	0.0440678	0.0444276	0.941884	0.941336	0.941733	0.766878	0.751186	0.762483	0.72231	0.707119	0.899138	0.859995	0.714714	0.72231	0.707119	0.899138	0.859995	0.714714	Cannabinoid CB1 receptor	Membrane receptor > Family A GPCR	Homo sapiens	SINGLE PROTEIN	7	1475
CHEMBL218	75	0	0	2934	1128	632	260	226	87	3792	1475	5267	0.773734	0.764746	0.771217	0.773734	0.764746	0.771217	0	0	0	0.166667	0.176271	0.169356	0.0595992	0.0589831	0.0594266	0.928481	0.928395	0.928457	0.833333	0.823729	0.830644	0.773734	0.764746	0.878163	0.830166	0.76924	0.773734	0.764746	0.878163	0.830166	0.76924	Cannabinoid CB1 receptor	Membrane receptor > Family A GPCR	Homo sapiens	SINGLE PROTEIN	7	1475
CHEMBL218	80	0	0	3128	1210	384	153	280	112	3792	1475	5267	0.824895	0.820339	0.823619	0.824895	0.820339	0.823619	0	0	0	0.101266	0.103729	0.101956	0.0738397	0.0759322	0.0744257	0.91784	0.91528	0.917125	0.898734	0.896271	0.898044	0.824895	0.820339	0.860597	0.804836	0.822617	0.824895	0.820339	0.860597	0.804836	0.822617	Cannabinoid CB1 receptor	Membrane receptor > Family A GPCR	Homo sapiens	SINGLE PROTEIN	7	1475
CHEMBL218	85	1	0	3292	1270	122	46	377	159	3792	1475	5267	0.868407	0.861017	0.866338	0.868143	0.861017	0.866148	0.000263713	0	0.000189861	0.032173	0.0311864	0.0318967	0.0994198	0.107797	0.101766	0.897247	0.888733	0.894861	0.967563	0.968814	0.967913	0.868143	0.861017	0.825748	0.754888	0.86458	0.868407	0.861017	0.825748	0.754908	0.864712	Cannabinoid CB1 receptor	Membrane receptor > Family A GPCR	Homo sapiens	SINGLE PROTEIN	7	1475
CHEMBL218	90	246	111	3217	1238	0	0	329	126	3792	1475	5267	0.913238	0.914576	0.913613	0.848365	0.839322	0.845833	0.0648734	0.0752542	0.0677805	0	0	0	0.0867616	0.0854237	0.0863869	0.907219	0.907625	0.907332	0.935127	0.924746	0.932219	0.848365	0.839322	0.844763	0.782976	0.843844	0.913238	0.914576	0.855693	0.797775	0.913907	Cannabinoid CB1 receptor	Membrane receptor > Family A GPCR	Homo sapiens	SINGLE PROTEIN	7	1475
CHEMBL218	95	878	375	2751	1039	0	0	163	61	3792	1475	5267	0.957015	0.958644	0.957471	0.725475	0.704407	0.719575	0.23154	0.254237	0.237896	0	0	0	0.0429852	0.0413559	0.042529	0.944063	0.944545	0.944195	0.76846	0.745763	0.762104	0.725475	0.704407	0.902693	0.86535	0.714941	0.957015	0.958644	0.926606	0.897707	0.957829	Cannabinoid CB1 receptor	Membrane receptor > Family A GPCR	Homo sapiens	SINGLE PROTEIN	7	1475
CHEMBL2185	70	0	0	432	165	98	41	65	14	595	220	815	0.72605	0.75	0.732515	0.72605	0.75	0.732515	0	0	0	0.164706	0.186364	0.170552	0.109244	0.0636364	0.0969325	0.869215	0.921788	0.883136	0.835294	0.813636	0.829448	0.72605	0.75	0.806846	0.736634	0.738025	0.72605	0.75	0.806846	0.736634	0.738025	Serine/threonine-protein kinase Aurora-B	Enzyme > Kinase > Protein Kinase	Homo sapiens	SINGLE PROTEIN	7.5	220
CHEMBL2185	75	0	0	466	177	51	27	78	16	595	220	815	0.783193	0.804545	0.788957	0.783193	0.804545	0.788957	0	0	0	0.0857143	0.122727	0.0957055	0.131092	0.0727273	0.115337	0.856618	0.917098	0.872456	0.914286	0.877273	0.904294	0.783193	0.804545	0.790179	0.715099	0.793869	0.783193	0.804545	0.790179	0.715099	0.793869	Serine/threonine-protein kinase Aurora-B	Enzyme > Kinase > Protein Kinase	Homo sapiens	SINGLE PROTEIN	7.5	220
CHEMBL2185	80	1	1	487	190	18	4	89	25	595	220	815	0.820168	0.868182	0.833129	0.818487	0.863636	0.830675	0.00168067	0.00454545	0.00245399	0.0302521	0.0181818	0.0269939	0.14958	0.113636	0.139877	0.845486	0.883721	0.855879	0.968067	0.977273	0.970552	0.818487	0.863636	0.769231	0.67896	0.841062	0.820168	0.868182	0.770161	0.679998	0.844175	Serine/threonine-protein kinase Aurora-B	Enzyme > Kinase > Protein Kinase	Homo sapiens	SINGLE PROTEIN	7.5	220
CHEMBL2185	85	29	17	483	181	0	0	83	22	595	220	815	0.860504	0.9	0.871166	0.811765	0.822727	0.814724	0.0487395	0.0772727	0.0564417	0	0	0	0.139496	0.1	0.128834	0.853357	0.891626	0.863459	0.951261	0.922727	0.943558	0.811765	0.822727	0.775161	0.691599	0.817246	0.860504	0.9	0.790419	0.71031	0.880252	Serine/threonine-protein kinase Aurora-B	Enzyme > Kinase > Protein Kinase	Homo sapiens	SINGLE PROTEIN	7.5	220
CHEMBL2185	90	96	50	444	156	0	0	55	14	595	220	815	0.907563	0.936364	0.915337	0.746218	0.709091	0.736196	0.161345	0.227273	0.179141	0	0	0	0.092437	0.0636364	0.0846626	0.88978	0.917647	0.896861	0.838655	0.772727	0.820859	0.746218	0.709091	0.818898	0.756491	0.727655	0.907563	0.936364	0.856549	0.80297	0.921963	Serine/threonine-protein kinase Aurora-B	Enzyme > Kinase > Protein Kinase	Homo sapiens	SINGLE PROTEIN	7.5	220
CHEMBL2185	95	245	109	333	105	0	0	17	6	595	220	815	0.971429	0.972727	0.971779	0.559664	0.477273	0.537423	0.411765	0.495455	0.434356	0	0	0	0.0285714	0.0272727	0.0282209	0.951429	0.945946	0.950108	0.588235	0.504545	0.565644	0.559664	0.477273	0.901288	0.86974	0.518468	0.971429	0.972727	0.949002	0.930039	0.972078	Serine/threonine-protein kinase Aurora-B	Enzyme > Kinase > Protein Kinase	Homo sapiens	SINGLE PROTEIN	7.5	220
CHEMBL2189110	70	0	0	58	54	6	4	16	11	80	69	149	0.725	0.782609	0.751678	0.725	0.782609	0.751678	0	0	0	0.075	0.057971	0.0671141	0.2	0.15942	0.181208	0.783784	0.830769	0.805755	0.925	0.942029	0.932886	0.725	0.782609	0.8	0.613279	0.753804	0.725	0.782609	0.8	0.613279	0.753804	Histone-lysine N-methyltransferase EZH2	Epigenetic regulator	Homo sapiens	SINGLE PROTEIN	6	69
CHEMBL2189110	75	0	0	61	57	1	1	18	11	80	69	149	0.7625	0.826087	0.791946	0.7625	0.826087	0.791946	0	0	0	0.0125	0.0144928	0.0134228	0.225	0.15942	0.194631	0.772152	0.838235	0.802721	0.9875	0.985507	0.986577	0.7625	0.826087	0.797203	0.608803	0.794293	0.7625	0.826087	0.797203	0.608803	0.794293	Histone-lysine N-methyltransferase EZH2	Epigenetic regulator	Homo sapiens	SINGLE PROTEIN	6	69
CHEMBL2189110	80	6	8	60	51	0	0	14	10	80	69	149	0.825	0.855072	0.838926	0.75	0.73913	0.744966	0.075	0.115942	0.0939597	0	0	0	0.175	0.144928	0.161074	0.810811	0.836066	0.822222	0.925	0.884058	0.90604	0.75	0.73913	0.809524	0.644312	0.744565	0.825	0.855072	0.830986	0.678354	0.840036	Histone-lysine N-methyltransferase EZH2	Epigenetic regulator	Homo sapiens	SINGLE PROTEIN	6	69
CHEMBL2189110	85	16	20	54	41	0	0	10	8	80	69	149	0.875	0.884058	0.879195	0.675	0.594203	0.637584	0.2	0.289855	0.241611	0	0	0	0.125	0.115942	0.120805	0.84375	0.836735	0.840708	0.8	0.710145	0.758389	0.675	0.594203	0.82	0.677681	0.634601	0.875	0.884058	0.871429	0.757823	0.879529	Histone-lysine N-methyltransferase EZH2	Epigenetic regulator	Homo sapiens	SINGLE PROTEIN	6	69
CHEMBL2189110	90	31	44	43	22	0	0	6	3	80	69	149	0.925	0.956522	0.939597	0.5375	0.318841	0.436242	0.3875	0.637681	0.503356	0	0	0	0.075	0.0434783	0.0604027	0.877551	0.88	0.878378	0.6125	0.362319	0.496644	0.5375	0.318841	0.830189	0.738792	0.42817	0.925	0.956522	0.93617	0.879612	0.940761	Histone-lysine N-methyltransferase EZH2	Epigenetic regulator	Homo sapiens	SINGLE PROTEIN	6	69
CHEMBL2189110	95	50	57	30	11	0	0	0	1	80	69	149	1	0.985507	0.993289	0.375	0.15942	0.275168	0.625	0.826087	0.718121	0	0	0	0	0.0144928	0.00671141	1	0.916667	0.97619	0.375	0.173913	0.281879	0.375	0.15942	0.956522	0.941858	0.26721	1	0.985507	0.992701	0.98658	0.992754	Histone-lysine N-methyltransferase EZH2	Epigenetic regulator	Homo sapiens	SINGLE PROTEIN	6	69
CHEMBL219	70	0	0	1035	482	355	140	83	26	1473	648	2121	0.702648	0.743827	0.715229	0.702648	0.743827	0.715229	0	0	0	0.241005	0.216049	0.23338	0.0563476	0.0401235	0.0513909	0.92576	0.948819	0.932964	0.758995	0.783951	0.76662	0.702648	0.743827	0.898416	0.851275	0.723237	0.702648	0.743827	0.898416	0.851275	0.723237	Dopamine D4 receptor	Membrane receptor > Family A GPCR	Homo sapiens	SINGLE PROTEIN	7	648
CHEMBL219	75	0	0	1118	509	252	108	103	31	1473	648	2121	0.758995	0.785494	0.767091	0.758995	0.785494	0.767091	0	0	0	0.171079	0.166667	0.169731	0.0699253	0.0478395	0.0631777	0.915643	0.942593	0.923907	0.828921	0.833333	0.830269	0.758995	0.785494	0.883681	0.831047	0.772245	0.758995	0.785494	0.883681	0.831047	0.772245	Dopamine D4 receptor	Membrane receptor > Family A GPCR	Homo sapiens	SINGLE PROTEIN	7	648
CHEMBL219	80	0	0	1201	538	138	64	134	46	1473	648	2121	0.815343	0.830247	0.819896	0.815343	0.830247	0.819896	0	0	0	0.0936864	0.0987654	0.0952381	0.0909708	0.0709877	0.0848656	0.899625	0.921233	0.906201	0.906314	0.901235	0.904762	0.815343	0.830247	0.856688	0.791767	0.822795	0.815343	0.830247	0.856688	0.791767	0.822795	Dopamine D4 receptor	Membrane receptor > Family A GPCR	Homo sapiens	SINGLE PROTEIN	7	648
CHEMBL219	85	6	2	1276	572	11	8	180	66	1473	648	2121	0.870333	0.885802	0.875059	0.866259	0.882716	0.871287	0.00407332	0.00308642	0.00377181	0.00746775	0.0123457	0.00895804	0.1222	0.101852	0.115983	0.876374	0.896552	0.882521	0.988459	0.984568	0.98727	0.866259	0.882716	0.823022	0.741555	0.874488	0.870333	0.885802	0.823529	0.742398	0.878068	Dopamine D4 receptor	Membrane receptor > Family A GPCR	Homo sapiens	SINGLE PROTEIN	7	648
CHEMBL219	90	146	78	1208	524	0	0	119	46	1473	648	2121	0.919212	0.929012	0.922207	0.820095	0.808642	0.816596	0.0991174	0.12037	0.105611	0	0	0	0.0807875	0.0709877	0.0777935	0.910324	0.919298	0.913021	0.900883	0.87963	0.894389	0.820095	0.808642	0.863974	0.803524	0.814369	0.919212	0.929012	0.879474	0.824837	0.924112	Dopamine D4 receptor	Membrane receptor > Family A GPCR	Homo sapiens	SINGLE PROTEIN	7	648
CHEMBL219	95	377	209	1041	415	0	0	55	24	1473	648	2121	0.962661	0.962963	0.962753	0.706721	0.640432	0.686469	0.25594	0.322531	0.276285	0	0	0	0.0373388	0.037037	0.0372466	0.949818	0.94533	0.948534	0.74406	0.677469	0.723715	0.706721	0.640432	0.913091	0.877624	0.673577	0.962661	0.962963	0.940467	0.913916	0.962812	Dopamine D4 receptor	Membrane receptor > Family A GPCR	Homo sapiens	SINGLE PROTEIN	7	648
CHEMBL220	70	0	0	1558	810	486	277	85	48	2129	1135	3264	0.731799	0.713656	0.72549	0.731799	0.713656	0.72549	0	0	0	0.228276	0.244053	0.233762	0.0399248	0.0422907	0.0407475	0.948265	0.944056	0.946821	0.771724	0.755947	0.766238	0.731799	0.713656	0.92413	0.883689	0.722728	0.731799	0.713656	0.92413	0.883689	0.722728	Acetylcholinesterase	Enzyme	Homo sapiens	SINGLE PROTEIN	6	1135
CHEMBL220	75	0	0	1654	875	363	197	112	63	2129	1135	3264	0.776891	0.770925	0.774816	0.776891	0.770925	0.774816	0	0	0	0.170503	0.173568	0.171569	0.0526069	0.0555066	0.0536152	0.93658	0.932836	0.935281	0.829497	0.826432	0.828431	0.776891	0.770925	0.909091	0.859569	0.773908	0.776891	0.770925	0.909091	0.859569	0.773908	Acetylcholinesterase	Enzyme	Homo sapiens	SINGLE PROTEIN	6	1135
CHEMBL220	80	0	0	1758	937	228	112	143	86	2129	1135	3264	0.82574	0.825551	0.825674	0.82574	0.825551	0.825674	0	0	0	0.107093	0.0986784	0.104167	0.0671677	0.0757709	0.0701593	0.924776	0.915934	0.921683	0.892907	0.901322	0.895833	0.82574	0.825551	0.891108	0.830774	0.825645	0.82574	0.825551	0.891108	0.830774	0.825645	Acetylcholinesterase	Enzyme	Homo sapiens	SINGLE PROTEIN	6	1135
CHEMBL220	85	2	0	1859	988	76	40	192	107	2129	1135	3264	0.874119	0.870485	0.872855	0.87318	0.870485	0.872243	0.000939408	0	0.000612745	0.0356975	0.0352423	0.0355392	0.0901832	0.0942731	0.0916054	0.906387	0.902283	0.904959	0.963363	0.964758	0.963848	0.87318	0.870485	0.868571	0.795662	0.871832	0.874119	0.870485	0.868571	0.795735	0.872302	Acetylcholinesterase	Enzyme	Homo sapiens	SINGLE PROTEIN	6	1135
CHEMBL220	90	149	76	1810	967	0	0	170	92	2129	1135	3264	0.92015	0.918943	0.91973	0.850164	0.851982	0.850797	0.0699859	0.0669604	0.0689338	0	0	0	0.0798497	0.0810573	0.0802696	0.914141	0.913126	0.913787	0.930014	0.93304	0.931066	0.850164	0.851982	0.880692	0.814593	0.851073	0.92015	0.918943	0.888416	0.826956	0.919547	Acetylcholinesterase	Enzyme	Homo sapiens	SINGLE PROTEIN	6	1135
CHEMBL220	95	546	276	1497	813	0	0	86	46	2129	1135	3264	0.959605	0.959471	0.959559	0.703147	0.7163	0.707721	0.256458	0.243172	0.251838	0	0	0	0.0403946	0.0405286	0.0404412	0.945673	0.946449	0.945946	0.743542	0.756828	0.748162	0.703147	0.7163	0.924915	0.88328	0.709723	0.959605	0.959471	0.942857	0.911905	0.959538	Acetylcholinesterase	Enzyme	Homo sapiens	SINGLE PROTEIN	6	1135
CHEMBL2203	70	0	0	84	69	7	10	20	10	111	89	200	0.756757	0.775281	0.765	0.756757	0.775281	0.765	0	0	0	0.0630631	0.11236	0.085	0.18018	0.11236	0.15	0.807692	0.873418	0.836066	0.936937	0.88764	0.915	0.756757	0.775281	0.821429	0.674976	0.766019	0.756757	0.775281	0.821429	0.674976	0.766019	Motilin receptor	Membrane receptor > Family A GPCR	Homo sapiens	SINGLE PROTEIN	7	89
CHEMBL2203	75	2	3	86	72	1	2	22	12	111	89	200	0.792793	0.842697	0.815	0.774775	0.808989	0.79	0.018018	0.0337079	0.025	0.00900901	0.0224719	0.015	0.198198	0.134831	0.17	0.796296	0.857143	0.822917	0.972973	0.94382	0.96	0.774775	0.808989	0.808989	0.648455	0.791882	0.792793	0.842697	0.815217	0.657617	0.817745	Motilin receptor	Membrane receptor > Family A GPCR	Homo sapiens	SINGLE PROTEIN	7	89
CHEMBL2203	80	9	16	83	63	0	0	19	10	111	89	200	0.828829	0.88764	0.855	0.747748	0.707865	0.73	0.0810811	0.179775	0.125	0	0	0	0.171171	0.11236	0.145	0.813725	0.863014	0.834286	0.918919	0.820225	0.875	0.747748	0.707865	0.812903	0.668705	0.727806	0.828829	0.88764	0.84492	0.712264	0.858235	Motilin receptor	Membrane receptor > Family A GPCR	Homo sapiens	SINGLE PROTEIN	7	89
CHEMBL2203	85	25	26	74	54	0	0	12	9	111	89	200	0.891892	0.898876	0.895	0.666667	0.606742	0.64	0.225225	0.292135	0.255	0	0	0	0.108108	0.101124	0.105	0.860465	0.857143	0.85906	0.774775	0.707865	0.745	0.666667	0.606742	0.837209	0.713667	0.636704	0.891892	0.898876	0.883978	0.788497	0.895384	Motilin receptor	Membrane receptor > Family A GPCR	Homo sapiens	SINGLE PROTEIN	7	89
CHEMBL2203	90	52	40	51	44	0	0	8	5	111	89	200	0.927928	0.94382	0.935	0.459459	0.494382	0.475	0.468468	0.449438	0.46	0	0	0	0.0720721	0.0561798	0.065	0.864407	0.897959	0.87963	0.531532	0.550562	0.54	0.459459	0.494382	0.871287	0.759612	0.476921	0.927928	0.94382	0.928177	0.869244	0.935874	Motilin receptor	Membrane receptor > Family A GPCR	Homo sapiens	SINGLE PROTEIN	7	89
CHEMBL2203	95	86	63	23	23	0	0	2	3	111	89	200	0.981982	0.966292	0.975	0.207207	0.258427	0.23	0.774775	0.707865	0.745	0	0	0	0.018018	0.0337079	0.025	0.92	0.884615	0.901961	0.225225	0.292135	0.255	0.207207	0.258427	0.901961	0.804615	0.232817	0.981982	0.966292	0.971751	0.94938	0.974137	Motilin receptor	Membrane receptor > Family A GPCR	Homo sapiens	SINGLE PROTEIN	7	89
CHEMBL2208	70	0	0	473	48	134	19	29	1	636	68	704	0.743711	0.705882	0.740057	0.743711	0.705882	0.740057	0	0	0	0.210692	0.279412	0.21733	0.0455975	0.0147059	0.0426136	0.942231	0.979592	0.945554	0.789308	0.720588	0.78267	0.743711	0.705882	0.761905	0.756768	0.724797	0.743711	0.705882	0.761905	0.756768	0.724797	MAP kinase-activated protein kinase 2	Enzyme > Kinase > Protein Kinase	Homo sapiens	SINGLE PROTEIN	7.5	68
CHEMBL2208	75	0	0	507	54	89	12	40	2	636	68	704	0.79717	0.794118	0.796875	0.79717	0.794118	0.796875	0	0	0	0.139937	0.176471	0.143466	0.0628931	0.0294118	0.0596591	0.926874	0.964286	0.930348	0.860063	0.823529	0.856534	0.79717	0.794118	0.72	0.713051	0.795644	0.79717	0.794118	0.72	0.713051	0.795644	MAP kinase-activated protein kinase 2	Enzyme > Kinase > Protein Kinase	Homo sapiens	SINGLE PROTEIN	7.5	68
CHEMBL2208	80	0	0	534	59	49	6	53	3	636	68	704	0.839623	0.867647	0.84233	0.839623	0.867647	0.84233	0	0	0	0.077044	0.0882353	0.078125	0.0833333	0.0441176	0.0795455	0.90971	0.951613	0.913713	0.922956	0.911765	0.921875	0.839623	0.867647	0.678161	0.670016	0.853635	0.839623	0.867647	0.678161	0.670016	0.853635	MAP kinase-activated protein kinase 2	Enzyme > Kinase > Protein Kinase	Homo sapiens	SINGLE PROTEIN	7.5	68
CHEMBL2208	85	3	1	556	60	11	0	66	7	636	68	704	0.878931	0.897059	0.880682	0.874214	0.882353	0.875	0.00471698	0.0147059	0.00568182	0.0172956	0	0.015625	0.103774	0.102941	0.103693	0.893891	0.895522	0.894049	0.977987	0.985294	0.978693	0.874214	0.882353	0.621762	0.605059	0.878283	0.878931	0.897059	0.625641	0.608573	0.887995	MAP kinase-activated protein kinase 2	Enzyme > Kinase > Protein Kinase	Homo sapiens	SINGLE PROTEIN	7.5	68
CHEMBL2208	90	59	12	527	53	0	0	50	3	636	68	704	0.921384	0.955882	0.924716	0.828616	0.779412	0.823864	0.0927673	0.176471	0.100852	0	0	0	0.0786164	0.0441176	0.0752841	0.913345	0.946429	0.916272	0.907233	0.823529	0.899148	0.828616	0.779412	0.666667	0.661469	0.804014	0.921384	0.955882	0.710383	0.700983	0.938633	MAP kinase-activated protein kinase 2	Enzyme > Kinase > Protein Kinase	Homo sapiens	SINGLE PROTEIN	7.5	68
CHEMBL2208	95	267	26	347	42	0	0	22	0	636	68	704	0.965409	1	0.96875	0.545597	0.617647	0.552557	0.419811	0.382353	0.416193	0	0	0	0.0345912	0	0.03125	0.940379	1	0.946472	0.580189	0.617647	0.583807	0.545597	0.617647	0.792453	0.785572	0.581622	0.965409	1	0.860759	0.854061	0.982704	MAP kinase-activated protein kinase 2	Enzyme > Kinase > Protein Kinase	Homo sapiens	SINGLE PROTEIN	7.5	68
CHEMBL221	70	3	2	1092	98	103	9	264	26	1462	135	1597	0.748974	0.740741	0.748278	0.746922	0.725926	0.745147	0.00205198	0.0148148	0.00313087	0.0704514	0.0666667	0.0701315	0.180575	0.192593	0.18159	0.80531	0.790323	0.804054	0.927497	0.918519	0.926738	0.746922	0.725926	0.403292	0.383923	0.736424	0.748974	0.740741	0.408163	0.388286	0.744857	Cyclooxygenase-1	Enzyme > Oxidoreductase	Homo sapiens	SINGLE PROTEIN	6	135
CHEMBL221	75	104	10	1076	98	0	0	282	27	1462	135	1597	0.807114	0.8	0.806512	0.735978	0.725926	0.735128	0.0711354	0.0740741	0.0713838	0	0	0	0.192886	0.2	0.193488	0.792342	0.784	0.791639	0.928865	0.925926	0.928616	0.735978	0.725926	0.388119	0.36678	0.730952	0.807114	0.8	0.411429	0.393119	0.803557	Cyclooxygenase-1	Enzyme > Oxidoreductase	Homo sapiens	SINGLE PROTEIN	6	135
CHEMBL221	80	320	32	950	88	0	0	192	15	1462	135	1597	0.868673	0.888889	0.870382	0.649795	0.651852	0.649969	0.218878	0.237037	0.220413	0	0	0	0.131327	0.111111	0.129618	0.831874	0.854369	0.833735	0.781122	0.762963	0.779587	0.649795	0.651852	0.45953	0.45278	0.650823	0.868673	0.888889	0.536913	0.531533	0.878781	Cyclooxygenase-1	Enzyme > Oxidoreductase	Homo sapiens	SINGLE PROTEIN	6	135
[truncated: 2,289 more rows]
[truncated: 3 more columns]

## Sheet: Sheet2
target_chemblid	confidence_level	both_0	both_1	correct_0	correct_1	empty_0	empty_1	incorrect_0	incorrect_1	total_0	total_1	total	validity_0	validity_1	validity	efficiency_0	efficiency_1	efficiency	both_0_%	both_1_%	both_%	empty_0_%	empty_1_%	empty_%	incorrect_0_%	incorrect_1_%	incorrect_%	specificity_excl	sensitivity_excl	ccr_excl	specificity_incl	sensitivity_incl	ccr_incl	pref_name	target_class	activity_threshold	active	inactive	color_classes	active_ratio
[truncated: 2 more rows]
